# Supplementary material for: Early Metabolomic and Immunologic Biomarkers as Prognostic Indicators for COVID-19
Source: Metabolites. 2024 Jul 9;14(7):380. doi: 10.3390/metabo14070380 (PMC11278819; doi:10.3390/metabo14070380)
Supplement: Supplementary file 1 [file metabolites-14-00380-s001.zip › Table S1.xlsx]

## Sheet: Table S1
Patient ID	Sample ID	Date of illness onset	Date of blood collection	Day from illness Onset	Onset group	Omicron variant	Sex	Age	Age group	Severity	Severity group (tie)	Severity group (tri)	Vitamin D (ng/mL)	VD group	Peak Viral Load (Ct)	Peak Viral group	Peak CRP level (mg/L)	Peak CRP group	Vaccine dose	Total.C	non.HDL.C	Remnant.C	VLDL.C	Clinical.LDL.C	LDL.C	HDL.C	Total.TG	VLDL.TG	LDL.TG	HDL.TG	Total.PL	VLDL.PL	LDL.PL	HDL.PL	Total.CE	VLDL.CE	LDL.CE	HDL.CE	Total.FC	VLDL.FC	LDL.FC	HDL.FC	Total.L	VLDL.L	LDL.L	HDL.L	Total.P	VLDL.P	LDL.P
2	NC3641	2020-06-21	2020-06-22	2	≤7	non-Omicron	Female	35	≤60	Moderate	Non-severe	M	11.61	≤20	33.78	>20	20.98	≤30	0	2.87734	1.9543	0.874727	0.369041	1.50576	1.07957	0.923045	0.585838	0.341531	0.101362	0.0730117	1.84805	0.219315	0.405791	1.02488	2.10465	0.23451	0.775518	0.730555	0.772692	0.134531	0.304052	0.19249	5.31123	0.929888	1.58672	2.02094	0.0114962	7.57139e-05	0.000846683
6	NC0167	2020-02-11	2020-02-21	11	>7	non-Omicron	Male	58	≤60	Moderate	Non-severe	M	NA	NA	NA	NA	99.31	>30	0	2.84765	1.77215	0.926118	0.514235	1.17262	0.846031	1.0755	1.04424	0.639912	0.180398	0.0975916	2.12676	0.369968	0.374241	1.19539	2.04866	0.304657	0.627241	0.843478	0.798988	0.209579	0.21879	0.232023	6.01865	1.52412	1.40067	2.36848	0.0122251	0.000114422	0.000876488
9	NC3921	2020-07-09	2020-07-09	1	≤7	non-Omicron	Male	52	≤60	Mild	Non-severe	L	16.57	≤20	17.932	≤20	7.27	≤30	0	3.56537	2.64191	1.23745	0.657444	2.05728	1.40445	0.923458	1.03279	0.683126	0.135692	0.125024	2.21915	0.418883	0.514201	1.06443	2.58741	0.398511	1.02763	0.742286	0.977951	0.258933	0.376828	0.181172	6.81731	1.75945	2.05435	2.11292	0.0139212	0.000127284	0.00105436
18	NC1068	2020-03-12	2020-03-16	5	≤7	non-Omicron	Female	28	≤60	Mild	Non-severe	L	NA	NA	NA	NA	1.05	≤30	0	4.01351	2.66504	1.15173	0.456999	2.23362	1.51331	1.34847	0.546007	0.308055	0.109206	0.0553403	2.39898	0.249943	0.542974	1.35868	2.96484	0.294248	1.08063	1.0776	1.04868	0.162751	0.432685	0.270868	6.95851	1.015	2.16549	2.76249	0.0156261	8.98499e-05	0.00105294
21	NC3377	2020-06-03	2020-06-04	2	≤7	non-Omicron	Male	72	>60	Death	Severe	H	31.17	>20	12.18	≤20	487.03	>30	0	3.73334	2.20486	0.948842	0.369727	1.65088	1.25602	1.52848	0.981551	0.600688	0.137924	0.150334	2.66135	0.263027	0.439168	1.75341	2.77195	0.213853	0.918935	1.20365	0.961392	0.155874	0.337084	0.324828	7.37624	1.23344	1.83311	3.43222	0.0181131	9.15188e-05	0.000797306
28	NC5435	2020-08-11	2020-08-13	3	≤7	non-Omicron	Male	59	≤60	Moderate	Non-severe	M	18.34	≤20	15.78	≤20	41.96	>30	0	4.28733	3.32211	1.47819	0.69055	2.73412	1.84392	0.965224	0.893548	0.602148	0.127973	0.0812511	2.34595	0.414259	0.647307	1.00079	3.10976	0.4256	1.3303	0.761956	1.17757	0.26495	0.513612	0.203268	7.52683	1.70696	2.6192	2.04726	0.0134601	0.000127499	0.00133414
37	NC6207	2020-09-15	2020-09-18	4	≤7	non-Omicron	Female	23	≤60	Mild	Non-severe	L	12.398	≤20	14.58	≤20	1.35	≤30	0	4.7301	3.31295	1.51309	0.652594	2.73866	1.79986	1.41714	0.783931	0.53019	0.119608	0.055486	2.65247	0.375241	0.639343	1.35155	3.46199	0.409424	1.28114	1.12345	1.2681	0.24317	0.518726	0.293694	8.1665	1.55802	2.55881	2.82418	0.0158055	0.000120331	0.00126571
54	NC5515	2020-08-16	2020-08-17	2	≤7	non-Omicron	Female	64	>60	Asymptomatic	Non-severe	L	25.46	>20	33.49	>20	0.92	≤30	0	4.2918	2.94463	1.40008	0.668886	2.09663	1.54454	1.34717	1.50259	0.950844	0.18764	0.231201	3.07168	0.471426	0.534202	1.79212	3.14247	0.395446	1.15502	1.03997	1.14932	0.27344	0.38952	0.307201	8.86607	2.09116	2.26639	3.37049	0.0186136	0.000146683	0.00100924
63	NC7703	2020-12-13	2020-12-21	9	>7	non-Omicron	Female	67	>60	Severe	Severe	M	15.328	≤20	25.5964	>20	40.45	>30	0	5.06714	3.67553	1.59282	0.712678	3.10366	2.0827	1.39161	1.01312	0.630691	0.186216	0.0802154	2.89446	0.43685	0.749213	1.40149	3.71362	0.442341	1.51554	1.0988	1.35351	0.270337	0.56716	0.292811	8.97471	1.78022	3.01813	2.87331	0.0175723	0.000142656	0.00143447
64	NC5096	2020-08-04	2020-08-06	3	≤7	non-Omicron	Female	48	≤60	Moderate	Non-severe	M	8.126	≤20	35	>20	0.78	≤30	0	4.91077	3.41304	1.47988	0.63482	2.77944	1.93316	1.49773	1.13902	0.689933	0.189873	0.138324	3.03765	0.40645	0.687442	1.64998	3.61438	0.391129	1.42064	1.17671	1.29639	0.243691	0.512521	0.321027	9.08744	1.7312	2.81047	3.28604	0.0191259	0.000137548	0.00127979
81	NC0598	2020-03-06	2020-03-11	6	≤7	non-Omicron	Female	22	≤60	Moderate	Non-severe	M	7.922	≤20	21.31	>20	0.43	≤30	0	3.62132	2.17197	0.854957	0.278606	1.80645	1.31702	1.44935	0.548785	0.335118	0.0935758	0.0589106	2.27279	0.167141	0.477767	1.45078	2.71789	0.177796	0.94461	1.16964	0.903435	0.10081	0.372408	0.279711	6.4429	0.780864	1.88836	2.95904	0.0168314	6.77978e-05	0.000845733
82	NC1765	2020-03-26	2020-04-02	8	>7	non-Omicron	Female	23	≤60	Moderate	Non-severe	M	NA	NA	NA	NA	1.7	≤30	0	3.35075	2.1665	0.867747	0.351773	1.74123	1.29875	1.18425	0.755673	0.468068	0.107245	0.109823	2.24468	0.220813	0.462369	1.37387	2.49749	0.218726	0.956192	0.950638	0.853259	0.133046	0.342562	0.233613	6.35111	1.04065	1.86837	2.66794	0.0157592	7.68052e-05	0.000828232
83	NC1300	2020-03-15	2020-03-20	6	≤7	non-Omicron	Female	29	≤60	Mild	Non-severe	L	42.299	>20	17.15	≤20	4.2	≤30	0	4.67354	3.39309	1.61294	0.74661	2.72929	1.78015	1.28045	0.915081	0.612429	0.11096	0.119737	2.72851	0.427821	0.620172	1.38538	3.40143	0.467485	1.27477	1.01614	1.27211	0.279125	0.505376	0.264306	8.31713	1.78686	2.51128	2.78557	0.0164104	0.000131312	0.00123252
85	NC1102	2020-03-16	2020-03-20	5	≤7	non-Omicron	Female	34	≤60	Moderate	Non-severe	M	13.88	≤20	19.58	≤20	26.88	≤30	0	3.00951	2.03646	1.02175	0.493439	1.44669	1.01472	0.973051	0.717077	0.458601	0.112103	0.0598931	1.95481	0.307996	0.397896	1.03541	2.1655	0.306399	0.729229	0.763608	0.844017	0.18704	0.285487	0.209443	5.6814	1.26004	1.52471	2.06835	0.0107136	0.00010189	0.000928193
93	NC3380	2020-05-31	2020-06-04	5	≤7	non-Omicron	Male	27	≤60	Mild	Non-severe	L	33.37	>20	16.45	≤20	7.88	≤30	0	2.90753	1.8407	0.793705	0.311487	1.44443	1.047	1.06682	0.514913	0.335563	0.0698012	0.0587489	1.88182	0.181958	0.384518	1.13875	2.14852	0.195727	0.746171	0.855811	0.759009	0.11576	0.300827	0.211013	5.30426	0.829008	1.50132	2.26432	0.012585	6.64397e-05	0.000769456
95	NC4067	2020-07-10	2020-07-16	7	≤7	non-Omicron	Male	27	≤60	Moderate	Non-severe	M	8.912	≤20	32.0276	>20	37.23	>30	0	3.36972	2.27053	1.03683	0.485484	1.72075	1.2337	1.09919	0.832167	0.569745	0.106744	0.0781668	2.19716	0.307205	0.452009	1.22591	2.45752	0.298487	0.899954	0.873758	0.912201	0.186996	0.333751	0.225433	6.39905	1.36243	1.79246	2.40326	0.013543	9.9673e-05	0.000951596
105	NC3964	2020-07-13	2020-07-13	1	≤7	non-Omicron	Male	25	≤60	Asymptomatic	Non-severe	L	38.09	>20	32.25	>20	0.06	≤30	0	3.19923	2.04107	0.744136	0.26348	1.75789	1.29693	1.15817	0.50741	0.282346	0.0976582	0.0668473	1.98369	0.161492	0.471688	1.18564	2.39466	0.1677	0.938281	0.944073	0.804576	0.0957795	0.358651	0.214092	5.69034	0.707318	1.86628	2.41065	0.015185	6.27207e-05	0.000836853
143	NC3946	2020-07-09	2020-07-11	3	≤7	non-Omicron	Male	29	≤60	Moderate	Non-severe	M	9.333	≤20	14.84	≤20	12.46	≤30	0	3.46402	2.47848	0.956702	0.387368	2.14564	1.52178	0.985544	0.570378	0.319334	0.113537	0.0689982	1.98625	0.21953	0.540977	1.01765	2.55917	0.251044	1.10025	0.795709	0.904854	0.136324	0.421529	0.189834	6.02065	0.926232	2.17629	2.07219	0.013818	7.73e-05	0.00102016
146	NC3386	2020-05-30	2020-06-01	3	≤7	non-Omicron	Male	56	≤60	Mild	Non-severe	L	10.96	≤20	12.7	≤20	30.04	>30	0	4.02757	2.50646	1.23265	0.562421	1.83882	1.27381	1.5211	1.141	0.823163	0.143136	0.0774166	2.67647	0.395974	0.482178	1.56678	2.93499	0.326477	0.923841	1.19027	1.09258	0.235944	0.349972	0.330838	7.84504	1.78156	1.89913	3.1653	0.0154215	0.000118926	0.0010223
150	NC3486	2020-05-31	2020-06-11	12	>7	non-Omicron	Female	58	≤60	Mild	Non-severe	L	7.883	≤20	NA	NA	2.58	≤30	0	4.61929	3.23364	1.62323	0.72706	2.4327	1.61041	1.38565	1.16416	0.720912	0.154955	0.175373	3.06829	0.45048	0.584807	1.72494	3.36517	0.452048	1.17729	1.07675	1.25412	0.275012	0.433122	0.308903	8.85175	1.89845	2.35017	3.28597	0.0177541	0.000139899	0.00111876
157	NC4531	2020-07-20	2020-07-27	8	>7	non-Omicron	Male	63	>60	Death	Severe	H	20.3	>20	21.93	>20	88.2	>30	0	2.58326	1.71719	0.919652	0.462777	1.18097	0.797539	0.866066	0.735333	0.419214	0.14019	0.0708065	1.84536	0.299911	0.344814	0.992122	1.84112	0.285915	0.571331	0.673196	0.742137	0.176862	0.226208	0.19287	5.16395	1.1819	1.28254	1.92899	0.0096591	9.79317e-05	0.000862816
162	NC3958	2020-07-09	2020-07-12	4	≤7	non-Omicron	Male	75	>60	Critical	Severe	H	18.78	≤20	17.49	≤20	82.48	>30	0	2.45698	1.66756	0.773067	0.389296	1.23501	0.894488	0.789424	0.768368	0.403762	0.165306	0.0899176	1.6841	0.265966	0.383789	0.864646	1.76342	0.240157	0.646814	0.62179	0.693563	0.149139	0.247674	0.167634	4.90945	1.05902	1.44358	1.74399	0.0102573	9.02486e-05	0.0008233
169	NC0983	2020-03-15	2020-03-23	9	>7	non-Omicron	Female	72	>60	Severe	Severe	M	NA	NA	NA	NA	29.2	≤30	0	3.45139	1.9709	0.869106	0.271669	1.60603	1.1018	1.48048	0.382216	0.222775	0.0838272	0.0206739	2.21216	0.141871	0.418569	1.45035	2.57716	0.176912	0.766354	1.17345	0.874222	0.0947565	0.335443	0.307029	6.04576	0.636315	1.60419	2.9515	0.0142773	5.74948e-05	0.000795833
170	NC1923	2020-04-01	2020-04-03	3	≤7	non-Omicron	Female	71	>60	Moderate	Non-severe	M	11.65	≤20	13.34	≤20	16.53	≤30	0	2.18432	1.36908	0.726095	0.291274	0.896811	0.642985	0.81524	0.479674	0.289493	0.0676384	0.0672209	1.5683	0.175013	0.268657	0.949584	1.58018	0.181926	0.441901	0.634257	0.60414	0.109349	0.201084	0.180983	4.23229	0.75578	0.97928	1.83205	0.00875248	6.35025e-05	0.000646083
182	NC5709	2020-08-15	2020-08-17	3	≤7	non-Omicron	Male	74	>60	Critical	Severe	H	30.11	>20	20.22	>20	97.97	>30	0	2.89522	1.69856	0.664576	0.248388	1.33588	1.03398	1.19666	0.746999	0.456596	0.116962	0.0974895	2.00717	0.177062	0.395275	1.29596	2.16394	0.149446	0.750817	0.963806	0.731279	0.0989426	0.283165	0.232857	5.6494	0.882046	1.54622	2.59011	0.0151111	6.82934e-05	0.000699299
195	NC0737	2020-03-10	2020-03-11	2	≤7	non-Omicron	Male	63	>60	Mild	Non-severe	L	14.67	≤20	16.95	≤20	11.44	≤30	0	4.05032	2.93545	1.43687	0.703028	2.30408	1.49858	1.11488	1.05871	0.764026	0.117498	0.0977009	2.52278	0.43831	0.547041	1.27654	2.93045	0.424863	1.08623	0.885226	1.11988	0.278165	0.412343	0.229652	7.63181	1.90536	2.16312	2.48912	0.0147341	0.000128716	0.001121
199	NC3358	2020-05-31	2020-06-02	3	≤7	non-Omicron	Female	57	≤60	Severe	Severe	M	46.81	>20	21.26	>20	35.68	>30	0	3.22557	2.06336	0.972506	0.431946	1.5238	1.09085	1.16221	0.717772	0.397	0.118208	0.11529	2.21932	0.261035	0.398403	1.34643	2.36428	0.27033	0.791878	0.917091	0.861284	0.161615	0.298974	0.245115	6.16265	1.08998	1.60746	2.62393	0.0140822	9.2187e-05	0.00082263
227	NC4664	2020-07-27	2020-07-29	3	≤7	non-Omicron	Female	50	≤60	Mild	Non-severe	L	14.74	≤20	24.46	>20	0.48	≤30	0	4.16843	3.08701	1.25707	0.539767	2.5779	1.82994	1.08142	0.851743	0.536557	0.133797	0.0956423	2.36671	0.323325	0.626952	1.15758	3.05252	0.339786	1.33529	0.855907	1.11592	0.19998	0.494648	0.225516	7.38689	1.39965	2.59069	2.33464	0.015022	0.000108259	0.00120916
228	NC0700	2020-03-10	2020-03-15	6	≤7	non-Omicron	Male	67	>60	Severe	Severe	M	NA	NA	NA	NA	65.37	>30	0	3.25825	2.19129	1.00268	0.437643	1.72168	1.18861	1.06696	0.638325	0.408137	0.0955552	0.0662119	2.0561	0.254701	0.437344	1.15115	2.38296	0.274576	0.850881	0.847128	0.87529	0.163067	0.337726	0.219834	5.95267	1.10048	1.72151	2.28433	0.0128138	8.81882e-05	0.000906535
236	NC0028	2020-01-28	2020-02-09	13	>7	non-Omicron	Female	65	>60	Critical	Severe	H	17.02	≤20	27.53	>20	136.62	>30	0	3.10419	2.05073	1.02841	0.542362	1.45551	1.02233	1.05346	1.06452	0.549695	0.23592	0.12004	2.20827	0.384307	0.450595	1.15593	2.20998	0.3303	0.750176	0.810959	0.89421	0.212063	0.272151	0.2425	6.37698	1.47636	1.70884	2.32943	0.012212	0.000129037	0.000986259
239	NC5703	2020-08-12	2020-08-18	7	≤7	non-Omicron	Female	64	>60	Severe	Severe	M	9.538	≤20	37.4378	>20	70.04	>30	0	3.67203	2.42706	1.12089	0.547703	1.88841	1.30616	1.24497	0.979506	0.568939	0.180065	0.111858	2.44789	0.360693	0.506123	1.35701	2.69057	0.333008	0.955808	0.986474	0.981457	0.214694	0.350355	0.258499	7.09943	1.47734	1.99235	2.71384	0.0154876	0.000119524	0.00101879
247	NC4901	2020-07-23	2020-08-02	11	>7	non-Omicron	Male	62	>60	Moderate	Non-severe	M	21.27	>20	20.71	>20	10.17	≤30	0	3.29881	2.4255	1.30071	0.670345	1.54911	1.1248	0.873311	1.13246	0.75537	0.135912	0.133637	2.29407	0.440173	0.415431	1.17448	2.33957	0.409957	0.833478	0.661113	0.959245	0.260388	0.291318	0.212198	6.72534	1.86589	1.67614	2.18143	0.0110144	0.000136707	0.00101626
262	NC6118	2020-09-02	2020-09-06	5	≤7	non-Omicron	Male	50	≤60	Moderate	Non-severe	M	NA	NA	NA	NA	NA	NA	0	4.17578	3.12044	1.4716	0.717133	2.46535	1.64884	1.05534	0.922866	0.562868	0.15203	0.103505	2.46379	0.428124	0.59651	1.15091	3.01916	0.445204	1.19836	0.826578	1.15662	0.27193	0.450478	0.228761	7.56243	1.70813	2.39738	2.30976	0.0139511	0.00014293	0.00125142
273	NC5093	2020-07-19	2020-08-06	19	>7	non-Omicron	Female	70	>60	Moderate	Non-severe	M	NA	NA	NA	NA	NA	NA	0	3.21552	1.88457	0.813514	0.333968	1.39493	1.07105	1.33095	0.884051	0.496287	0.15544	0.130984	2.32794	0.236178	0.412287	1.50328	2.38945	0.20308	0.78562	1.05628	0.826075	0.130887	0.285432	0.27467	6.42751	1.06643	1.63878	2.96522	0.0161129	8.32007e-05	0.000760631
279	NC6319	2020-10-07	2020-10-14	8	>7	non-Omicron	Male	69	>60	Severe	Severe	M	4.342	≤20	17.87	≤20	29.96	≤30	0	2.66274	1.36648	0.679254	0.27922	0.885933	0.68723	1.29625	0.712183	0.500185	0.0944109	0.0490176	1.99766	0.208796	0.286001	1.35059	1.95788	0.159691	0.487408	1.02396	0.70486	0.119529	0.199823	0.272293	5.37258	0.9882	1.06764	2.69586	0.0123092	6.74459e-05	0.000650985
283	NC4293	2020-07-07	2020-07-22	16	>7	non-Omicron	Male	68	>60	Critical	Severe	H	12.27	≤20	32.6438	>20	35.65	>30	0	2.80957	1.86651	0.83714	0.384521	1.35773	1.02937	0.943058	0.952717	0.613263	0.15151	0.087369	1.94081	0.285679	0.410391	1.06602	2.03701	0.227523	0.756926	0.735592	0.772561	0.156997	0.272448	0.207466	5.7031	1.28346	1.59127	2.09645	0.0114684	9.62778e-05	0.000857257
284	NC4839	2020-07-31	2020-08-02	3	≤7	non-Omicron	Male	68	>60	Moderate	Non-severe	M	42.59	>20	11.1	≤20	3	≤30	0	2.80974	1.65934	0.801859	0.216166	1.20359	0.857484	1.15039	0.449286	0.209213	0.0821568	0.0954526	2.04789	0.118345	0.33657	1.40249	2.09041	0.146556	0.601083	0.906616	0.719327	0.0696103	0.2564	0.243778	5.30692	0.543724	1.27621	2.64833	0.0135343	5.26288e-05	0.000600978
286	NC4280	2020-07-17	2020-07-22	6	≤7	non-Omicron	Male	67	>60	Moderate	Non-severe	M	27.38	>20	26.1758	>20	67.76	>30	0	2.26582	1.38662	0.570425	0.242975	1.09278	0.816192	0.879206	0.454363	0.278014	0.0758081	0.047678	1.53911	0.147928	0.327128	0.932556	1.68349	0.152261	0.580963	0.718365	0.582336	0.0907141	0.235229	0.160841	4.25929	0.668917	1.21913	1.85944	0.0112129	5.5029e-05	0.000659829
289	NC5786	2020-08-18	2020-08-20	3	≤7	non-Omicron	Female	66	>60	Mild	Non-severe	L	24.181	>20	12.85	≤20	56.75	>30	0	3.5026	2.49069	1.18526	0.484341	1.89086	1.30543	1.01191	0.758861	0.36847	0.158683	0.119582	2.27206	0.29272	0.488307	1.23046	2.53108	0.309756	0.939334	0.77476	0.971523	0.174586	0.366095	0.237146	6.53352	1.14553	1.95242	2.36195	0.0127213	0.000106638	0.000976216
291	NC6052	2020-08-14	2020-08-31	18	>7	non-Omicron	Female	66	>60	Critical	Severe	H	NA	NA	NA	NA	NA	NA	0	4.16573	2.96171	1.52696	0.781653	2.14911	1.43475	1.20402	1.33769	0.816029	0.235557	0.126477	2.79022	0.529885	0.5613	1.38928	2.97599	0.468568	1.05427	0.912697	1.18974	0.313085	0.380484	0.291322	8.29363	2.12757	2.23161	2.71978	0.0136204	0.00016319	0.00127805
302	NC5014	2020-07-26	2020-08-04	10	>7	non-Omicron	Male	68	>60	Moderate	Non-severe	M	30.98	>20	35	>20	4.33	≤30	0	5.06092	3.53806	1.60683	0.753069	2.69269	1.93123	1.52286	1.57937	0.922505	0.260131	0.231424	3.36128	0.509872	0.691664	1.842	3.68693	0.460755	1.44044	1.16371	1.37399	0.292315	0.490791	0.359149	10.0016	2.18545	2.88303	3.59629	0.0194372	0.000166552	0.00130445
322	NC0632	2020-03-10	2020-03-11	2	≤7	non-Omicron	Female	63	>60	Moderate	Non-severe	M	NA	NA	NA	NA	54.85	>30	0	5.46698	3.52936	1.51587	0.535316	3.06847	2.01349	1.93762	0.602823	0.347829	0.128397	0.0480154	3.13063	0.286492	0.707255	1.83354	4.06228	0.345441	1.42467	1.53835	1.4047	0.189874	0.588814	0.399267	9.20043	1.16964	2.84914	3.81917	0.020342	0.000103279	0.00126963
324	NC1824	2020-03-29	2020-04-02	5	≤7	non-Omicron	Male	59	≤60	Moderate	Non-severe	M	12.08	≤20	30.09	>20	108.19	>30	0	3.23608	2.4988	1.38101	0.670509	1.70938	1.11779	0.737283	0.901499	0.451697	0.192344	0.114077	2.20206	0.412627	0.455635	1.02741	2.26949	0.424981	0.807845	0.534742	0.966594	0.245528	0.309946	0.202541	6.33964	1.53483	1.76577	1.87877	0.00903791	0.000138614	0.00106674
329	NC5118	2020-08-01	2020-08-07	7	≤7	non-Omicron	Male	60	≤60	Moderate	Non-severe	M	10.22	≤20	19.65	≤20	21.74	≤30	0	4.0171	2.85168	1.42774	0.683801	2.04964	1.42394	1.16542	1.10582	0.682319	0.174055	0.121019	2.56844	0.451096	0.527261	1.30822	2.88638	0.415047	1.04063	0.891731	1.13072	0.268754	0.383307	0.273687	7.69136	1.81722	2.12525	2.59466	0.0133407	0.000147688	0.00117238
330	NC2337	2020-04-04	2020-04-11	8	>7	non-Omicron	Female	75	>60	Moderate	Non-severe	M	NA	NA	NA	NA	74.89	>30	0	3.13519	2.18738	1.12759	0.570107	1.51738	1.0598	0.94781	1.00456	0.556702	0.171618	0.154076	2.29377	0.372695	0.421475	1.25832	2.26116	0.35131	0.780094	0.728079	0.874031	0.218797	0.279704	0.219731	6.43352	1.4995	1.65289	2.3602	0.0125838	0.000120833	0.000902513
337	NC5792	2020-08-20	2020-08-20	1	≤7	non-Omicron	Male	62	>60	Asymptomatic	Non-severe	L	35.024	>20	16.93	≤20	6.17	≤30	0	2.99111	2.24908	1.26998	0.572598	1.49993	0.979102	0.742028	0.830509	0.26674	0.219109	0.18457	2.11649	0.340587	0.399725	1.08218	2.08775	0.379958	0.696503	0.532141	0.903361	0.19264	0.282598	0.209886	5.93811	1.17992	1.59794	2.00878	0.00971441	0.000125676	0.000895105
341	NC5402	2020-08-09	2020-08-17	9	>7	non-Omicron	Female	62	>60	Moderate	Non-severe	M	32.61	>20	14.6133	≤20	99.7	>30	0	6.05538	4.14929	1.54614	0.510595	3.82778	2.60315	1.9061	0.469754	0.294996	0.103168	0.018968	3.20182	0.258775	0.854212	1.76379	4.52814	0.329421	1.86247	1.52463	1.52725	0.181174	0.740684	0.381464	9.72696	1.06437	3.56053	3.68885	0.0218908	9.3076e-05	0.00146717
347	NC5399	2020-08-05	2020-08-13	9	>7	non-Omicron	Male	61	>60	Mild	Non-severe	L	41.64	>20	29.29	>20	53.95	>30	0	3.49661	2.14622	0.899518	0.380698	1.73437	1.2467	1.35039	0.819456	0.483379	0.156591	0.0779325	2.30974	0.260014	0.482072	1.3849	2.59332	0.231186	0.905187	1.08035	0.903295	0.149512	0.341517	0.27004	6.62581	1.12409	1.88537	2.81322	0.0160534	9.28036e-05	0.000900382
348	NC3952	2020-07-05	2020-07-11	7	≤7	non-Omicron	Male	60	≤60	Moderate	Non-severe	M	9.072	≤20	19.58	≤20	39.29	>30	0	3.9557	2.74388	1.159	0.518473	2.27238	1.58487	1.21182	0.853689	0.477985	0.161438	0.114231	2.44832	0.319551	0.579996	1.31495	2.91906	0.322676	1.158	0.971254	1.03664	0.195798	0.426877	0.240567	7.25771	1.31601	2.32631	2.641	0.0166104	0.00010578	0.00108222
354	NC0697	2020-03-09	2020-03-15	7	≤7	non-Omicron	Male	59	≤60	Moderate	Non-severe	M	NA	NA	NA	NA	57.17	>30	0	3.96147	2.7878	1.11752	0.468685	2.41629	1.67029	1.17366	0.711105	0.453926	0.118575	0.0674363	2.26256	0.274694	0.59236	1.17441	2.92453	0.294884	1.20458	0.948041	1.03694	0.173801	0.465713	0.225623	6.93513	1.1973	2.38122	2.41551	0.0156732	9.29679e-05	0.00110686
360	NC5202	2020-08-05	2020-08-09	5	≤7	non-Omicron	Male	58	≤60	Moderate	Non-severe	M	14.94	≤20	26.22	>20	26.91	≤30	0	3.4789	2.54702	1.22761	0.602687	1.89631	1.31941	0.931881	0.989016	0.643981	0.153795	0.0857615	2.19691	0.390857	0.503704	1.05288	2.50192	0.369477	0.966132	0.718801	0.976979	0.23321	0.353278	0.21308	6.66483	1.63752	1.97691	2.07052	0.0114889	0.000123181	0.00111931
366	NC9511	2021-01-20	2021-01-29	10	>7	non-Omicron	Female	50	≤60	Severe	Severe	M	12.7	≤20	19	≤20	21.1	≤30	0	3.68695	2.31811	1.083	0.536195	1.66306	1.2351	1.36884	1.15379	0.675646	0.195744	0.149462	2.63586	0.383102	0.481272	1.55725	2.70289	0.321795	0.920375	1.07686	0.984053	0.2144	0.31473	0.291982	7.47659	1.59494	1.91212	3.07555	0.0166646	0.000124979	0.000961475
370	NC0262	2020-02-12	2020-02-24	13	>7	non-Omicron	Male	62	>60	Severe	Severe	M	NA	NA	NA	NA	339.9	>30	0	1.99699	0.929608	0.542594	0.322973	0.479563	0.387014	1.06739	0.832698	0.43934	0.178425	0.0921708	1.81001	0.253135	0.241041	1.18577	1.43905	0.188403	0.282304	0.84289	0.557945	0.134569	0.10471	0.224496	4.6397	1.01545	0.806481	2.34533	0.0112773	8.07057e-05	0.000590045
374	NC4737	2020-07-22	2020-07-30	9	>7	non-Omicron	Male	55	≤60	Moderate	Non-severe	M	NA	NA	NA	NA	NA	NA	0	2.68073	1.95778	0.965154	0.519631	1.34383	0.99263	0.722943	1.02021	0.664494	0.139967	0.114965	1.89442	0.362857	0.391454	0.940165	1.91934	0.308831	0.734856	0.563192	0.761384	0.2108	0.257775	0.159751	5.59536	1.54698	1.52405	1.77807	0.0104864	0.000115037	0.000895545
379	NC4260	2020-07-16	2020-07-22	7	≤7	non-Omicron	Male	52	≤60	Critical	Severe	H	10.92	≤20	28.3246	>20	77.79	>30	0	2.7713	1.46989	0.643037	0.289298	1.07811	0.826856	1.3014	0.887743	0.500058	0.182981	0.0867703	2.14856	0.232444	0.372098	1.39292	2.03952	0.16882	0.605648	1.02958	0.73178	0.120478	0.221209	0.271825	5.8076	1.0218	1.38193	2.78109	0.0143145	8.18025e-05	0.000721764
401	NC6204	2020-09-02	2020-09-18	17	>7	non-Omicron	Female	51	≤60	Severe	Severe	M	15.994	≤20	NA	NA	24.32	≤30	0	4.0724	3.16636	1.4963	0.770489	2.47326	1.67007	0.906037	1.14413	0.803187	0.15021	0.0889162	2.37749	0.4951	0.607836	0.994901	2.92409	0.464337	1.22369	0.708717	1.14831	0.306152	0.446378	0.19732	7.59402	2.06878	2.42811	1.98985	0.0127443	0.000152421	0.00131952
411	NC0226	2020-02-18	2020-02-21	4	≤7	non-Omicron	Male	48	≤60	Moderate	Non-severe	M	7.022	≤20	24.55	>20	79.6	>30	0	3.78542	2.77502	1.37372	0.760801	2.06686	1.4013	1.0104	1.3182	0.752364	0.26836	0.120594	2.44703	0.526541	0.580486	1.07474	2.68051	0.458757	1.03358	0.771007	1.10491	0.302044	0.367719	0.239395	7.55065	2.03971	2.25015	2.20574	0.0125251	0.000167623	0.00127631
412	NC4426	2020-07-16	2020-07-24	9	>7	non-Omicron	Female	48	≤60	Moderate	Non-severe	M	11.33	≤20	24.3428	>20	37.74	>30	0	3.27359	2.1147	1.08789	0.548569	1.44613	1.0268	1.15889	1.04506	0.577716	0.197006	0.131075	2.35434	0.374467	0.423818	1.3281	2.35363	0.336709	0.754666	0.898055	0.919958	0.21186	0.272139	0.260837	6.67298	1.50075	1.64763	2.61807	0.0133864	0.000124359	0.000951427
435	NC6028	2020-08-27	2020-08-31	5	≤7	non-Omicron	Male	44	≤60	Moderate	Non-severe	M	17.71	≤20	15.28	≤20	27.23	≤30	0	3.99172	2.64442	1.0895	0.42647	2.25478	1.55492	1.3473	0.721075	0.429293	0.137251	0.0686213	2.39476	0.262449	0.575706	1.3421	2.95365	0.26794	1.12009	1.07993	1.03807	0.15853	0.434837	0.267374	7.10755	1.11821	2.26788	2.75802	0.0165751	9.44789e-05	0.00103777
443	NC6272	2020-09-26	2020-10-05	10	>7	non-Omicron	Male	43	≤60	Mild	Non-severe	L	22.499	>20	35.0365	>20	21.18	≤30	0	4.78839	3.92531	1.6286	0.738432	3.40339	2.29671	0.863078	0.998532	0.699923	0.121795	0.105428	2.44714	0.445216	0.767911	0.934982	3.49886	0.450065	1.66001	0.687906	1.28952	0.288367	0.636698	0.175172	8.23406	1.88357	3.18642	1.90349	0.0151546	0.000133521	0.001463
455	NC0031	2020-01-30	2020-02-10	12	>7	non-Omicron	Female	55	≤60	Moderate	Non-severe	M	NA	NA	NA	NA	7.06	≤30	0	3.99629	2.81793	1.31521	0.51173	2.23295	1.50272	1.17836	0.72318	0.401747	0.129116	0.102726	2.49356	0.293067	0.550417	1.37912	2.93076	0.331958	1.08887	0.922529	1.06553	0.179772	0.413846	0.255827	7.21303	1.20654	2.18225	2.6602	0.0149494	0.000101303	0.0010137
458	NC0432	2020-02-16	2020-03-02	16	>7	non-Omicron	Female	71	>60	Moderate	Non-severe	M	NA	NA	NA	NA	5.01	≤30	0	4.09745	2.85436	1.44415	0.668317	2.14362	1.41021	1.2431	0.835278	0.523133	0.1139	0.110007	2.62017	0.383792	0.51062	1.43458	2.95625	0.422692	1.02118	0.971563	1.1412	0.245625	0.38903	0.271533	7.55291	1.57524	2.03473	2.78769	0.0147233	0.000124667	0.00110076
459	NC4610	2020-07-26	2020-07-29	4	≤7	non-Omicron	Male	73	>60	Severe	Severe	M	29.34	>20	27.11	>20	45.23	>30	0	3.5034	2.11896	0.973966	0.425524	1.62215	1.14499	1.38444	0.775406	0.451317	0.140759	0.0867925	2.38848	0.275561	0.447064	1.46572	2.59249	0.263579	0.833829	1.10338	0.910905	0.161945	0.311165	0.281052	6.66729	1.1524	1.73282	2.93695	0.0156757	9.10865e-05	0.000881356
462	NC4702	2020-07-10	2020-07-30	21	>7	non-Omicron	Female	66	>60	Moderate	Non-severe	M	16.79	≤20	35	>20	12.55	≤30	0	2.95635	2.17506	1.032	0.451221	1.65989	1.14306	0.78129	0.643163	0.362524	0.117519	0.0791166	1.86125	0.267615	0.437919	0.929117	2.13722	0.285988	0.818545	0.606006	0.819135	0.165233	0.32451	0.175284	5.46077	1.08136	1.69849	1.78952	0.0103796	9.33448e-05	0.000918984
472	NC6106	2020-08-26	2020-09-03	9	>7	non-Omicron	Female	46	≤60	Mild	Non-severe	L	NA	NA	NA	NA	NA	NA	0	2.87808	1.70596	0.789375	0.294099	1.26952	0.916588	1.17212	0.465329	0.251101	0.0785111	0.0768868	1.95267	0.165062	0.344059	1.25824	2.1228	0.188	0.644119	0.927285	0.75528	0.106099	0.272468	0.244831	5.29608	0.710261	1.33916	2.50724	0.0126055	6.34516e-05	0.000717019
475	NC3949	2020-07-09	2020-07-10	2	≤7	non-Omicron	Male	71	>60	Mild	Non-severe	L	NA	NA	NA	NA	4.5	≤30	0	3.32295	2.20197	0.994476	0.374691	1.72715	1.20749	1.12098	0.626517	0.338957	0.100543	0.114693	2.22563	0.222087	0.451371	1.3428	2.46073	0.237652	0.868354	0.894802	0.862221	0.137038	0.339136	0.226179	6.17509	0.935734	1.7594	2.57848	0.0150758	8.15232e-05	0.00079689
477	NC0030	2020-02-02	2020-02-08	7	≤7	non-Omicron	Male	42	≤60	Critical	Severe	H	NA	NA	NA	NA	73.24	>30	0	2.27869	1.51536	0.753708	0.382176	1.05386	0.76165	0.763332	0.698863	0.443087	0.0987329	0.0876159	1.64999	0.249556	0.313489	0.927208	1.65289	0.231181	0.547124	0.611929	0.625795	0.150996	0.214526	0.151403	4.62754	1.07482	1.17387	1.77816	0.0104233	7.98993e-05	0.000695038
491	NC4015	2020-07-13	2020-07-13	1	≤7	non-Omicron	Female	35	≤60	Mild	Non-severe	L	7.333	≤20	15.8	≤20	4.71	≤30	0	3.74643	2.61484	1.03587	0.446306	2.2672	1.57897	1.13159	0.668759	0.416838	0.111367	0.0743763	2.20381	0.264163	0.560009	1.17237	2.78114	0.277507	1.14229	0.923827	0.96529	0.168799	0.436682	0.207766	6.619	1.12731	2.25035	2.37834	0.0158794	8.53592e-05	0.00103515
496	NC3337	2020-05-20	2020-05-30	11	>7	non-Omicron	Female	34	≤60	Critical	Severe	H	5.728	≤20	27.8456	>20	248.22	>30	0	2.04981	1.3084	0.760948	0.443296	0.773186	0.547456	0.741401	0.951538	0.418569	0.235725	0.131293	1.73587	0.328634	0.301148	0.925095	1.41351	0.27043	0.397138	0.559269	0.636291	0.172866	0.150318	0.182132	4.73721	1.1905	1.08433	1.79779	0.00889951	0.000115242	0.000766572
529	NC0289	2020-02-21	2020-02-26	6	≤7	non-Omicron	Female	70	>60	Moderate	Non-severe	M	16.18	≤20	29.46	>20	52.05	>30	0	2.82727	1.64879	0.662029	0.251792	1.34187	0.986757	1.17849	0.521508	0.318811	0.0938489	0.0467465	1.87865	0.156628	0.38599	1.19131	2.11738	0.158339	0.707052	0.957238	0.709894	0.0934526	0.279705	0.221249	5.22743	0.727231	1.4666	2.41655	0.013882	5.98943e-05	0.000718219
531	NC4539	2020-07-18	2020-07-27	10	>7	non-Omicron	Male	70	>60	Critical	Severe	H	13.52	≤20	15	≤20	84.96	>30	0	2.24566	1.40346	0.77562	0.350727	0.819669	0.62784	0.842202	0.70135	0.408714	0.120386	0.0754641	1.66553	0.24182	0.273516	0.967202	1.59579	0.216781	0.446535	0.646	0.649867	0.133946	0.181305	0.196202	4.61254	1.00126	1.02174	1.88487	0.00846185	8.55694e-05	0.000720543
545	NC1732	2020-04-01	2020-04-02	2	≤7	non-Omicron	Male	37	≤60	Moderate	Non-severe	M	NA	NA	NA	NA	1.03	≤30	0	3.94821	2.6114	1.05528	0.459111	2.04499	1.55612	1.33681	1.06943	0.681457	0.154383	0.135471	2.65033	0.31572	0.550873	1.56448	2.92658	0.278333	1.16274	1.05908	1.02163	0.180778	0.393385	0.277737	7.66797	1.45629	2.26138	3.03677	0.0176177	0.000106117	0.00100555
548	NC3889	2020-07-04	2020-07-07	4	≤7	non-Omicron	Male	42	≤60	Mild	Non-severe	L	46.54	>20	37.4914	>20	7.27	≤30	0	3.579	2.18912	1.06599	0.554675	1.30223	1.12314	1.38987	1.75533	1.04962	0.257709	0.26922	2.96415	0.456435	0.430358	1.86366	2.59609	0.317644	0.866122	1.05457	0.982911	0.237031	0.257013	0.335299	8.29848	2.06073	1.8112	3.52276	0.0174482	0.000151137	0.000848461
566	NC3880	2020-07-06	2020-07-06	1	≤7	non-Omicron	Male	30	≤60	Asymptomatic	Non-severe	L	8.49	≤20	32.13	>20	4.65	≤30	0	7.09389	5.73243	2.71533	1.36461	4.55489	3.0171	1.36147	2.012	1.27707	0.325898	0.202452	3.95115	0.869026	1.05784	1.53073	5.06437	0.839145	2.24026	1.01577	2.02953	0.525464	0.776844	0.345691	13.057	3.5107	4.40084	3.09464	0.0188265	0.000268004	0.00220104
576	NC5121	2020-07-28	2020-08-06	10	>7	non-Omicron	Male	26	≤60	Moderate	Non-severe	M	26.79	>20	30.16	>20	0.2	≤30	0	2.92106	1.69525	0.61451	0.169904	1.43286	1.08074	1.22581	0.409456	0.216345	0.0747287	0.0678682	2.02871	0.107237	0.396191	1.36926	2.21483	0.10902	0.778666	0.993571	0.706232	0.0608839	0.30207	0.23224	5.35923	0.493486	1.55166	2.66294	0.0154334	4.5401e-05	0.000670137
579	NC4768	2020-07-18	2020-07-31	14	>7	non-Omicron	Female	43	≤60	Moderate	Non-severe	M	11.84	≤20	28.6016	>20	1.33	≤30	0	4.81471	3.75001	1.84949	1.01374	2.73008	1.90052	1.0647	2.161	1.69661	0.174984	0.173908	3.02666	0.736942	0.651167	1.3415	3.43097	0.575424	1.4284	0.81088	1.38374	0.438313	0.472115	0.253823	10.0024	3.44729	2.72667	2.58011	0.0152605	0.000201774	0.00141463
583	NC5199	2020-08-10	2020-08-19	10	>7	non-Omicron	Male	32	≤60	Moderate	Non-severe	M	13.358	≤20	17.18	≤20	52.6	>30	0	2.81062	2.03652	0.886509	0.394429	1.66808	1.15001	0.774099	0.55475	0.380239	0.0686413	0.0593432	1.68775	0.233128	0.423972	0.849576	2.06411	0.244525	0.818424	0.631286	0.746514	0.149904	0.331587	0.142813	5.05312	1.0078	1.64262	1.68302	0.0113196	7.53813e-05	0.000866789
590	NC3970	2020-07-11	2020-07-12	2	≤7	non-Omicron	Male	27	≤60	Moderate	Non-severe	M	9.413	≤20	35	>20	NA	NA	0	3.80221	2.43645	1.02303	0.406823	1.9834	1.41342	1.36576	0.726417	0.430063	0.118307	0.100793	2.44405	0.242481	0.509325	1.47655	2.82591	0.258429	1.03102	1.09611	0.976305	0.148394	0.382398	0.269649	6.97268	1.07937	2.04105	2.9431	0.0169996	8.69849e-05	0.000929897
591	NC4230	2020-07-10	2020-07-21	12	>7	non-Omicron	Female	40	≤60	Moderate	Non-severe	M	21.94	>20	21.92	>20	31.48	>30	0	3.48956	2.47885	1.12975	0.505368	1.87735	1.34911	1.01071	0.85029	0.574398	0.115017	0.0788358	2.19856	0.31802	0.482221	1.15841	2.53454	0.311356	0.986857	0.787272	0.955027	0.194012	0.362249	0.223438	6.53841	1.39779	1.94634	2.24796	0.0123528	0.000104416	0.00102535
674	NC1304	2020-03-15	2020-03-20	6	≤7	non-Omicron	Male	60	≤60	Moderate	Non-severe	M	NA	NA	NA	NA	298.18	>30	0	2.40501	1.32961	0.818273	0.481086	0.696212	0.51134	1.0754	1.13303	0.540313	0.245079	0.175085	2.10895	0.363966	0.293475	1.27201	1.69691	0.289647	0.38194	0.826948	0.708105	0.191439	0.1294	0.248451	5.64699	1.38536	1.04989	2.52249	0.0119776	0.000119007	0.000708432
700	NC1242	2020-03-20	2020-03-26	7	≤7	non-Omicron	Male	26	≤60	Moderate	Non-severe	M	NA	NA	NA	NA	10.36	≤30	0	3.27977	2.19228	1.03745	0.450492	1.69721	1.15483	1.08748	0.696756	0.477997	0.0839977	0.0737462	2.12847	0.27045	0.42616	1.22058	2.39958	0.275685	0.826051	0.863781	0.880187	0.174806	0.328781	0.223701	6.10499	1.19894	1.66499	2.3818	0.0132164	9.0927e-05	0.000880369
709	NC1258	2020-03-16	2020-03-17	2	≤7	non-Omicron	Female	25	≤60	Mild	Non-severe	L	10.7	≤20	21.75	>20	2.4	≤30	0	4.43322	3.1626	1.50865	0.665759	2.54296	1.65394	1.27062	0.708692	0.442432	0.106999	0.0840437	2.58598	0.365163	0.587939	1.33009	3.21525	0.424589	1.17692	1.00151	1.21797	0.24117	0.477023	0.269117	7.72789	1.47335	2.34888	2.68476	0.0148633	0.000121018	0.00119851
715	NC0709	2020-03-10	2020-03-13	4	≤7	non-Omicron	Male	23	≤60	Mild	Non-severe	L	NA	NA	NA	NA	13.66	≤30	0	3.66968	2.49308	1.12622	0.497522	2.03208	1.36685	1.1766	0.693846	0.433266	0.114573	0.0707955	2.23673	0.290954	0.505808	1.21322	2.69021	0.310989	0.977595	0.939904	0.979467	0.186533	0.389259	0.236697	6.60026	1.22174	1.98724	2.46061	0.0142784	9.79015e-05	0.00100021
719	NC5102	2020-08-03	2020-08-06	4	≤7	non-Omicron	Female	23	≤60	Moderate	Non-severe	M	19.43	≤20	20.13	>20	4.67	≤30	0	3.64062	2.36947	1.08785	0.457931	1.83026	1.28162	1.27115	0.692814	0.383095	0.126939	0.0922907	2.36456	0.273388	0.469733	1.38377	2.67862	0.29129	0.927837	1.00536	0.962	0.166641	0.353787	0.265789	6.69799	1.11441	1.87829	2.7472	0.0147943	9.58806e-05	0.000958928
766	NC3961	2020-07-07	2020-07-12	6	≤7	non-Omicron	Female	39	≤60	Moderate	Non-severe	M	NA	NA	NA	NA	70.93	>30	0	3.94339	2.25496	1.01025	0.388868	1.7899	1.24471	1.68843	0.775458	0.426092	0.159718	0.0862909	2.70763	0.25373	0.482587	1.7527	2.9327	0.240303	0.897426	1.33809	1.01069	0.148565	0.347284	0.350333	7.42648	1.06869	1.88702	3.52741	0.0178117	8.7383e-05	0.000903288
770	NC0898	2020-03-12	2020-03-18	7	≤7	non-Omicron	Female	37	≤60	Mild	Non-severe	L	9.797	≤20	22.6	>20	1.71	≤30	0	4.82816	3.57534	1.76831	0.882944	2.76354	1.80702	1.25282	1.12356	0.746236	0.145939	0.128961	2.83158	0.52364	0.638388	1.34153	3.4539	0.545579	1.31602	0.976607	1.37426	0.337365	0.491002	0.276211	8.7833	2.15282	2.59135	2.72331	0.0153415	0.000166184	0.0013771
773	NC2367	2020-04-01	2020-04-10	10	>7	non-Omicron	Female	35	≤60	Moderate	Non-severe	M	NA	NA	NA	NA	4.7	≤30	0	3.23358	2.2299	0.90863	0.40843	1.77779	1.32127	1.00368	0.883073	0.521103	0.155237	0.111304	2.05528	0.275111	0.496678	1.09804	2.37278	0.251944	0.973548	0.800982	0.860801	0.156486	0.347722	0.202696	6.17193	1.20464	1.97318	2.21302	0.0139712	9.29583e-05	0.000948781
774	NC5789	2020-08-21	2020-08-21	1	≤7	non-Omicron	Female	36	≤60	Mild	Non-severe	L	NA	NA	NA	NA	5.06	≤30	0	3.58467	2.46929	1.44863	0.597489	1.57642	1.02066	1.11538	0.878564	0.496996	0.114502	0.172205	2.56604	0.358112	0.394699	1.51983	2.58053	0.379918	0.725208	0.84086	1.00414	0.217571	0.295456	0.274523	7.02927	1.4526	1.52986	2.80741	0.0129503	0.000115659	0.000827651
783	NC6004	2020-08-20	2020-08-28	9	>7	non-Omicron	Female	36	≤60	Moderate	Non-severe	M	7.515	≤20	35	>20	36.46	>30	0	3.14931	2.32487	1.25632	0.784852	1.32881	1.06855	0.824446	2.26987	1.75434	0.196997	0.184581	2.39764	0.663275	0.410696	1.1322	2.19949	0.418007	0.835135	0.617324	0.949827	0.366845	0.233413	0.207122	7.81683	3.20246	1.67624	2.14123	0.0115158	0.000175655	0.00102118
797	NC4227	2020-07-07	2020-07-21	15	>7	non-Omicron	Female	35	≤60	Mild	Non-severe	L	4.464	≤20	36.3679	>20	19.44	≤30	0	5.04957	4.08092	1.89269	0.946302	3.24409	2.18822	0.968657	1.40565	0.971625	0.184126	0.129466	2.78424	0.596123	0.758451	1.08155	3.61933	0.574354	1.59693	0.74049	1.43024	0.371948	0.5913	0.228168	9.23946	2.51405	3.1308	2.17967	0.0139771	0.000180386	0.00160554
798	NC2153	2020-03-26	2020-04-03	9	>7	non-Omicron	Male	33	≤60	Mild	Non-severe	L	NA	NA	NA	NA	NA	NA	0	2.97019	1.93538	0.802642	0.344567	1.58598	1.13273	1.03481	0.565593	0.33268	0.109576	0.0535717	1.88191	0.209075	0.432484	1.06602	2.19295	0.218433	0.816024	0.837627	0.777239	0.126134	0.31671	0.197187	5.41769	0.886323	1.67479	2.1544	0.0129844	7.28901e-05	0.000854886
799	NC0327	2020-02-20	2020-02-24	5	≤7	non-Omicron	Female	33	≤60	Mild	Non-severe	L	23.16	>20	27.65	>20	11.54	≤30	0	4.11512	3.1188	1.42816	0.719132	2.55522	1.69064	0.996319	1.00277	0.654761	0.15907	0.0871577	2.36677	0.443266	0.622938	1.0343	2.97473	0.442127	1.22873	0.793299	1.14039	0.277005	0.461908	0.203021	7.48466	1.81716	2.47265	2.11778	0.0140258	0.000139337	0.00127655
800	NC1135	2020-03-11	2020-03-20	10	>7	non-Omicron	Female	33	≤60	Moderate	Non-severe	M	NA	NA	NA	NA	6.02	≤30	0	3.79188	2.49846	1.03986	0.425539	2.06574	1.4586	1.29342	0.652749	0.39626	0.113673	0.0699284	2.34546	0.246729	0.522939	1.35434	2.81903	0.271762	1.0595	1.04043	0.972856	0.153777	0.399097	0.252996	6.79009	1.06853	2.09521	2.7177	0.0159665	8.56251e-05	0.000995076
804	NC1646	2020-03-31	2020-03-31	1	≤7	non-Omicron	Female	32	≤60	Mild	Non-severe	L	11.41	≤20	18.05	≤20	3.47	≤30	0	2.86638	1.69604	0.881311	0.406481	1.07421	0.814727	1.17034	0.727506	0.421469	0.10184	0.122081	2.15625	0.257675	0.304111	1.3931	2.08388	0.253125	0.592666	0.919436	0.782498	0.153356	0.222061	0.250905	5.75013	1.08562	1.22068	2.68552	0.01312	8.48713e-05	0.000713588
806	NC6847	2020-12-05	2020-12-07	3	≤7	non-Omicron	Female	38	≤60	Mild	Non-severe	L	22.028	>20	23.727	>20	3.72	≤30	0	3.08248	2.16861	0.962426	0.383546	1.74395	1.20619	0.913868	0.506432	0.289043	0.0827461	0.0735431	1.86629	0.214953	0.436452	1.00583	2.25939	0.245194	0.850833	0.725994	0.82309	0.138353	0.355353	0.187874	5.4552	0.887542	1.72538	1.99324	0.0118517	7.74207e-05	0.000892343
807	NC8863	2021-01-10	2021-01-15	6	≤7	non-Omicron	Female	68	>60	Death	Severe	H	9.784	≤20	27.8173	>20	262.3	>30	0	1.63763	0.933769	0.543845	0.28969	0.579434	0.389925	0.70386	0.595008	0.2714	0.151483	0.0624497	1.45325	0.210604	0.239538	0.853552	1.1542	0.174642	0.268359	0.551103	0.483428	0.115047	0.121566	0.152756	3.68589	0.771694	0.780946	1.61986	0.008228	7.46245e-05	0.00063861
811	NC7633	2020-12-14	2020-12-26	13	>7	non-Omicron	Female	48	≤60	Severe	Severe	M	17.551	≤20	18.3	≤20	93.28	>30	0	2.86292	1.89103	0.899094	0.402877	1.29138	0.991935	0.971887	0.83356	0.483368	0.137764	0.113939	2.11023	0.271837	0.379631	1.25349	2.09092	0.247887	0.732862	0.75958	0.771999	0.154989	0.259073	0.212307	5.80671	1.15808	1.50933	2.33932	0.0126844	9.15578e-05	0.00078778
812	NC6653	2020-11-23	2020-11-25	3	≤7	non-Omicron	Female	72	>60	Critical	Severe	H	3.254	≤20	17.16	≤20	254.17	>30	0	2.39793	0.827842	0.384176	0.109951	0.450325	0.443666	1.57009	0.569892	0.363837	0.0912959	0.0530344	2.07125	0.102081	0.211867	1.64861	1.81718	0.0608143	0.315334	1.25605	0.580756	0.0491369	0.128332	0.314044	5.03908	0.57587	0.746829	3.27173	0.0149254	3.70883e-05	0.00043944
813	NC6930	2020-11-26	2020-12-07	12	>7	non-Omicron	Female	53	≤60	Critical	Severe	H	13.091	≤20	28.8002	>20	39.33	>30	0	3.98882	2.91923	1.35056	0.668578	2.3227	1.56867	1.06958	1.30058	0.920292	0.18792	0.0757539	2.46089	0.468842	0.599092	1.13707	2.86702	0.390464	1.14602	0.828998	1.1218	0.278114	0.422654	0.240586	7.75029	2.05771	2.35568	2.2824	0.0132864	0.000139852	0.00123584
814	NC7603	2020-11-30	2020-12-19	20	>7	non-Omicron	Female	61	>60	Severe	Severe	M	13.176	≤20	23.59	>20	9.4	≤30	0	4.31645	3.05958	1.5503	0.772991	2.09348	1.50928	1.25687	1.90212	1.3773	0.199785	0.186719	2.92819	0.584614	0.545063	1.52793	3.09051	0.441705	1.1292	0.950194	1.22594	0.331286	0.380078	0.306678	9.14676	2.7349	2.25413	2.97152	0.0152626	0.000171883	0.00117653
815	NC6828	2020-11-24	2020-12-03	10	>7	non-Omicron	Female	62	>60	Critical	Severe	H	NA	NA	NA	NA	NA	NA	0	3.73615	2.58053	1.28799	0.660972	2.0099	1.29255	1.15562	1.1116	0.546521	0.279193	0.103156	2.51819	0.450621	0.558824	1.23184	2.64907	0.401254	0.937166	0.881825	1.08708	0.259718	0.355379	0.273791	7.36593	1.65811	2.13056	2.49062	0.0131731	0.000150925	0.00120682
817	NC6485	2020-11-22	2020-11-23	2	≤7	non-Omicron	Female	56	≤60	Moderate	Non-severe	M	19.964	≤20	19.2177	≤20	6.75	≤30	0	5.54321	4.0502	1.75353	0.672431	3.44743	2.29668	1.49301	0.77446	0.457698	0.131231	0.0958749	3.10682	0.378861	0.774619	1.59922	4.07102	0.428219	1.65587	1.16998	1.47219	0.244212	0.640804	0.323031	9.42449	1.50899	3.20253	3.18811	0.0186559	0.000129224	0.00142925
818	NC7360	2020-12-07	2020-12-16	10	>7	non-Omicron	Male	76	>60	Critical	Severe	H	NA	NA	NA	NA	NA	NA	0	2.1634	1.34184	0.60672	0.252828	1.08682	0.735125	0.821555	0.564437	0.235667	0.163755	0.0564469	1.59265	0.176986	0.353625	0.894296	1.5472	0.157897	0.513481	0.641305	0.616203	0.0949308	0.221644	0.180251	4.32048	0.665481	1.25251	1.7723	0.00967074	7.15505e-05	0.000729865
819	NC7618	2020-12-16	2020-12-20	5	≤7	non-Omicron	Female	44	≤60	Critical	Severe	H	NA	NA	NA	NA	NA	NA	0	4.03834	3.04938	1.39481	0.614655	2.57238	1.65457	0.988969	0.702191	0.349858	0.169815	0.0699442	2.3199	0.352784	0.618436	1.04993	2.89856	0.390479	1.18029	0.76665	1.13979	0.224176	0.474282	0.222319	7.06043	1.3173	2.44282	2.10884	0.0127588	0.000121402	0.00125471
822	NC8427	2020-12-22	2021-01-04	14	>7	non-Omicron	Female	58	≤60	Critical	Severe	H	11.566	≤20	33.9	>20	114.4	>30	0	2.98319	2.14186	1.08544	0.591561	1.46475	1.05642	0.841322	1.21951	0.833887	0.162609	0.108008	2.06936	0.421743	0.415739	1.01944	2.12665	0.348388	0.783517	0.647554	0.856536	0.243173	0.272902	0.193769	6.27205	1.84719	1.63477	1.96877	0.0108429	0.000127996	0.000977498
824	NC7650	2020-12-01	2020-12-21	21	>7	non-Omicron	Female	73	>60	Critical	Severe	H	5.065	≤20	23.99	>20	144	>30	0	2.46429	1.5825	0.836784	0.42461	1.06734	0.745715	0.881791	0.933726	0.418664	0.24486	0.100077	1.85862	0.307146	0.375547	0.972104	1.71803	0.265591	0.53356	0.662497	0.746264	0.159019	0.212155	0.219293	5.25664	1.15042	1.36612	1.95397	0.00929916	0.000116072	0.000863818
828	NC7089	2020-12-02	2020-12-10	9	>7	non-Omicron	Female	72	>60	Critical	Severe	H	NA	NA	NA	NA	NA	NA	0	3.46533	2.64373	1.27185	0.585525	2.14257	1.37187	0.821599	0.723772	0.371339	0.167115	0.0713983	2.04375	0.346903	0.532097	0.888596	2.46182	0.367234	0.971661	0.627168	1.00351	0.218291	0.400212	0.194432	6.23285	1.30377	2.07109	1.78159	0.0103672	0.000121489	0.00114349
829	NC6924	2020-12-01	2020-12-07	7	≤7	non-Omicron	Female	56	≤60	Critical	Severe	H	NA	NA	NA	NA	NA	NA	0	3.51722	2.04799	1.08873	0.51492	1.40829	0.959259	1.46923	0.825195	0.464061	0.153836	0.0937185	2.58079	0.325128	0.38364	1.63343	2.56858	0.312184	0.697506	1.14805	0.948647	0.202736	0.261753	0.32118	6.92321	1.30411	1.49673	3.19638	0.0150483	0.000105997	0.000882259
830	NC8390	2020-12-23	2021-01-03	12	>7	non-Omicron	Female	52	≤60	Severe	Severe	M	7.856	≤20	33.75	>20	57.7	>30	0	2.61829	1.45519	0.694719	0.289742	1.04406	0.760467	1.1631	0.620795	0.311705	0.144671	0.0631623	1.94491	0.195772	0.334553	1.2446	1.91609	0.181491	0.540503	0.917172	0.702196	0.10825	0.219964	0.245929	5.184	0.797219	1.23969	2.47086	0.0122784	7.22223e-05	0.000717041
836	NC6972	2020-12-04	2020-12-10	7	≤7	non-Omicron	Female	62	>60	Moderate	Non-severe	M	17.567	≤20	18.9229	≤20	34.7	>30	0	5.78528	4.57804	2.15792	1.00214	3.75022	2.42012	1.20724	1.12643	0.7023	0.175433	0.127277	3.09947	0.574976	0.834031	1.28042	4.16564	0.628084	1.7384	0.927962	1.61964	0.374055	0.681723	0.279274	10.0112	2.27942	3.42958	2.61493	0.0161102	0.000184719	0.0016953
838	NC7193	2020-12-04	2020-12-11	8	>7	non-Omicron	Female	39	≤60	Critical	Severe	H	7.901	≤20	27.0852	>20	69	>30	0	3.80655	2.3445	1.19255	0.560518	1.6536	1.15195	1.46204	1.00834	0.607388	0.178929	0.0943217	2.69967	0.377949	0.452389	1.61507	2.7685	0.339438	0.844129	1.13674	1.03805	0.22108	0.30782	0.325303	7.51455	1.54586	1.78327	3.17144	0.0151817	0.000119965	0.0010192
840	NC6650	2020-11-24	2020-12-03	10	>7	non-Omicron	Female	61	>60	Severe	Severe	M	23.034	>20	25.4127	>20	13.34	≤30	0	3.89054	2.58536	1.23053	0.538874	1.97061	1.35483	1.30518	0.907073	0.553058	0.147316	0.105077	2.4989	0.34543	0.503695	1.40198	2.83935	0.327556	0.978847	1.01645	1.0512	0.211318	0.375984	0.288724	7.29651	1.43736	2.00584	2.81224	0.0146484	0.000116395	0.00101754
841	NC6600	2020-11-23	2020-11-26	4	≤7	non-Omicron	Female	85	>60	Severe	Severe	M	21.431	>20	25.97	>20	43.88	>30	0	3.44006	2.0704	0.948163	0.341887	1.63992	1.12224	1.36966	0.548505	0.301429	0.111042	0.0592276	2.26139	0.200022	0.42722	1.41943	2.53951	0.214871	0.790174	1.0762	0.900557	0.127016	0.332066	0.293458	6.24996	0.843338	1.6605	2.84832	0.0140899	7.60964e-05	0.000834917
842	NC6526	2020-11-20	2020-11-24	5	≤7	non-Omicron	Male	63	>60	Critical	Severe	H	NA	NA	NA	NA	NA	NA	0	2.41378	1.65901	0.818393	0.437229	1.11855	0.840621	0.754763	0.844488	0.49228	0.138416	0.112253	1.7584	0.300422	0.341103	0.940923	1.73675	0.261861	0.61692	0.593695	0.677028	0.175368	0.223701	0.161068	5.01667	1.22993	1.32014	1.80794	0.0106336	0.000102459	0.000787002
843	NC7559	2020-12-14	2020-12-18	5	≤7	non-Omicron	Male	64	>60	Critical	Severe	H	NA	NA	NA	NA	NA	NA	0	3.92151	3.15496	1.49161	0.738597	2.51185	1.66336	0.766541	0.927632	0.569277	0.149461	0.102567	2.2159	0.441756	0.603974	0.878806	2.8137	0.458554	1.20197	0.594157	1.1078	0.280043	0.461393	0.172383	7.06504	1.74963	2.41679	1.74791	0.0118066	0.00014686	0.00127215
844	NC6752	2020-12-01	2020-12-02	2	≤7	non-Omicron	Male	83	>60	Critical	Severe	H	NA	NA	NA	NA	NA	NA	0	3.5411	2.13156	1.03508	0.435167	1.49823	1.09648	1.40954	0.992323	0.544538	0.173761	0.152734	2.47189	0.303411	0.42727	1.53372	2.59323	0.265912	0.791936	1.09764	0.947869	0.169255	0.304541	0.3119	7.00531	1.28312	1.69751	3.096	0.0156343	0.000107382	0.000830954
845	NC6714	2020-11-25	2020-12-04	10	>7	non-Omicron	Female	58	≤60	Severe	Severe	M	14.06	≤20	29.7574	>20	111.55	>30	0	3.04021	1.97125	0.974778	0.465379	1.39586	0.996475	1.06896	0.764688	0.383696	0.155153	0.111924	2.1346	0.299423	0.395833	1.22233	2.20435	0.288875	0.72577	0.834631	0.835865	0.176504	0.270704	0.234331	5.9395	1.1485	1.54746	2.40321	0.012678	0.000106805	0.00088327
846	NC6671	2020-11-07	2020-11-30	24	>7	non-Omicron	Female	60	≤60	Moderate	Non-severe	M	18.415	≤20	23.2032	>20	120.26	>30	0	3.4555	2.01635	0.925121	0.358032	1.51337	1.09123	1.43915	0.732454	0.448465	0.125064	0.0710045	2.33926	0.238146	0.422632	1.48648	2.55838	0.21999	0.78289	1.14063	0.897123	0.138042	0.308343	0.298517	6.52721	1.04464	1.63893	2.99663	0.0151921	8.40418e-05	0.000831525
848	NC8625	2021-01-06	2021-01-11	6	≤7	non-Omicron	Male	59	≤60	Critical	Severe	H	NA	NA	NA	NA	NA	NA	0	3.30365	2.23362	1.15634	0.597214	1.56001	1.07728	1.07003	1.10529	0.662623	0.190423	0.117639	2.33519	0.410454	0.435556	1.24765	2.36687	0.355871	0.790811	0.822089	0.936779	0.241343	0.286466	0.247942	6.74413	1.67029	1.70326	2.43532	0.0125127	0.000132368	0.00100607
850	NC7223	2020-12-11	2020-12-14	4	≤7	non-Omicron	Male	59	≤60	Critical	Severe	H	NA	NA	NA	NA	NA	NA	0	2.71515	1.62555	0.737689	0.403395	1.20688	0.887866	1.0896	0.926733	0.602853	0.150831	0.0746403	1.98724	0.299666	0.377095	1.16402	1.99317	0.230725	0.653843	0.876549	0.721988	0.17267	0.234023	0.213051	5.62913	1.30591	1.41579	2.32826	0.0133388	9.25455e-05	0.000792291
866	NC7457	2020-12-12	2020-12-13	2	≤7	non-Omicron	Female	66	>60	Mild	Non-severe	L	4.763	≤20	17.62	≤20	23.75	≤30	0	4.07039	2.89079	1.29667	0.551289	2.33382	1.59412	1.1796	0.849438	0.561087	0.117984	0.0878771	2.41537	0.331611	0.566352	1.26161	2.97918	0.343123	1.14864	0.929357	1.0912	0.208165	0.445478	0.250239	7.33519	1.44399	2.27845	2.52908	0.0147183	0.000113409	0.00110935
868	NC9301	2021-01-21	2021-02-04	15	>7	non-Omicron	Female	58	≤60	Mild	Non-severe	L	15.925	≤20	29.3898	>20	5.19	≤30	0	3.97157	3.00491	1.41587	0.671772	2.36351	1.58904	0.966657	0.819152	0.548102	0.112236	0.0775921	2.2902	0.387724	0.56526	1.05596	2.85711	0.424347	1.14829	0.758757	1.11445	0.247425	0.440752	0.207901	7.08092	1.6076	2.26654	2.10021	0.0126256	0.000126944	0.00120723
872	NC6213	2020-09-16	2020-09-18	3	≤7	non-Omicron	Female	49	≤60	Asymptomatic	Non-severe	L	NA	NA	NA	NA	NA	NA	0	2.89581	2.18071	1.01128	0.481811	1.68955	1.16944	0.715097	0.694703	0.49068	0.077407	0.0700521	1.75307	0.294731	0.433636	0.824695	2.10065	0.293954	0.838024	0.571379	0.795157	0.187857	0.331413	0.143717	5.34358	1.26722	1.68048	1.60984	0.0104983	9.58134e-05	0.000927964
873	NC4842	2020-08-01	2020-08-03	3	≤7	non-Omicron	Female	25	≤60	Mild	Non-severe	L	5.217	≤20	25.3518	>20	0.55	≤30	0	3.81935	2.49266	1.05286	0.357616	2.0455	1.4398	1.32669	0.490228	0.267673	0.091257	0.0695954	2.35418	0.188078	0.498807	1.42767	2.82721	0.235634	1.0268	1.04864	0.992144	0.121982	0.412994	0.278053	6.66376	0.813367	2.02986	2.82396	0.0151552	7.24433e-05	0.000952425
880	NC2352	2020-03-31	2020-04-11	12	>7	non-Omicron	Female	24	≤60	Moderate	Non-severe	M	9.057	≤20	37.7	>20	11.22	≤30	0	3.12713	2.02111	0.960465	0.433025	1.57613	1.06065	1.10602	0.591	0.361177	0.110098	0.0457031	2.00638	0.254439	0.413039	1.13171	2.27672	0.273188	0.753112	0.880858	0.850419	0.159837	0.307538	0.225162	5.72451	1.04864	1.58379	2.28343	0.0122082	8.18778e-05	0.000894841
887	NC1591	2020-03-24	2020-03-31	8	>7	non-Omicron	Female	56	≤60	Moderate	Non-severe	M	NA	NA	NA	NA	16.41	≤30	0	1.48213	0.803352	0.423576	0.139919	0.415547	0.379776	0.678776	0.473752	0.227316	0.0708751	0.116671	1.40931	0.094456	0.188347	1.00566	1.1042	0.0919816	0.265735	0.538242	0.377927	0.0479377	0.114041	0.140535	3.36519	0.461691	0.638998	1.80111	0.00966728	4.03734e-05	0.000364302
902	NC4170	2020-07-06	2020-07-20	15	>7	non-Omicron	Female	29	≤60	Moderate	Non-severe	M	8.191	≤20	15.3908	≤20	6.02	≤30	0	3.92671	2.6249	1.20805	0.486797	2.17865	1.41686	1.30181	0.535215	0.350689	0.0757016	0.0572079	2.41246	0.264097	0.509098	1.39477	2.8963	0.309126	1.00417	1.04531	1.03042	0.17767	0.412683	0.256501	6.87439	1.10158	2.00166	2.75379	0.0155716	8.80909e-05	0.000992568
904	NC6170	2020-09-12	2020-09-14	3	≤7	non-Omicron	Female	34	≤60	Mild	Non-severe	L	22.736	>20	16.03	≤20	1.6	≤30	0	3.22512	2.17191	0.954852	0.417752	1.74008	1.21706	1.0532	0.761934	0.485898	0.105408	0.0997112	2.13126	0.263685	0.44905	1.22588	2.38214	0.254422	0.879174	0.845606	0.842974	0.16333	0.337888	0.207595	6.11831	1.16734	1.77152	2.37879	0.014382	8.78718e-05	0.000843451
910	NC1039	2020-03-19	2020-03-20	2	≤7	non-Omicron	Female	27	≤60	Mild	Non-severe	L	33.26	>20	19.76	≤20	1.56	≤30	0	5.1798	3.16323	1.37955	0.461537	2.6038	1.78369	2.01657	0.704618	0.420198	0.120826	0.0825659	3.17427	0.26467	0.628393	2.00501	3.86875	0.298628	1.27516	1.60009	1.31105	0.162908	0.508526	0.416476	9.05869	1.1464	2.53291	4.10414	0.0212134	9.98205e-05	0.00111795
911	NC0963	2020-03-17	2020-03-18	2	≤7	non-Omicron	Female	27	≤60	Mild	Non-severe	L	12.94	≤20	18.4	≤20	15.03	≤30	0	3.33292	2.41864	1.13169	0.521306	1.86129	1.28695	0.914285	0.914014	0.69821	0.0806648	0.0780827	2.06247	0.33909	0.46088	1.04662	2.41828	0.308701	0.930724	0.723326	0.914643	0.212605	0.356224	0.190958	6.30941	1.55861	1.82849	2.03899	0.0120826	0.000102057	0.000966421
913	NC0807	2020-03-15	2020-03-16	2	≤7	non-Omicron	Female	26	≤60	Moderate	Non-severe	M	79.47	>20	19.68	≤20	3.94	≤30	0	4.35754	2.6328	1.17915	0.481536	2.04099	1.45366	1.72474	0.887039	0.468841	0.162517	0.145067	2.99605	0.305362	0.511557	1.91914	3.23262	0.293344	1.06401	1.35587	1.12492	0.188192	0.389649	0.368865	8.24063	1.25574	2.12773	3.78895	0.0195485	0.000109368	0.000967741
915	NC5341	2020-07-26	2020-08-11	17	>7	non-Omicron	Female	27	≤60	Mild	Non-severe	L	30.76	>20	28.48	>20	0.31	≤30	0	4.89661	3.43914	1.76043	0.84787	2.33494	1.67871	1.45747	1.95367	1.44851	0.149874	0.24262	3.44229	0.601696	0.560868	1.96277	3.53537	0.493168	1.26235	1.10741	1.36123	0.354702	0.41636	0.350055	10.2926	2.89807	2.38945	3.66286	0.018847	0.00017095	0.00112824
916	NC6900	2020-11-26	2020-12-07	12	>7	non-Omicron	Female	37	≤60	Severe	Severe	M	17.8	≤20	26.9	>20	8.15	≤30	0	3.85326	2.6746	1.37348	0.715852	1.86535	1.30112	1.17866	1.55016	1.11268	0.187611	0.122035	2.65327	0.524499	0.497486	1.37272	2.74735	0.41245	0.964338	0.899904	1.10591	0.303402	0.336786	0.278754	8.05669	2.35303	1.98622	2.67341	0.0134387	0.000151489	0.00113664
918	NC9514	2021-01-25	2021-01-31	7	≤7	non-Omicron	Female	40	≤60	Mild	Non-severe	L	22.436	>20	30.7411	>20	9.72	≤30	0	4.14172	2.1535	1.06618	0.39574	1.28297	1.08732	1.98822	1.22078	0.701528	0.153153	0.250024	3.23172	0.294633	0.353061	2.34677	3.06412	0.237871	0.80586	1.53819	1.0776	0.157869	0.281461	0.450032	8.59422	1.3919	1.59354	4.58501	0.0207544	0.000105799	0.000666967
921	NC9517	2021-01-31	2021-02-01	2	≤7	non-Omicron	Female	21	≤60	Moderate	Non-severe	M	8.821	≤20	27.71	>20	2.73	≤30	0	4.36984	2.94998	1.15391	0.467547	2.59347	1.79607	1.41986	0.754184	0.48975	0.120619	0.0728316	2.56875	0.280489	0.629118	1.43296	3.26136	0.287827	1.30211	1.15346	1.10848	0.17972	0.493963	0.266399	7.69277	1.23779	2.54581	2.92565	0.018711	9.44181e-05	0.00111434
922	NC9688	2021-01-29	2021-02-09	12	>7	non-Omicron	Female	32	≤60	Mild	Non-severe	L	14.495	≤20	20.74	>20	12.97	≤30	0	3.46402	2.42749	1.1268	0.568495	1.70828	1.30068	1.03654	1.50255	1.13905	0.14488	0.118736	2.40317	0.43997	0.462616	1.28723	2.50522	0.31966	0.976624	0.801183	0.958802	0.248835	0.324059	0.235355	7.36975	2.14751	1.90818	2.44251	0.0133315	0.000128593	0.00101189
925	NC9691	2021-02-03	2021-02-09	7	≤7	non-Omicron	Female	35	≤60	Mild	Non-severe	L	18.663	≤20	35.4	>20	4.64	≤30	0	2.84956	1.6685	0.765244	0.324642	1.23516	0.903252	1.18107	0.755135	0.536679	0.0949441	0.0579963	2.02401	0.23152	0.353543	1.27268	2.10194	0.188508	0.64873	0.939492	0.747628	0.136134	0.254522	0.241574	5.6287	1.09284	1.35174	2.51175	0.0129825	7.36788e-05	0.000739933
926	NC9701	2021-02-09	2021-02-09	1	≤7	non-Omicron	Female	68	>60	Mild	Non-severe	L	17.181	≤20	17.86	≤20	3.75	≤30	0	4.70203	3.73816	1.65538	0.784461	3.05336	2.08278	0.963868	1.12049	0.75465	0.149756	0.118104	2.58045	0.478091	0.711039	1.07995	3.40558	0.481472	1.51165	0.747409	1.29645	0.302989	0.57113	0.216459	8.40296	2.0172	2.94357	2.16192	0.0144308	0.00015015	0.00143927
927	NC9704	2021-02-03	2021-02-10	8	>7	non-Omicron	Female	27	≤60	Moderate	Non-severe	M	8.276	≤20	23.49	>20	5.64	≤30	0	3.36747	2.45819	1.14418	0.568704	1.93814	1.31402	0.909278	0.85444	0.590577	0.11101	0.0771368	2.0972	0.357654	0.486771	1.03109	2.4429	0.342509	0.953881	0.725226	0.924569	0.226194	0.360136	0.184052	6.31911	1.51693	1.9118	2.0175	0.0126175	0.000113803	0.00102926
929	NC9743	2021-02-11	2021-02-11	1	≤7	non-Omicron	Female	73	>60	Asymptomatic	Non-severe	L	26.552	>20	32.5	>20	2.81	≤30	0	5.38835	3.98512	1.83195	0.775565	3.29356	2.15317	1.40322	0.915781	0.611998	0.119118	0.10505	3.00538	0.440337	0.732219	1.47867	3.92656	0.484471	1.53373	1.09417	1.46179	0.291094	0.619437	0.309051	9.30951	1.8279	3.00451	2.98694	0.0169465	0.000143722	0.00144768
930	NC9845	2021-02-07	2021-02-19	13	>7	non-Omicron	Female	62	>60	Moderate	Non-severe	M	12.946	≤20	26.01	>20	4.11	≤30	0	3.21938	2.26657	1.10283	0.50939	1.6558	1.16374	0.952814	0.92467	0.624045	0.113995	0.103298	2.14243	0.329572	0.433442	1.15483	2.33249	0.307707	0.84739	0.740061	0.886893	0.201683	0.316347	0.212753	6.28648	1.46301	1.71117	2.21094	0.012102	0.000107317	0.000925668
933	NC10031	2021-02-22	2021-02-26	5	≤7	non-Omicron	Female	33	≤60	Mild	Non-severe	L	16.373	≤20	31.5	>20	7.52	≤30	0	3.4991	2.31609	1.02728	0.406519	1.81966	1.2888	1.18301	0.648238	0.410849	0.0925886	0.0757961	2.19743	0.239993	0.461882	1.2752	2.57538	0.258604	0.926545	0.935881	0.923715	0.147915	0.362257	0.247132	6.34477	1.05736	1.84327	2.53401	0.0138702	8.94989e-05	0.000917112
934	NC9918	2021-02-16	2021-02-23	8	>7	non-Omicron	Female	55	≤60	Critical	Severe	H	19.904	≤20	31.1926	>20	180.36	>30	0	2.68369	1.85934	1.0237	0.536603	1.3073	0.83564	0.824355	0.716854	0.374909	0.155839	0.070788	1.88498	0.332872	0.367032	0.956728	1.90145	0.332703	0.593619	0.635222	0.782244	0.2039	0.242021	0.189133	5.28552	1.24438	1.35851	1.85187	0.00938722	0.000110656	0.000928567
947	NC6554	2020-11-24	2020-11-24	1	≤7	non-Omicron	Female	63	>60	Asymptomatic	Non-severe	L	23.837	>20	35.6714	>20	1.67	≤30	0	6.75358	4.71574	1.99969	0.731899	4.07948	2.71605	2.03783	0.756998	0.398595	0.162426	0.0904285	3.726	0.396962	0.901192	2.01014	4.98049	0.470764	1.94836	1.59171	1.77308	0.261136	0.767698	0.446126	11.2366	1.52746	3.77967	4.13841	0.0224554	0.000140182	0.00164627
950	NC8857	2021-01-17	2021-01-18	2	≤7	non-Omicron	Female	37	≤60	Mild	Non-severe	L	9.234	≤20	29.9861	>20	4.4	≤30	0	4.42464	3.1864	1.23353	0.488938	2.84738	1.95287	1.23823	0.632446	0.419638	0.108488	0.0414652	2.36053	0.279024	0.670579	1.16361	3.27184	0.307455	1.40108	1.00026	1.1528	0.181483	0.551795	0.237975	7.41761	1.1876	2.73194	2.44331	0.0161434	9.4356e-05	0.00124254
951	NC8882	2021-01-17	2021-01-19	3	≤7	non-Omicron	Female	34	≤60	Asymptomatic	Non-severe	L	2.782	≤20	35	>20	2.25	≤30	0	3.6703	2.66493	1.23748	0.553362	2.1347	1.42745	1.00536	0.869243	0.594968	0.104787	0.0972918	2.27088	0.34277	0.520702	1.17298	2.68051	0.337633	1.02783	0.798734	0.989788	0.215729	0.399624	0.20663	6.81042	1.4911	2.05294	2.27564	0.0140216	0.000109902	0.00100411
952	NC8968	2021-01-20	2021-01-21	2	≤7	non-Omicron	Female	36	≤60	Asymptomatic	Non-severe	L	9.28	≤20	32.6131	>20	1.59	≤30	0	3.0719	1.98718	0.815823	0.298156	1.64198	1.17135	1.08473	0.469046	0.272341	0.0924738	0.0411744	1.86744	0.176145	0.43783	1.07398	2.2731	0.191785	0.831772	0.868926	0.798803	0.106372	0.339582	0.215801	5.40839	0.746642	1.70166	2.19988	0.0126707	6.82305e-05	0.000850412
958	NC6644	2020-11-21	2020-11-30	10	>7	non-Omicron	Female	73	>60	Severe	Severe	M	15.633	≤20	18.54	≤20	61.64	>30	0	3.49483	2.4048	1.21279	0.592338	1.60015	1.19201	1.09004	1.46254	1.03024	0.167087	0.145322	2.38469	0.449706	0.45091	1.26839	2.50442	0.337363	0.879459	0.828905	0.990417	0.254975	0.312552	0.261132	7.34206	2.07228	1.81001	2.50375	0.0128293	0.000142367	0.000974276
959	NC7281	2020-12-14	2020-12-14	1	≤7	non-Omicron	Female	83	>60	Critical	Severe	H	6.828	≤20	28.6582	>20	178.46	>30	0	2.945	1.74645	0.77662	0.295187	1.38823	0.969828	1.19855	0.538875	0.255437	0.13372	0.0588072	2.02819	0.1854	0.39567	1.25978	2.16981	0.186088	0.689401	0.949393	0.775192	0.1091	0.280427	0.249157	5.51207	0.736025	1.49922	2.51714	0.0131857	6.94475e-05	0.000796546
969	NC5408	2020-08-07	2020-08-12	6	≤7	non-Omicron	Female	58	≤60	Mild	Non-severe	L	16.31	≤20	NA	NA	1	≤30	0	4.00025	2.93769	1.41929	0.713506	2.14783	1.5184	1.06256	1.17578	0.74863	0.15622	0.157538	2.59601	0.454766	0.538824	1.32393	2.88761	0.438447	1.12307	0.821762	1.11264	0.275059	0.395332	0.2408	7.77204	1.9169	2.21345	2.54403	0.0145334	0.000146753	0.00113405
972	NC6581	2020-11-20	2020-11-26	7	≤7	non-Omicron	Female	61	>60	Mild	Non-severe	L	16.57	≤20	26.1873	>20	15	≤30	0	5.12072	4.16055	1.8381	0.815332	3.59295	2.32246	0.960163	0.781767	0.444054	0.151461	0.0878697	2.61822	0.454443	0.808222	0.998841	3.71258	0.516628	1.66412	0.754965	1.40814	0.298704	0.658337	0.205198	8.52071	1.71383	3.28214	2.04687	0.0148666	0.000146364	0.00156956
976	NC6792	2020-11-19	2020-12-04	16	>7	non-Omicron	Female	47	≤60	Mild	Non-severe	L	19.476	≤20	12.41	≤20	13.44	≤30	0	4.23561	3.08539	1.49215	0.727958	2.25024	1.59324	1.15022	1.31366	0.938667	0.140909	0.12986	2.6629	0.482705	0.559598	1.34606	3.04907	0.440524	1.17419	0.890537	1.18654	0.287434	0.419055	0.259683	8.21217	2.14933	2.29375	2.62614	0.0145411	0.000150763	0.00121212
977	NC6746	2020-12-01	2020-12-02	2	≤7	non-Omicron	Female	65	>60	Mild	Non-severe	L	21.03	>20	16.7257	≤20	1.62	≤30	0	4.63326	3.05388	1.23126	0.471391	2.52329	1.82263	1.57938	1.03895	0.660762	0.154412	0.126708	2.95462	0.305435	0.626218	1.76968	3.4428	0.283663	1.33362	1.25069	1.19046	0.187728	0.489003	0.328689	8.62683	1.43759	2.60326	3.47577	0.0202647	0.000109166	0.0010883
978	NC6551	2020-11-23	2020-11-24	2	≤7	non-Omicron	Female	71	>60	Mild	Non-severe	L	27.793	>20	19.8	≤20	31.27	>30	0	3.40352	2.03808	0.816099	0.275768	1.65494	1.22198	1.36544	0.600934	0.341478	0.102288	0.0885351	2.247	0.168793	0.443572	1.45571	2.54981	0.172144	0.87508	1.09473	0.853703	0.103624	0.346901	0.270709	6.25145	0.786039	1.76784	2.90969	0.0163633	6.80154e-05	0.000790839
979	NC6539	2020-11-24	2020-12-07	14	>7	non-Omicron	Female	71	>60	Mild	Non-severe	L	14.54	≤20	26.58	>20	0.17	≤30	0	4.37102	3.12607	1.2916	0.517257	2.64196	1.83447	1.24495	0.69724	0.44297	0.107977	0.0755696	2.47658	0.299008	0.620096	1.28798	3.22268	0.322889	1.3087	0.98619	1.14833	0.194367	0.525775	0.258755	7.54484	1.25923	2.56255	2.6085	0.0156235	0.0001008	0.00119886
980	NC6529	2020-11-23	2020-11-24	2	≤7	non-Omicron	Female	52	≤60	Mild	Non-severe	L	27.675	>20	30.2304	>20	2.71	≤30	0	3.83712	2.83053	1.26526	0.512721	2.36684	1.56527	1.00659	0.557294	0.362881	0.0832866	0.053366	2.14417	0.284199	0.552453	1.04352	2.80226	0.325451	1.10525	0.794607	1.03486	0.18727	0.460018	0.211984	6.53858	1.1598	2.20101	2.10348	0.012523	9.51296e-05	0.00112799
981	NC6210	2020-09-06	2020-09-18	13	>7	non-Omicron	Female	51	≤60	Mild	Non-severe	L	12.626	≤20	38.647	>20	0.4	≤30	0	4.0105	2.48327	1.08225	0.403806	1.95753	1.40102	1.52724	0.605744	0.342373	0.107627	0.0766867	2.57614	0.236785	0.490024	1.60976	2.97866	0.259308	1.00932	1.20992	1.03185	0.144497	0.391699	0.317313	7.19239	0.982964	1.99867	3.21368	0.0166851	8.76195e-05	0.000957551
983	NC7103	2020-12-03	2020-12-11	9	>7	non-Omicron	Female	42	≤60	Mild	Non-severe	L	12.662	≤20	21.7772	>20	9.69	≤30	0	2.06244	1.34651	0.606565	0.326685	0.887371	0.739944	0.715928	1.01165	0.792479	0.0752877	0.0890342	1.56161	0.267022	0.284178	0.897258	1.50237	0.174292	0.548976	0.576899	0.560069	0.152393	0.190968	0.139029	4.6357	1.38619	1.09941	1.70222	0.0104081	8.04512e-05	0.000622879
984	NC6841	2020-12-06	2020-12-07	2	≤7	non-Omicron	Female	31	≤60	Mild	Non-severe	L	18.325	≤20	19.3202	≤20	3.17	≤30	0	3.77115	2.15464	0.983142	0.325988	1.70053	1.1715	1.61651	0.54331	0.311335	0.109711	0.047301	2.45169	0.193577	0.441174	1.60322	2.80239	0.203598	0.815278	1.26885	0.968758	0.12239	0.35622	0.347656	6.76615	0.830899	1.72238	3.26703	0.015279	7.41015e-05	0.000849717
987	NC6936	2020-12-05	2020-12-08	4	≤7	non-Omicron	Female	69	>60	Mild	Non-severe	L	21.168	>20	16.489	≤20	3.75	≤30	0	4.05167	2.57601	1.25725	0.523464	1.85894	1.31876	1.47566	0.808445	0.456832	0.119537	0.139173	2.68808	0.313431	0.453263	1.64538	2.95316	0.32875	0.953579	1.13899	1.09851	0.194714	0.36518	0.336664	7.54819	1.29373	1.89156	3.26021	0.0153894	0.000109633	0.000970673
988	NC6987	2020-12-06	2020-12-08	3	≤7	non-Omicron	Female	58	≤60	Mild	Non-severe	L	NA	NA	NA	NA	NA	NA	0	3.62075	2.4583	0.940086	0.381134	2.08202	1.51822	1.16244	0.803765	0.474622	0.137648	0.105485	2.25953	0.246876	0.548374	1.26971	2.68978	0.233068	1.10789	0.935702	0.930964	0.148067	0.410326	0.226741	6.68404	1.10263	2.20424	2.53763	0.0164182	9.01571e-05	0.000960537
989	NC7147	2020-12-08	2020-12-11	4	≤7	non-Omicron	Female	35	≤60	Mild	Non-severe	L	11.296	≤20	17.47	≤20	18.26	≤30	0	4.63324	2.5068	1.15627	0.378079	1.71466	1.35053	2.12644	1.20251	0.601704	0.196636	0.262645	3.34251	0.277168	0.46792	2.3636	3.4539	0.229943	0.984532	1.65643	1.17935	0.148137	0.366	0.470016	9.17826	1.25695	2.01509	4.75269	0.0234772	0.000113628	0.000758158
990	NC7199	2020-12-09	2020-12-14	6	≤7	non-Omicron	Female	57	≤60	Mild	Non-severe	L	NA	NA	NA	NA	NA	NA	0	5.06537	3.54647	1.41779	0.567985	3.02801	2.12869	1.5189	0.838165	0.537019	0.128204	0.0936742	2.92115	0.325178	0.703668	1.60012	3.74694	0.356574	1.54343	1.2049	1.31844	0.211411	0.585256	0.314004	8.82469	1.43018	2.96056	3.2127	0.0191451	0.000111505	0.00128819
991	NC7384	2020-12-11	2020-12-16	6	≤7	non-Omicron	Female	36	≤60	Mild	Non-severe	L	9.209	≤20	32.3	>20	17.95	≤30	0	4.63584	3.6968	1.79667	0.865708	2.95907	1.90013	0.939049	1.15968	0.775268	0.1515	0.130046	2.65465	0.524833	0.683563	1.12363	3.34302	0.53365	1.37167	0.732909	1.29283	0.332058	0.528455	0.20614	8.45018	2.16581	2.73519	2.19272	0.0145587	0.000161189	0.00133908
992	NC7627	2020-12-16	2020-12-21	6	≤7	non-Omicron	Female	30	≤60	Mild	Non-severe	L	11.047	≤20	20.566	>20	NA	NA	0	6.04382	4.90287	2.37911	1.22013	3.71892	2.52377	1.14095	2.04574	1.21487	0.343185	0.256444	3.51737	0.82115	0.907369	1.3606	4.29364	0.738571	1.87092	0.835035	1.75019	0.481562	0.652851	0.305915	11.6069	3.25615	3.77432	2.758	0.0172056	0.000267446	0.00188018
993	NC7644	2020-12-19	2020-12-21	3	≤7	non-Omicron	Male	40	≤60	Mild	Non-severe	L	NA	NA	NA	NA	NA	NA	0	3.86122	2.80248	1.44057	0.548012	2.03592	1.36191	1.05874	0.81165	0.501422	0.10056	0.131812	2.46701	0.322502	0.499365	1.3597	2.80325	0.351391	0.975319	0.810084	1.05797	0.196621	0.386595	0.248657	7.13988	1.37194	1.96184	2.55025	0.0133438	0.000108205	0.000973313
994	NC7612	2020-12-12	2020-12-21	10	>7	non-Omicron	Female	37	≤60	Mild	Non-severe	L	7.852	≤20	30.3051	>20	8.45	≤30	0	3.69088	2.64879	1.14731	0.531764	2.03789	1.50148	1.04209	1.05349	0.738992	0.119423	0.115009	2.33221	0.348532	0.516873	1.23836	2.69783	0.321638	1.11564	0.821063	0.993052	0.210127	0.385845	0.221023	7.07658	1.61929	2.13778	2.39545	0.0143033	0.000111179	0.00102125
995	NC7709	2020-12-12	2020-12-22	11	>7	non-Omicron	Male	60	≤60	Mild	Non-severe	L	NA	NA	NA	NA	NA	NA	0	3.02069	1.66707	0.742954	0.324261	1.27216	0.924115	1.35362	0.805358	0.501974	0.14947	0.0585785	2.12076	0.235538	0.388386	1.34141	2.22623	0.191115	0.662029	1.07885	0.794454	0.133146	0.262086	0.274768	5.94681	1.06177	1.46197	2.7536	0.0142034	7.93125e-05	0.000763032
996	NC7697	2020-12-21	2020-12-31	11	>7	non-Omicron	Female	56	≤60	Mild	Non-severe	L	17.475	≤20	17.8773	≤20	2.53	≤30	0	4.65285	3.3537	1.28664	0.497881	2.95908	2.06706	1.29915	0.67065	0.427766	0.116165	0.0577178	2.52951	0.284466	0.695195	1.28319	3.44435	0.315527	1.49418	1.04074	1.20851	0.182354	0.572885	0.258415	7.85302	1.21011	2.87842	2.64006	0.0170646	9.78549e-05	0.00127107
997	NC8048	2020-12-22	2020-12-29	8	>7	non-Omicron	Female	67	>60	Mild	Non-severe	L	NA	NA	NA	NA	NA	NA	0	4.87467	3.63845	1.56883	0.655557	3.10571	2.06962	1.23622	0.766282	0.520782	0.107928	0.0687596	2.64924	0.375273	0.700164	1.26536	3.57317	0.407218	1.47851	0.977471	1.3015	0.248338	0.591115	0.258747	8.29019	1.55161	2.87771	2.57034	0.0158771	0.000120572	0.00137169
998	NC8130	2020-12-29	2020-12-30	2	≤7	non-Omicron	Female	32	≤60	Mild	Non-severe	L	10.546	≤20	20.2019	>20	10.07	≤30	0	4.73233	3.51479	1.69102	0.785913	2.82287	1.82377	1.21753	0.867032	0.59925	0.105096	0.0886006	2.65905	0.444353	0.633292	1.25988	3.41518	0.490291	1.30046	0.95395	1.31714	0.295622	0.523304	0.263584	8.25841	1.82952	2.56216	2.56602	0.0145213	0.000141712	0.00133761
1000	NC8531	2021-01-05	2021-01-07	3	≤7	non-Omicron	Female	37	≤60	Mild	Non-severe	L	6.946	≤20	35	>20	7.18	≤30	0	3.227	1.90736	0.725574	0.235274	1.5472	1.18178	1.31965	0.660557	0.378376	0.10563	0.107804	2.15857	0.149717	0.425893	1.42431	2.42291	0.146891	0.853149	1.06056	0.804092	0.0883836	0.328633	0.259092	6.04614	0.763367	1.7133	2.85176	0.0164576	6.22671e-05	0.000726486
1002	NC9332	2021-01-19	2021-01-22	4	≤7	non-Omicron	Female	43	≤60	Mild	Non-severe	L	6.754	≤20	28.27	>20	NA	NA	0	2.74541	1.79997	0.733514	0.287979	1.50986	1.06645	0.945446	0.408227	0.248199	0.0685832	0.0457463	1.7281	0.160902	0.397734	1.00333	2.0407	0.185808	0.758497	0.773288	0.704715	0.102171	0.307956	0.172159	4.88175	0.697081	1.53277	1.99453	0.0124283	5.73053e-05	0.000782725
1003	NC8888	2021-01-14	2021-01-19	6	≤7	non-Omicron	Female	37	≤60	Mild	Non-severe	L	11.242	≤20	31.76	>20	1.41	≤30	0	3.20566	2.23991	1.02705	0.474638	1.75989	1.21286	0.96575	0.727019	0.471642	0.109941	0.0686961	2.02382	0.295409	0.45148	1.06165	2.33602	0.288648	0.873245	0.766917	0.869635	0.185991	0.339614	0.198833	5.9565	1.24169	1.77428	2.0961	0.0123077	9.83149e-05	0.000953334
1004	NC9589	2021-01-23	2021-02-03	12	>7	non-Omicron	Female	55	≤60	Mild	Non-severe	L	13.673	≤20	NA	NA	27	≤30	0	2.78978	2.07943	1.16078	0.609408	1.25534	0.918653	0.71035	1.13536	0.709721	0.148424	0.162152	2.16724	0.416063	0.368306	1.14858	1.98651	0.369852	0.690476	0.539305	0.803271	0.239556	0.228177	0.171045	6.09238	1.73519	1.43538	2.02108	0.0112019	0.000128919	0.00082756
1005	NC9707	2021-02-05	2021-02-09	5	≤7	non-Omicron	Female	38	≤60	Mild	Non-severe	L	17.917	≤20	18.7	≤20	9.67	≤30	0	4.06799	2.73004	1.05837	0.370185	2.35964	1.67168	1.33795	0.515153	0.284484	0.105029	0.0596323	2.37003	0.199807	0.573851	1.3608	3.02589	0.241048	1.1979	1.06788	1.0421	0.129138	0.473774	0.270064	6.95317	0.854476	2.35055	2.75838	0.016239	7.55573e-05	0.0010443
1033	NC3883	2020-07-07	2020-07-07	1	≤7	non-Omicron	Female	66	>60	Asymptomatic	Non-severe	L	16.05	≤20	NA	NA	0.62	≤30	0	4.58854	2.99955	1.30084	0.574181	2.40174	1.69871	1.58899	0.961231	0.562489	0.152881	0.145111	3.0236	0.347054	0.593024	1.82215	3.40523	0.358849	1.24997	1.267	1.18331	0.215332	0.448739	0.32199	8.57338	1.48372	2.44462	3.55625	0.0202814	0.000113441	0.00106765
1035	NC4711	2020-07-15	2020-07-30	16	>7	non-Omicron	Female	60	≤60	Moderate	Non-severe	M	17.72	≤20	35	>20	0.46	≤30	0	4.57971	3.25915	1.45399	0.700837	2.50021	1.80516	1.32056	1.48578	0.899439	0.246639	0.185022	2.92725	0.493923	0.669728	1.49328	3.32719	0.422756	1.3499	1.02391	1.25251	0.278081	0.455265	0.296652	8.99273	2.0942	2.72153	2.99886	0.0174863	0.000158903	0.00128635
1039	NC6542	2020-11-19	2020-12-02	14	>7	non-Omicron	Female	64	>60	Moderate	Non-severe	M	12.718	≤20	20.21	>20	3.91	≤30	0	3.54711	2.11731	0.761589	0.2184	1.85841	1.35572	1.4298	0.48575	0.228953	0.1145	0.0738881	2.26085	0.128324	0.488504	1.4657	2.66717	0.140152	0.969209	1.15387	0.879942	0.0782476	0.386511	0.275935	6.29371	0.575676	1.95872	2.96939	0.01731	5.44837e-05	0.000824223
1041	NC7086	2020-11-20	2020-12-10	21	>7	non-Omicron	Female	63	>60	Severe	Severe	M	25.883	>20	17.7264	≤20	50.62	>30	0	3.31259	2.25362	1.07355	0.633088	1.39456	1.18007	1.05897	2.24966	1.80128	0.166516	0.174341	2.54787	0.580772	0.428093	1.38513	2.38234	0.318002	0.92307	0.82242	0.930252	0.315086	0.256998	0.236551	8.11012	3.01514	1.77468	2.61844	0.0146946	0.000154673	0.00092665
1043	NC6491	2020-11-19	2020-11-23	5	≤7	non-Omicron	Female	69	>60	Moderate	Non-severe	M	22.948	>20	21.4559	>20	14.58	≤30	0	3.23833	2.28387	0.913265	0.40043	1.84729	1.3706	0.954461	0.882095	0.567022	0.132832	0.0991945	2.01878	0.266095	0.496676	1.06863	2.37584	0.242443	0.998949	0.75703	0.86249	0.157987	0.371651	0.19743	6.1392	1.23355	2.00011	2.12228	0.0134809	9.12066e-05	0.000944395
1047	NC6533	2020-11-21	2020-11-24	4	≤7	non-Omicron	Female	58	≤60	Moderate	Non-severe	M	16.707	≤20	34.6031	>20	2.91	≤30	0	3.83663	2.63001	1.23763	0.492649	2.10022	1.39238	1.20662	0.529902	0.29484	0.0965439	0.0683285	2.29	0.261874	0.500541	1.25752	2.79874	0.317097	0.9738	0.939559	1.03789	0.175552	0.41858	0.267064	6.65653	1.04936	1.98946	2.53247	0.0129184	9.44193e-05	0.00104821
1048	NC6548	2020-11-23	2020-11-24	2	≤7	non-Omicron	Female	55	≤60	Moderate	Non-severe	M	20.837	>20	23.266	>20	1.85	≤30	0	5.10743	3.81297	1.60262	0.709586	3.21491	2.21034	1.29447	0.934181	0.605536	0.141531	0.0970878	2.78389	0.413111	0.758009	1.30861	3.74471	0.446923	1.6115	1.03326	1.36272	0.262663	0.598841	0.261205	8.8255	1.72823	3.10988	2.70016	0.0177454	0.000136325	0.00144199
1049	NC6536	2020-11-23	2020-11-24	2	≤7	non-Omicron	Female	62	>60	Moderate	Non-severe	M	34.981	>20	27.9588	>20	1.78	≤30	0	4.55218	3.12982	1.19552	0.41792	2.79208	1.9343	1.42235	0.519148	0.273771	0.117617	0.0572964	2.53164	0.228074	0.660862	1.38505	3.37682	0.269007	1.38509	1.1377	1.17536	0.148914	0.549207	0.28465	7.60297	0.919765	2.71278	2.8647	0.0175022	8.42097e-05	0.00117864
1050	NC6557	2020-11-21	2020-11-24	4	≤7	non-Omicron	Female	67	>60	Moderate	Non-severe	M	21.944	>20	26.4124	>20	5.44	≤30	0	5.62993	4.48817	1.97567	0.934558	3.8117	2.5125	1.14175	1.10947	0.802406	0.136732	0.0876744	2.90658	0.552758	0.849954	1.14667	4.08926	0.574965	1.81906	0.907259	1.54067	0.359592	0.693441	0.234495	9.64598	2.28972	3.49919	2.3761	0.0167063	0.00016466	0.00169344
1054	NC6457	2020-11-07	2020-11-17	11	>7	non-Omicron	Female	56	≤60	Moderate	Non-severe	M	19.788	≤20	18.22	≤20	16	≤30	0	3.80758	2.45022	1.12599	0.4457	1.88027	1.32423	1.35736	0.750771	0.451164	0.120579	0.0924516	2.46639	0.267259	0.482639	1.47985	2.80787	0.285173	0.95599	1.06789	0.999711	0.160527	0.36824	0.289469	7.02474	1.16412	1.92745	2.92967	0.0152587	9.60832e-05	0.000955796
1056	NC6432	2020-11-13	2020-11-16	4	≤7	non-Omicron	Female	68	>60	Critical	Severe	H	28.711	>20	18.59	≤20	180.26	>30	0	3.57438	2.68673	1.2894	0.648766	1.95399	1.39733	0.887643	1.09822	0.737028	0.146313	0.109918	2.28144	0.422732	0.502263	1.09799	2.56713	0.392948	1.03042	0.682735	1.00725	0.255818	0.366909	0.204908	6.95404	1.80853	2.04591	2.09555	0.0120183	0.00013454	0.00110808
1057	NC6647	2020-12-10	2020-12-14	5	≤7	non-Omicron	Female	64	>60	Moderate	Non-severe	M	13.879	≤20	16.27	≤20	16.95	≤30	0	4.40732	3.27764	1.39811	0.629991	2.77373	1.87953	1.12968	0.870509	0.547421	0.148834	0.0830143	2.45534	0.374478	0.667367	1.14274	3.21888	0.393392	1.35904	0.901555	1.18844	0.236599	0.520489	0.228123	7.73317	1.55189	2.69573	2.35543	0.0155221	0.000118986	0.0012979
1061	NC7012	2020-12-07	2020-12-09	3	≤7	non-Omicron	Female	75	>60	Moderate	Non-severe	M	25.304	>20	33.0738	>20	16.33	≤30	0	5.04814	3.59567	1.74135	0.789012	2.85579	1.85432	1.45247	0.907854	0.46786	0.179805	0.130677	3.09565	0.447402	0.65683	1.63211	3.67015	0.498871	1.34439	1.12384	1.37799	0.290141	0.509928	0.328631	9.05164	1.70427	2.69095	3.21526	0.0172771	0.000153659	0.00132852
1062	NC7018	2020-12-07	2020-12-09	3	≤7	non-Omicron	Female	70	>60	Moderate	Non-severe	M	25.065	>20	22.64	>20	24.53	≤30	0	3.88415	2.79174	1.16663	0.510516	2.3415	1.62511	1.09241	0.82856	0.511259	0.139722	0.0904179	2.25372	0.311808	0.58506	1.12999	2.84364	0.316051	1.17156	0.872758	1.04051	0.194465	0.453555	0.219653	6.96643	1.33358	2.34989	2.31282	0.0149832	0.000104381	0.00111596
1063	NC7150	2020-12-05	2020-12-17	13	>7	non-Omicron	Female	54	≤60	Moderate	Non-severe	M	14.161	≤20	29.17	>20	11.08	≤30	0	4.57126	3.0494	1.43956	0.573665	2.36033	1.60985	1.52185	0.903524	0.478713	0.169434	0.135393	2.84311	0.347998	0.583429	1.62515	3.35552	0.366494	1.15913	1.18489	1.21574	0.207171	0.450716	0.336961	8.31789	1.40038	2.36271	3.2824	0.0173441	0.000126418	0.00112825
1064	NC7153	2020-12-09	2020-12-11	3	≤7	non-Omicron	Female	54	≤60	Moderate	Non-severe	M	7.823	≤20	25.6678	>20	8.66	≤30	0	5.30186	4.11328	1.79076	0.826385	3.40241	2.32252	1.18858	1.3118	0.888664	0.191447	0.112869	2.88386	0.520137	0.813241	1.22576	3.83626	0.50871	1.70806	0.926397	1.4656	0.317675	0.614458	0.262185	9.49752	2.23519	3.32721	2.52721	0.0165982	0.000166535	0.00159133
1065	NC7335	2020-12-04	2020-12-15	12	>7	non-Omicron	Female	67	>60	Moderate	Non-severe	M	10.608	≤20	21.9	>20	8.26	≤30	0	3.06781	2.31763	1.09009	0.595369	1.65885	1.22754	0.75018	1.52885	1.17736	0.142582	0.114436	2.01165	0.464178	0.459363	0.909412	2.19348	0.329656	0.918487	0.585436	0.874329	0.265713	0.309057	0.164744	6.6083	2.23691	1.82949	1.77403	0.0113959	0.000136012	0.000975102
1067	NC7381	2020-12-06	2020-12-16	11	>7	non-Omicron	Female	64	>60	Moderate	Non-severe	M	10.517	≤20	30.7	>20	6.04	≤30	0	5.64168	4.42085	2.0172	0.982858	3.57258	2.40365	1.22083	1.3488	0.880506	0.205037	0.13144	3.13423	0.597867	0.839189	1.32275	4.07912	0.610733	1.76313	0.943955	1.56256	0.372125	0.64052	0.276872	10.1247	2.46123	3.44788	2.67501	0.0169796	0.000188798	0.00169761
1068	NC7363	2020-12-08	2020-12-16	9	>7	non-Omicron	Female	68	>60	Moderate	Non-severe	M	8.439	≤20	33.39	>20	40.08	>30	0	3.73772	2.4037	1.07469	0.447872	1.94693	1.32902	1.33402	0.650342	0.338696	0.143762	0.0723246	2.40006	0.265789	0.500994	1.39836	2.76116	0.27996	0.955469	1.05675	0.976559	0.167912	0.373547	0.277272	6.78813	1.05236	1.97377	2.8047	0.0153091	9.57261e-05	0.000990901
1070	NC7556	2020-12-10	2020-12-18	9	>7	non-Omicron	Female	82	>60	Moderate	Non-severe	M	34.777	>20	22.5508	>20	75.64	>30	0	3.47414	2.10392	0.958572	0.423504	1.66381	1.14535	1.37022	0.724963	0.428822	0.141366	0.0604733	2.31041	0.27024	0.452689	1.38717	2.56772	0.259907	0.824586	1.0932	0.906417	0.163597	0.32076	0.277017	6.50951	1.12257	1.7394	2.81786	0.0150409	9.02745e-05	0.000910823
1071	NC7442	2020-12-12	2020-12-21	10	>7	non-Omicron	Female	28	≤60	Moderate	Non-severe	M	7.223	≤20	20.14	>20	15.18	≤30	0	3.98799	2.9955	1.25027	0.55013	2.5988	1.74523	0.992487	0.618072	0.364252	0.133251	0.0384997	2.10795	0.308722	0.630828	0.917942	2.90496	0.350673	1.24756	0.793527	1.08303	0.199457	0.497675	0.198961	6.71401	1.2231	2.50931	1.94893	0.0130889	0.00010319	0.00125248
1072	NC7533	2020-12-13	2020-12-17	5	≤7	non-Omicron	Female	41	≤60	Moderate	Non-severe	M	6.777	≤20	25.2574	>20	11	≤30	0	3.58786	2.25212	0.867595	0.302233	1.93831	1.38453	1.33574	0.497529	0.289887	0.0976047	0.049245	2.18557	0.172838	0.500015	1.32727	2.68942	0.194715	0.993999	1.08128	0.898446	0.107518	0.390528	0.254465	6.27096	0.764957	1.98215	2.71225	0.0160896	6.69118e-05	0.0008967
1073	NC7551	2020-12-15	2020-12-18	4	≤7	non-Omicron	Male	53	≤60	Moderate	Non-severe	M	NA	NA	NA	NA	NA	NA	0	4.39831	2.9637	1.33784	0.548597	2.41543	1.62586	1.43461	0.80332	0.502832	0.13502	0.0749986	2.63725	0.331076	0.590488	1.45215	3.24718	0.34305	1.16927	1.13461	1.15113	0.205547	0.45659	0.300003	7.83888	1.3825	2.35137	2.96176	0.0164638	0.000111138	0.00113228
1074	NC7606	2020-12-18	2020-12-21	4	≤7	non-Omicron	Female	46	≤60	Moderate	Non-severe	M	12.161	≤20	26.69	>20	7.91	≤30	0	4.49705	2.83161	1.27785	0.482663	2.27935	1.55376	1.66544	0.702999	0.478022	0.0942784	0.0666922	2.7795	0.283067	0.545624	1.6887	3.32644	0.301028	1.10697	1.31747	1.17061	0.181635	0.446792	0.347968	7.97955	1.24375	2.19366	3.42083	0.0173079	9.57115e-05	0.00104312
1076	NC7737	2020-12-18	2020-12-22	5	≤7	non-Omicron	Female	47	≤60	Moderate	Non-severe	M	6.568	≤20	22.6763	>20	39.49	>30	0	5.4105	3.23717	1.27786	0.408523	2.90505	1.9593	2.17333	0.596798	0.346023	0.127535	0.0513555	3.2466	0.217125	0.684073	2.08714	4.08113	0.261095	1.39495	1.74515	1.32936	0.147427	0.564357	0.428177	9.25389	0.971671	2.77091	4.31183	0.0235651	8.33471e-05	0.00113133
1077	NC7187	2020-12-03	2020-12-13	11	>7	non-Omicron	Female	62	>60	Severe	Severe	M	3.496	≤20	23.2	>20	45.01	>30	0	5.00668	3.21966	1.48213	0.607985	2.6303	1.73753	1.78702	0.809201	0.433548	0.18207	0.0738212	3.09584	0.362506	0.638546	1.78785	3.69432	0.381611	1.2476	1.40388	1.31236	0.226374	0.489925	0.383135	8.91172	1.40404	2.55815	3.6487	0.0187306	0.000121951	0.00124702
1080	NC8854	2021-01-13	2021-01-18	6	≤7	non-Omicron	Female	61	>60	Moderate	Non-severe	M	11.481	≤20	20.4485	>20	21	≤30	0	3.39781	2.24467	0.974578	0.388849	1.82996	1.27009	1.15314	0.604002	0.333189	0.1239	0.0637979	2.0921	0.228979	0.478687	1.17872	2.49748	0.247811	0.905244	0.91667	0.900332	0.141038	0.364844	0.236475	6.09391	0.951017	1.87267	2.39567	0.0136378	8.40711e-05	0.000933648
1083	NC8962	2021-01-18	2021-01-20	3	≤7	non-Omicron	Female	25	≤60	Moderate	Non-severe	M	NA	NA	NA	NA	NA	NA	0	4.20555	2.63278	1.10202	0.380678	2.26658	1.53076	1.57277	0.415523	0.246569	0.0822503	0.035934	2.51606	0.189639	0.53305	1.54929	3.13836	0.248207	1.07693	1.25629	1.06719	0.13247	0.453829	0.316478	7.13713	0.816886	2.14606	3.15799	0.0167907	7.10588e-05	0.000997872
1084	NC9563	2021-01-29	2021-02-03	6	≤7	non-Omicron	Female	72	>60	Moderate	Non-severe	M	24.306	>20	23.13	>20	12.32	≤30	0	2.30902	1.41686	0.634493	0.322674	0.883159	0.782369	0.892158	1.17167	0.856053	0.106444	0.131133	1.81894	0.27662	0.293692	1.12904	1.68883	0.170902	0.585528	0.707249	0.620187	0.151772	0.196841	0.184909	5.29963	1.45535	1.1825	2.15233	0.0123608	8.88136e-05	0.000615041
1085	NC9541	2021-01-25	2021-02-02	9	>7	non-Omicron	Female	64	>60	Moderate	Non-severe	M	18.577	≤20	27.4835	>20	23.86	≤30	0	4.67021	2.95052	1.2852	0.486942	2.46504	1.66532	1.71969	0.791436	0.454756	0.16813	0.0620063	2.85018	0.297845	0.620174	1.67731	3.46482	0.305515	1.19275	1.35856	1.20539	0.181427	0.47257	0.361124	8.31183	1.23954	2.45363	3.45901	0.0183727	0.000106137	0.00112915
1092	NC7694	2020-12-08	2020-12-21	14	>7	non-Omicron	Female	55	≤60	Severe	Severe	M	14.01	≤20	27.77	>20	40.08	>30	0	1.81784	0.94705	0.397224	0.174524	0.650502	0.549826	0.870788	0.610355	0.478124	0.0585113	0.0349028	1.42383	0.143154	0.235895	0.949076	1.35264	0.0947027	0.393883	0.712015	0.4652	0.0798216	0.155943	0.158773	3.85203	0.795802	0.844232	1.85477	0.0103306	4.31904e-05	0.000520219
1101	NC7378	2020-12-09	2020-12-16	8	>7	non-Omicron	Female	71	>60	Severe	Severe	M	11.425	≤20	25.9809	>20	60.54	>30	0	3.32709	2.21817	1.01412	0.438198	1.76055	1.20405	1.10892	0.724617	0.390888	0.155702	0.0747196	2.13675	0.277964	0.480155	1.15903	2.41808	0.271518	0.861896	0.868772	0.909006	0.16668	0.342151	0.240148	6.18846	1.10705	1.8399	2.34267	0.0128302	9.88219e-05	0.000952763
1104	NC6578	2020-11-25	2020-11-26	2	≤7	non-Omicron	Female	39	≤60	Moderate	Non-severe	M	16.604	≤20	26.1859	>20	22.75	≤30	0	4.21992	3.17261	1.16752	0.457768	2.82897	2.00509	1.04731	0.655458	0.436487	0.109835	0.0453093	2.17167	0.272878	0.680846	0.984028	3.11477	0.285178	1.45032	0.842114	1.10515	0.172591	0.554773	0.205199	7.04704	1.16713	2.79577	2.07665	0.0148134	9.49064e-05	0.00125345
1108	NC10164	2021-03-10	2021-03-12	3	≤7	non-Omicron	Female	24	≤60	Mild	Non-severe	L	19.518	≤20	31.63	>20	1.1	≤30	0	3.69248	2.59652	1.01159	0.397807	2.27994	1.58493	1.09596	0.535802	0.313747	0.107819	0.0502994	2.06886	0.22167	0.565811	1.06852	2.73379	0.255754	1.13585	0.887397	0.958691	0.142053	0.449076	0.208564	6.29715	0.933225	2.25856	2.21478	0.0145275	7.83128e-05	0.00105617
1109	NC6807	2020-11-24	2020-12-02	9	>7	non-Omicron	Female	62	>60	Severe	Severe	M	20.324	>20	20.01	>20	42.59	>30	0	3.86998	3.05194	1.58004	0.846732	2.14829	1.4719	0.818035	1.33473	0.769129	0.25471	0.128967	2.36909	0.569435	0.587116	0.90741	2.70518	0.51904	1.08345	0.600103	1.1648	0.327693	0.388455	0.217932	7.5738	2.1853	2.31373	1.85441	0.010138	0.00018827	0.00137912
1110	NC6575	2020-11-22	2020-11-26	5	≤7	non-Omicron	Female	81	>60	Severe	Severe	M	25.177	>20	31.0264	>20	224.54	>30	0	4.27999	2.65393	1.22996	0.447221	2.11874	1.42397	1.62606	0.638084	0.430185	0.10032	0.0401369	2.6295	0.259946	0.516714	1.59751	3.16128	0.278589	0.997584	1.27124	1.11872	0.168631	0.426385	0.35483	7.54757	1.13735	2.041	3.26371	0.0153396	9.11563e-05	0.00101442
1111	NC7036	2020-11-28	2020-12-09	12	>7	non-Omicron	Female	58	≤60	Severe	Severe	M	18.641	≤20	35	>20	123.83	>30	0	2.64454	2.04317	1.02844	0.553509	1.39758	1.01473	0.601368	1.1321	0.764375	0.150339	0.109421	1.83832	0.396208	0.400411	0.830598	1.86566	0.324044	0.749895	0.456572	0.778876	0.229465	0.264831	0.144796	5.61496	1.71409	1.56548	1.54139	0.00922135	0.000123103	0.000928826
1112	NC6906	2020-11-23	2020-12-07	15	>7	non-Omicron	Female	64	>60	Severe	Severe	M	16.649	≤20	26.2791	>20	67.99	>30	0	5.07273	3.68454	1.8482	0.893263	2.71142	1.83635	1.38819	1.45672	0.939986	0.220562	0.140573	3.10453	0.586942	0.674001	1.50239	3.63813	0.545139	1.34725	1.05417	1.4346	0.348125	0.489094	0.334016	9.63398	2.42019	2.73091	3.03115	0.0155663	0.000186596	0.00144624
1114	NC6981	2020-12-06	2020-12-17	12	>7	non-Omicron	Female	67	>60	Severe	Severe	M	9.358	≤20	23.11	>20	58.17	>30	0	2.87962	1.92027	0.691704	0.286377	1.5344	1.22856	0.959353	0.873183	0.48689	0.148696	0.142737	1.96086	0.206854	0.446886	1.15577	2.14046	0.172468	0.904479	0.767546	0.739158	0.113909	0.324086	0.191808	5.71367	0.980121	1.82415	2.25786	0.014771	7.94525e-05	0.00077512
1164	NC8464	2021-01-04	2021-01-06	3	≤7	non-Omicron	Female	56	≤60	Moderate	Non-severe	M	5.738	≤20	35	>20	61.99	>30	0	2.34127	1.19846	0.554603	0.209057	0.844034	0.643855	1.14281	0.504942	0.322108	0.0815635	0.041687	1.75776	0.140426	0.272655	1.20589	1.73906	0.124829	0.449168	0.91269	0.602213	0.084228	0.194687	0.230122	4.60397	0.671591	0.998074	2.39039	0.0117842	5.2402e-05	0.000590147
1202	NC10249	2021-04-08	2021-04-15	8	>7	non-Omicron	Female	64	>60	Severe	Severe	M	14.909	≤20	16.77	≤20	39.85	>30	0	2.9447	1.83436	0.829143	0.410521	1.32622	1.00521	1.11034	1.01821	0.65463	0.160744	0.0931702	2.08839	0.308275	0.409462	1.20527	2.14828	0.240414	0.738856	0.878531	0.79642	0.170107	0.266358	0.231812	6.0513	1.37343	1.57542	2.40878	0.0133718	0.000104986	0.00084369
1501	NCP0005	2022-01-21	2022-01-24	4	≤7	Omicron	Female	31	≤60	Mild	Non-severe	L	18.127	≤20	15.98	≤20	6.32	≤30	1	2.96195	1.92881	1.00726	0.409155	1.32679	0.921544	1.03314	0.591296	0.369322	0.0745237	0.0834459	2.02798	0.236332	0.353042	1.21772	2.14539	0.262361	0.65362	0.805448	0.816565	0.146794	0.267924	0.227694	5.58122	1.01481	1.34911	2.33431	0.0113969	8.33415e-05	0.000783328
1502	NCP0004	2022-01-21	2022-01-24	4	≤7	Omicron	Male	53	≤60	Mild	Non-severe	L	28.975	>20	23.4752	>20	11.44	≤30	2	3.62851	2.75722	1.38645	0.665141	2.02188	1.37078	0.871291	1.01357	0.681292	0.120387	0.119807	2.27985	0.411898	0.502118	1.10218	2.60267	0.412415	0.9987	0.674054	1.02584	0.252726	0.372076	0.197237	6.92192	1.75833	1.99328	2.09328	0.0121992	0.000133927	0.00105466
1503	NCP0002	2022-01-22	2022-01-24	3	≤7	Omicron	Male	62	>60	Mild	Non-severe	L	32.332	>20	21.5371	>20	129.58	>30	2	4.32526	3.02456	1.53937	0.736254	2.1499	1.48519	1.3007	1.15225	0.701265	0.186671	0.125458	2.76721	0.476872	0.551167	1.43857	3.10692	0.454171	1.08935	0.995162	1.21834	0.282084	0.395848	0.305539	8.24471	1.91439	2.22303	2.86473	0.0142948	0.000156001	0.00123348
1504	NCP0001	2022-01-19	2022-01-24	6	≤7	Omicron	Female	42	≤60	Mild	Non-severe	L	11.844	≤20	16.5391	≤20	10.91	≤30	2	2.86571	1.55456	0.758416	0.264039	1.07341	0.796141	1.31115	0.482367	0.297864	0.0719254	0.0550675	2.02566	0.155655	0.305811	1.38116	2.1081	0.169286	0.555763	1.03078	0.757603	0.0947532	0.240379	0.280372	5.37373	0.717558	1.17388	2.74737	0.0123515	6.06997e-05	0.000673444
1505	NCP0003	2022-01-16	2022-01-24	9	>7	Omicron	Female	33	≤60	Mild	Non-severe	L	9.709	≤20	13.72	≤20	32.28	>30	2	4.05732	2.60355	1.24638	0.505152	2.00615	1.35717	1.45377	0.66938	0.444939	0.0974075	0.0539655	2.50533	0.297237	0.491504	1.45879	2.96427	0.317863	0.962664	1.14104	1.09305	0.187289	0.394501	0.312734	7.23204	1.24733	1.94608	2.96653	0.0143795	0.000100422	0.00103116
1506	NCP0008	2022-01-24	2022-01-25	2	≤7	Omicron	Female	24	≤60	Mild	Non-severe	L	21.675	>20	25.702	>20	17.04	≤30	2	3.04463	1.74686	0.863526	0.292624	1.21566	0.883331	1.29777	0.457397	0.269974	0.0713214	0.0602596	2.16268	0.163267	0.330794	1.45907	2.24237	0.189812	0.619331	1.01534	0.802258	0.102811	0.263999	0.282426	5.6647	0.725865	1.28545	2.8171	0.012755	6.17187e-05	0.000714813
1507	NCP0006	2022-01-26	2022-01-26	1	≤7	Omicron	Male	42	≤60	Mild	Non-severe	L	20.097	>20	14.0632	≤20	6	≤30	2	4.39207	3.01515	1.39595	0.517021	2.43618	1.61921	1.37692	0.617763	0.333855	0.108961	0.0937318	2.65286	0.287258	0.57337	1.49937	3.21625	0.33526	1.15204	1.07721	1.17582	0.181761	0.467167	0.299714	7.6627	1.13813	2.30154	2.97002	0.0158129	0.000105055	0.00108986
1508	NCP0009	2022-01-24	2022-01-25	2	≤7	Omicron	Male	26	≤60	Mild	Non-severe	L	16.226	≤20	20.75	>20	23.86	≤30	2	3.64678	2.44164	1.16255	0.422336	1.93376	1.27909	1.20514	0.502141	0.304013	0.0739884	0.068505	2.29838	0.227095	0.470493	1.36132	2.68264	0.274018	0.905193	0.957628	0.964135	0.148318	0.373899	0.247511	6.44729	0.953444	1.82357	2.63497	0.0143587	8.01588e-05	0.000884733
1509	NCP0010	2022-01-23	2022-01-25	3	≤7	Omicron	Female	51	≤60	Mild	Non-severe	L	12.872	≤20	13.9869	≤20	15.97	≤30	2	3.37431	2.45761	1.33111	0.482475	1.66969	1.1265	0.916697	0.805167	0.455037	0.100932	0.165524	2.40003	0.291386	0.432643	1.41246	2.46711	0.310314	0.811521	0.699349	0.907195	0.172161	0.314982	0.217348	6.57951	1.2289	1.66008	2.49468	0.0135782	0.000101147	0.000768257
1510	NCP0011	2022-01-24	2022-01-25	2	≤7	Omicron	Female	47	≤60	Asymptomatic	Non-severe	L	26.601	>20	31.8955	>20	0.13	≤30	3	5.41697	3.91369	1.65892	0.657074	3.38261	2.25477	1.50327	0.693936	0.45566	0.111107	0.0571	2.96639	0.357887	0.756054	1.51576	3.98502	0.418928	1.62142	1.19178	1.43194	0.238146	0.633346	0.311487	9.07729	1.47062	3.12193	3.07614	0.018112	0.000118097	0.00143783
1511	NCP0007	2022-01-22	2022-01-25	4	≤7	Omicron	Female	47	≤60	Mild	Non-severe	L	17.355	≤20	19.59	≤20	14.12	≤30	2	3.78874	2.63713	1.48454	0.508821	1.81829	1.15258	1.15161	0.673064	0.35883	0.097134	0.133649	2.59608	0.286315	0.451231	1.5532	2.74909	0.334945	0.810305	0.868735	1.03965	0.173876	0.342279	0.282877	7.05788	1.15397	1.70095	2.83846	0.0132595	0.000103502	0.000834405
1512	NCP0012	2022-01-25	2022-01-26	2	≤7	Omicron	Female	32	≤60	Mild	Non-severe	L	13.57	≤20	20.3784	>20	6.11	≤30	2	4.34327	2.94637	1.34522	0.553066	2.38358	1.60114	1.39691	0.624151	0.357447	0.121496	0.0611444	2.59796	0.304861	0.567633	1.43506	3.17553	0.353406	1.14197	1.09357	1.16775	0.199661	0.459176	0.303338	7.56538	1.21537	2.29027	2.89312	0.0150425	0.000105173	0.00115145
1513	NCP0013	2022-01-25	2022-01-25	1	≤7	Omicron	Female	83	>60	Moderate	Non-severe	M	22.281	>20	13.1578	≤20	11.99	≤30	2	3.00254	1.53444	0.620675	0.165115	1.01866	0.913769	1.4681	0.669119	0.330243	0.11114	0.148295	2.29591	0.118569	0.313013	1.69967	2.25181	0.105571	0.661366	1.15567	0.750735	0.0595446	0.252403	0.312423	5.96757	0.613928	1.33792	3.31606	0.0163604	5.78478e-05	0.000563468
1514	NCP0014	2022-01-19	2022-01-26	8	>7	Omicron	Male	45	≤60	Mild	Non-severe	L	20.326	>20	38.9726	>20	0.41	≤30	1	4.27401	3.04843	1.41767	0.688119	2.3349	1.63076	1.22558	1.31452	0.96667	0.138586	0.116005	2.68561	0.465784	0.576858	1.38562	3.09986	0.406028	1.19944	0.964637	1.17415	0.282091	0.431326	0.260943	8.27414	2.12057	2.34621	2.7272	0.0158715	0.000138003	0.00116963
1515	NCP0015	2022-01-27	2022-01-28	2	≤7	Omicron	Female	40	≤60	Mild	Non-severe	L	20.868	>20	11.3175	≤20	10.18	≤30	0	3.46626	2.49478	1.05852	0.452682	2.05655	1.43625	0.971488	0.625012	0.429323	0.0903496	0.044756	1.97865	0.263685	0.507584	0.98568	2.53214	0.286452	1.03375	0.775061	0.934125	0.16623	0.402506	0.196427	6.06992	1.14569	2.03419	2.00192	0.0121508	8.85693e-05	0.00104705
1516	NCP0018	2022-01-28	2022-01-28	1	≤7	Omicron	Female	34	≤60	Asymptomatic	Non-severe	L	18.072	≤20	27.5369	>20	5.61	≤30	2	3.47563	2.09899	0.952484	0.368398	1.58181	1.14651	1.37664	0.765169	0.508677	0.104664	0.0780645	2.36199	0.238113	0.41749	1.49648	2.56256	0.226905	0.825002	1.08489	0.913066	0.141493	0.321509	0.29175	6.60278	1.11519	1.66866	2.95118	0.0147541	8.16834e-05	0.000843054
1517	NCP0017	2022-01-25	2022-01-28	4	≤7	Omicron	Male	19	≤60	Mild	Non-severe	L	11.739	≤20	26.2056	>20	4.4	≤30	2	3.4504	2.29741	0.9868	0.372882	1.88611	1.31061	1.15299	0.424494	0.255676	0.0776799	0.0353186	2.08555	0.203338	0.468453	1.18874	2.54425	0.241969	0.933156	0.920354	0.906148	0.130912	0.377457	0.232633	5.96044	0.831896	1.85674	2.37705	0.01314	7.33971e-05	0.000954874
1520	NCP0020	2022-01-25	2022-01-31	7	≤7	Omicron	Male	26	≤60	Mild	Non-severe	L	14.138	≤20	27.3772	>20	6.86	≤30	2	3.45007	2.3945	1.17291	0.562047	1.78656	1.22159	1.05557	0.720534	0.444263	0.114577	0.0759524	2.19425	0.329955	0.450668	1.16506	2.48781	0.355632	0.881528	0.828642	0.962266	0.206416	0.34006	0.226933	6.36486	1.33627	1.78683	2.29659	0.0123088	0.000107033	0.0010202
1521	NCP0021	2022-01-27	2022-01-31	5	≤7	Omicron	Male	19	≤60	Mild	Non-severe	L	15.678	≤20	24.8289	>20	91.54	>30	2	2.74941	1.85933	1.20305	0.438698	0.930555	0.656276	0.890084	0.784187	0.382615	0.120866	0.174256	2.31829	0.273813	0.288423	1.47858	1.96622	0.288609	0.469299	0.646228	0.783196	0.15009	0.186977	0.243856	5.85189	1.09513	1.06557	2.54292	0.0106444	9.82598e-05	0.000618299
1524	NCP0031	2022-01-29	2022-02-04	7	≤7	Omicron	Male	71	>60	Mild	Non-severe	L	34.231	>20	22.4021	>20	63.92	>30	3	2.44094	1.46566	0.644999	0.250615	1.09117	0.820666	0.975274	0.509335	0.340623	0.0563278	0.0701952	1.69665	0.153638	0.308686	1.08546	1.8078	0.156106	0.580826	0.785622	0.633142	0.0945096	0.23984	0.189652	4.64693	0.744876	1.18568	2.13093	0.0117915	5.41501e-05	0.000640196
1529	NCP0022	2022-01-28	2022-01-31	4	≤7	Omicron	Female	74	>60	Moderate	Non-severe	M	7.713	≤20	19.3441	≤20	6.96	≤30	2	3.96389	2.15897	0.990376	0.265201	1.70441	1.16859	1.80493	0.565894	0.225578	0.146479	0.0952409	2.65943	0.16486	0.456492	1.82135	2.93458	0.172246	0.814556	1.41432	1.02931	0.0929551	0.354037	0.390603	7.18922	0.655639	1.77156	3.72151	0.0176149	7.36248e-05	0.000798062
1530	NCP0026	2022-02-02	2022-02-04	3	≤7	Omicron	Female	32	≤60	Mild	Non-severe	L	31.575	>20	15.0338	≤20	30.04	>30	2	3.79253	2.31046	0.969306	0.397371	1.77203	1.34115	1.48207	1.09877	0.658049	0.160597	0.172182	2.75775	0.283093	0.474638	1.78769	2.82334	0.234638	0.987154	1.16805	0.969188	0.162733	0.353998	0.314022	7.64904	1.33851	1.97639	3.44194	0.018962	9.88195e-05	0.000819437
1533	NCP0019	2022-01-25	2022-01-31	7	≤7	Omicron	Female	53	≤60	Mild	Non-severe	L	11.731	≤20	21.349	>20	2.95	≤30	2	4.459	2.3019	1.14055	0.375135	1.5885	1.16135	2.15709	0.830418	0.537631	0.101252	0.114702	3.17066	0.236333	0.397893	2.28791	3.30198	0.231984	0.828447	1.68111	1.15701	0.143151	0.332906	0.475978	8.46007	1.1491	1.6605	4.55971	0.0194868	8.50482e-05	0.000801416
1536	NCP0035	2022-02-02	2022-02-04	3	≤7	Omicron	Female	40	≤60	Mild	Non-severe	L	27.422	>20	15.3856	≤20	5.17	≤30	0	4.35773	2.94203	1.44759	0.490085	2.31207	1.49444	1.41571	0.539749	0.326382	0.0764421	0.0788865	2.69884	0.25788	0.540656	1.60471	3.19923	0.321864	1.05526	1.10483	1.1585	0.168221	0.439172	0.310879	7.59632	1.07435	2.11153	3.0993	0.0156035	9.28627e-05	0.00099336
1540	NCP0039	2022-02-05	2022-02-07	3	≤7	Omicron	Female	25	≤60	Mild	Non-severe	L	15.273	≤20	16.6224	≤20	8.25	≤30	2	3.8764	2.58219	1.11815	0.427769	2.1465	1.46404	1.2942	0.52226	0.309347	0.0949979	0.0525164	2.2871	0.237526	0.521379	1.28936	2.85732	0.274611	1.03643	1.02872	1.01908	0.153158	0.427608	0.265482	6.68575	0.974642	2.08042	2.63608	0.0144918	8.52558e-05	0.001021
1541	NCP0029	2022-02-02	2022-02-07	6	≤7	Omicron	Female	70	>60	Mild	Non-severe	L	14.666	≤20	20.2872	>20	2.46	≤30	2	2.45639	1.55026	0.713213	0.322741	1.11327	0.837045	0.906127	0.638018	0.391333	0.100219	0.0722342	1.72931	0.209949	0.330586	1.02635	1.79526	0.199844	0.602408	0.721151	0.661121	0.122897	0.234637	0.184976	4.82372	0.924023	1.26785	2.00471	0.011107	7.4801e-05	0.000717241
1542	NCP0033	2022-02-04	2022-02-07	4	≤7	Omicron	Female	83	>60	Mild	Non-severe	L	25.418	>20	22.3084	>20	8	≤30	0	2.5184	2.5184	1.69234	0.86366	1.59443	0.826061	0	0.755584	0.41026	0.0724615	0.188546	1.76255	0.490546	0.35857	0.530501	1.6753	0.564004	0.572409	0	0.843097	0.299656	0.253652	1.04178e-12	5.03654	1.76447	1.25709	0.719047	0.00356602	0.000145358	0.000878721
1546	NCP0030	2022-02-03	2022-02-07	5	≤7	Omicron	Female	41	≤60	Mild	Non-severe	L	11.769	≤20	14.9648	≤20	17.6	≤30	2	3.68015	2.44447	1.056	0.426907	1.98541	1.38847	1.23568	0.664729	0.387693	0.113579	0.0850689	2.29413	0.253597	0.503415	1.31608	2.71446	0.269797	1.0019	0.986193	0.965694	0.15711	0.386573	0.249485	6.639	1.0682	2.00546	2.63682	0.0152135	9.18246e-05	0.000968227
1547	NCP0027	2022-02-05	2022-02-07	3	≤7	Omicron	Female	64	>60	Mild	Non-severe	L	14.507	≤20	15.8187	≤20	4.55	≤30	0	3.24842	2.05461	1.05544	0.476483	1.32694	0.99917	1.19381	0.978329	0.570657	0.143124	0.154246	2.30621	0.325561	0.371568	1.38624	2.34813	0.291754	0.727423	0.917734	0.900288	0.184729	0.271747	0.276073	6.53296	1.3727	1.51386	2.73429	0.0132267	0.000112529	0.000840757
1548	NCP0023	2022-02-03	2022-02-07	5	≤7	Omicron	Male	42	≤60	Moderate	Non-severe	M	14.955	≤20	20.6457	>20	12.9	≤30	2	4.85465	3.58756	1.6244	0.754611	2.93998	1.96316	1.26709	0.975888	0.722449	0.111445	0.069258	2.7203	0.449176	0.671282	1.29495	3.52863	0.463521	1.4179	1.00463	1.32603	0.29109	0.545258	0.262455	8.55084	1.92624	2.74589	2.6313	0.0157516	0.000136376	0.00135839
1550	NCP0036	2022-02-06	2022-02-07	2	≤7	Omicron	Male	66	>60	Asymptomatic	Non-severe	L	19.962	≤20	27.2801	>20	4.22	≤30	1	3.83038	3.10773	1.70617	0.850763	2.0114	1.40156	0.722651	1.84303	1.27024	0.198213	0.231037	2.74087	0.611146	0.521922	1.30087	2.71784	0.499174	1.0552	0.519336	1.11254	0.351588	0.34636	0.203315	8.41428	2.73215	2.12169	2.25456	0.012865	0.000176711	0.00107043
1552	NCP0037	2022-02-04	2022-02-07	4	≤7	Omicron	Male	82	>60	Mild	Non-severe	L	21.895	>20	19.271	≤20	35.08	>30	0	3.98893	2.89054	1.41217	0.710612	2.11184	1.47837	1.09839	1.25759	0.867829	0.16151	0.113782	2.51677	0.474975	0.551874	1.2305	2.87276	0.429954	1.08813	0.850991	1.11617	0.280658	0.390239	0.247399	7.76329	2.05342	2.19175	2.44268	0.0136606	0.000148417	0.00118839
1553	NCP0038	2022-02-04	2022-02-07	4	≤7	Omicron	Female	48	≤60	Mild	Non-severe	L	14.045	≤20	27.1191	>20	16.32	≤30	3	4.42621	2.97488	1.3623	0.540476	2.41162	1.61258	1.45133	0.721478	0.456688	0.108423	0.080314	2.64357	0.30701	0.576372	1.4895	3.25023	0.345148	1.14977	1.14662	1.17598	0.195328	0.462809	0.304714	7.79126	1.30417	2.29737	3.02115	0.0162933	0.00010661	0.00110276
1557	NCP0034	2022-02-04	2022-02-07	4	≤7	Omicron	Male	65	>60	Moderate	Non-severe	M	20.864	>20	17.5173	≤20	1.55	≤30	2	4.43322	3.44871	1.76113	0.7579	2.66089	1.68758	0.984513	0.991552	0.599674	0.141607	0.144498	2.6711	0.448517	0.627947	1.26783	3.2077	0.479567	1.21329	0.75559	1.22552	0.278333	0.474289	0.228923	8.09587	1.80609	2.45713	2.39684	0.0142642	0.000147336	0.00116234
1558	NCP0025	2022-02-03	2022-02-07	5	≤7	Omicron	Female	68	>60	Mild	Non-severe	L	31.991	>20	NA	NA	4.13	≤30	0	5.13335	4.14433	2.09967	0.784974	3.27271	2.04466	0.989021	0.756653	0.412872	0.116652	0.138058	2.91765	0.423382	0.724033	1.36076	3.72136	0.514571	1.45757	0.741278	1.41199	0.270403	0.587085	0.247743	8.80766	1.62123	2.88534	2.48784	0.014385	0.000139522	0.0013336
1561	NCP0032	2022-02-03	2022-02-07	5	≤7	Omicron	Female	66	>60	Mild	Non-severe	L	21.767	>20	16.4626	≤20	40.55	>30	0	3.90862	2.72801	1.19377	0.448573	2.2598	1.53424	1.18061	0.464762	0.292877	0.077378	0.040697	2.20921	0.232039	0.53178	1.18156	2.86417	0.293553	1.08201	0.927358	1.04444	0.155021	0.452223	0.253252	6.58259	0.973489	2.14339	2.40287	0.0128207	8.2787e-05	0.00108749
1562	NCP0028	2022-02-01	2022-02-07	7	≤7	Omicron	Female	66	>60	Mild	Non-severe	L	20.381	>20	33.622	>20	0.43	≤30	0	2.72391	1.70928	0.748583	0.296224	1.23994	0.960698	1.01463	0.726056	0.461606	0.0913096	0.107948	1.8981	0.200168	0.346253	1.18021	2.00663	0.177753	0.69237	0.798243	0.71728	0.118471	0.268328	0.21639	5.34807	0.957998	1.39826	2.30279	0.0123242	7.05191e-05	0.0006983
1563	NCP0052	2022-02-01	2022-02-09	9	>7	Omicron	Male	67	>60	Mild	Non-severe	L	16.273	≤20	23.2306	>20	9.44	≤30	2	2.71226	1.80477	0.951386	0.418775	1.23136	0.853386	0.907489	0.602799	0.369473	0.0811779	0.0851084	1.84352	0.246457	0.331032	1.05602	1.95149	0.267674	0.602172	0.706399	0.760767	0.151102	0.251214	0.201089	5.15858	1.0347	1.2656	2.04861	0.0101378	8.43265e-05	0.000775035
1567	NCP0047	2022-02-05	2022-02-07	3	≤7	Omicron	Female	33	≤60	Mild	Non-severe	L	22.149	>20	21.0981	>20	14.7	≤30	2	4.44759	3.00627	1.64315	0.833295	1.79906	1.36313	1.44132	2.27349	1.41991	0.321552	0.315438	3.28929	0.664489	0.525646	1.79322	3.13089	0.474252	1.03821	1.04988	1.3167	0.359043	0.324914	0.391439	10.0104	2.9177	2.21032	3.54997	0.0157955	0.000200603	0.00114022
1568	NCP0043	2022-02-05	2022-02-07	3	≤7	Omicron	Male	34	≤60	Mild	Non-severe	L	19.194	≤20	NA	NA	4.21	≤30	2	4.24182	3.22111	1.54362	0.791768	2.40459	1.67749	1.02071	1.5577	1.15424	0.159905	0.137198	2.63701	0.548327	0.594305	1.21685	3.04482	0.464828	1.24881	0.788402	1.197	0.326939	0.428677	0.232306	8.43653	2.49433	2.4317	2.37476	0.0140698	0.00015706	0.00125865
1571	NCP0042	2022-02-04	2022-02-07	4	≤7	Omicron	Male	76	>60	Severe	Severe	M	14.452	≤20	NA	NA	70.13	>30	1	2.82294	1.86367	0.7907	0.344079	1.52483	1.07297	0.959264	0.526613	0.356616	0.0855015	0.0298781	1.71589	0.205398	0.410902	0.934425	2.07578	0.217175	0.765596	0.779533	0.747154	0.126904	0.307378	0.179731	5.06544	0.906093	1.56938	1.92357	0.0115675	6.87036e-05	0.00083942
1574	NCP0040	2022-02-01	2022-02-08	8	>7	Omicron	Male	75	>60	Mild	Non-severe	L	19.466	≤20	30.6535	>20	1.63	≤30	0	1.87057	0.948428	0.465193	0.151362	0.584929	0.483235	0.922143	0.361284	0.193168	0.0634414	0.0529961	1.41942	0.0931054	0.215396	0.982979	1.37255	0.0982605	0.324836	0.730009	0.498018	0.0531014	0.158398	0.192133	3.65127	0.437635	0.762072	1.95812	0.00916253	4.24916e-05	0.000503771
1576	NCP0044	2022-02-02	2022-02-07	6	≤7	Omicron	Female	35	≤60	Mild	Non-severe	L	20.421	>20	NA	NA	1.2	≤30	1	3.65193	2.42209	1.04133	0.420466	2.01312	1.38076	1.22984	0.576564	0.322435	0.115501	0.061043	2.25986	0.240696	0.503128	1.28724	2.69118	0.267234	0.988261	0.980046	0.960751	0.153232	0.392499	0.249798	6.48836	0.983598	1.99939	2.57813	0.0146646	8.56444e-05	0.000990535
1577	NCP0046	2022-02-03	2022-02-07	5	≤7	Omicron	Male	69	>60	Severe	Severe	M	33.089	>20	NA	NA	33.03	>30	3	1.14183	1.14183	1.10397	0.727784	0.273708	0.0378585	0	0.687586	0.355667	0.0126638	0.27131	1.67279	0.434685	0.102199	0.773101	0.688139	0.469573	0.00863017	0	0.453694	0.258211	0.0292283	1.72369e-13	3.50221	1.51814	0.152721	1.04441	0.00281342	0.000108093	0.000349842
1578	NCP0041	2022-02-05	2022-02-07	3	≤7	Omicron	Female	67	>60	Mild	Non-severe	L	30.874	>20	17.9914	≤20	2.29	≤30	0	4.50089	3.20266	1.36808	0.574221	2.62205	1.83458	1.29823	0.962994	0.607436	0.150015	0.107095	2.68511	0.352838	0.643664	1.41342	3.30155	0.361766	1.34513	1.02282	1.19934	0.212456	0.489454	0.275411	8.149	1.5345	2.62826	2.81875	0.0168368	0.000123098	0.0012221
1579	NCP0045	2022-02-02	2022-02-08	7	≤7	Omicron	Female	26	≤60	Mild	Non-severe	L	22.751	>20	15.0722	≤20	6.88	≤30	2	2.86538	2.10872	1.31138	0.462666	1.22025	0.797335	0.756664	0.695665	0.346802	0.0967407	0.164302	2.18894	0.271371	0.331302	1.298	2.04889	0.305822	0.558843	0.539391	0.816488	0.156844	0.238492	0.217273	5.74999	1.08084	1.22538	2.21897	0.00944299	9.84042e-05	0.000667743
1581	NCP0057	2022-02-06	2022-02-09	4	≤7	Omicron	Male	61	>60	Mild	Non-severe	L	17.28	≤20	22.2459	>20	64.29	>30	0	3.37627	2.56744	1.17539	0.557476	1.99678	1.39204	0.808838	0.83723	0.609941	0.102127	0.0549157	1.95074	0.346513	0.498139	0.869223	2.4281	0.342642	1.01018	0.632736	0.948176	0.214834	0.381863	0.176102	6.16424	1.51393	1.99231	1.73298	0.0104045	0.000107092	0.00110125
1583	NCP0051	2022-02-04	2022-02-08	5	≤7	Omicron	Male	83	>60	Mild	Non-severe	L	18.198	≤20	18.245	≤20	14.4	≤30	2	0.50666	0.50666	0.50666	0.50666	0	1.30709e-11	0	1.10578	0.695672	0.0769813	0.248062	1.4135	0.480526	0.0261055	0.634517	0.213346	0.28774	3.05205e-12	0	0.293314	0.21892	1.00188e-11	3.94623e-12	3.02594	1.68286	0.103087	0.882579	0.00208627	0.000111636	0.000288144
1584	NCP0048	2022-02-04	2022-02-08	5	≤7	Omicron	Female	74	>60	Mild	Non-severe	L	10.877	≤20	20.6519	>20	19.75	≤30	1	4.05533	2.52778	1.25987	0.475128	1.89214	1.26792	1.52754	0.6978	0.371068	0.137637	0.0888929	2.58289	0.282858	0.478382	1.56011	2.9594	0.303563	0.893372	1.18217	1.09593	0.171565	0.374545	0.34537	7.33601	1.12905	1.88393	3.17655	0.014575	0.000101884	0.000970336
1585	NCP0050	2022-02-06	2022-02-09	4	≤7	Omicron	Female	66	>60	Asymptomatic	Non-severe	L	40.176	>20	24.319	>20	3.73	≤30	0	4.64739	3.79303	2.14907	0.91342	2.65623	1.64396	0.854361	1.1182	0.622675	0.168196	0.196288	2.88457	0.528702	0.60316	1.33033	3.29005	0.591727	1.17879	0.598427	1.35734	0.321693	0.46517	0.255933	8.65016	2.0648	2.41531	2.38098	0.0113324	0.00017084	0.00124052
1586	NCP0049	2022-02-06	2022-02-09	4	≤7	Omicron	Female	73	>60	Moderate	Non-severe	M	30.153	>20	18.981	≤20	0.68	≤30	0	3.37492	2.24149	1.12171	0.466154	1.57228	1.11977	1.13343	0.90205	0.589552	0.116454	0.108792	2.20995	0.30748	0.41228	1.25819	2.4387	0.2833	0.803432	0.867197	0.93622	0.182854	0.316339	0.266234	6.48691	1.36319	1.64851	2.50041	0.0118409	0.000104151	0.000899986
1588	NCP0059	2022-02-09	2022-02-10	2	≤7	Omicron	Male	80	>60	Moderate	Non-severe	M	27.535	>20	16.3191	≤20	0.98	≤30	0	2.32119	2.10713	1.40574	0.567187	1.14119	0.701395	0.214056	0.644968	0.324636	0.0739894	0.168547	1.80902	0.322488	0.296978	0.883544	1.60573	0.375745	0.489233	0.11969	0.715457	0.191442	0.212162	0.0943656	4.77518	1.21431	1.07236	1.26615	0.00571268	0.000104871	0.000651084
1592	NCP0060	2022-02-09	2022-02-10	2	≤7	Omicron	Male	66	>60	Mild	Non-severe	L	16.421	≤20	29.455	>20	6.36	≤30	0	4.54618	3.4409	1.56803	0.736845	2.74933	1.87287	1.10528	0.982558	0.656586	0.140228	0.087602	2.59816	0.443517	0.652233	1.19362	3.2875	0.456991	1.36584	0.862683	1.25868	0.279854	0.507033	0.242596	8.12689	1.83695	2.66534	2.3865	0.0143231	0.000144718	0.00136193
1595	NCP0056	2022-02-01	2022-02-10	10	>7	Omicron	Female	69	>60	Mild	Non-severe	L	23.083	>20	23.7003	>20	3.75	≤30	2	3.6859	2.90291	1.72133	0.731704	1.69432	1.18157	0.782996	1.55075	0.958785	0.179611	0.273382	2.82542	0.503929	0.442303	1.54174	2.62317	0.449863	0.882991	0.540148	1.06273	0.281841	0.298584	0.242848	8.06208	2.19442	1.80349	2.59812	0.0124085	0.000153865	0.000890845
1596	NCP0054	2022-02-01	2022-02-10	10	>7	Omicron	Female	60	≤60	Mild	Non-severe	L	21.2	>20	38.2521	>20	0.22	≤30	2	2.84608	2.27788	1.45033	0.666729	1.15613	0.827554	0.568197	1.47701	0.980483	0.145052	0.235098	2.3898	0.481133	0.334457	1.29523	2.0001	0.397291	0.623907	0.390219	0.845982	0.269438	0.203647	0.177978	6.71289	2.12835	1.30706	2.09852	0.0102038	0.000136357	0.000726176
1597	NCP0053	2022-02-05	2022-02-10	6	≤7	Omicron	Male	73	>60	Mild	Non-severe	L	15.002	≤20	20.8129	>20	92.52	>30	1	2.62809	1.93384	1.12797	0.648384	1.07305	0.805873	0.694252	1.56092	0.945281	0.250036	0.183886	2.09475	0.504026	0.361018	0.999166	1.79306	0.378361	0.612272	0.494354	0.835034	0.270023	0.193601	0.199898	6.28377	2.09769	1.41693	1.8773	0.00901309	0.000162725	0.000963313
1598	NCP0055	2022-02-06	2022-02-10	5	≤7	Omicron	Male	25	≤60	Critical	Severe	H	27.23	>20	14.1589	≤20	302.56	>30	1	0	0	0	9.32994e-13	0	0	0	1.14518	0.558587	0.100932	0.36334	1.67384	0.468469	5.65515e-06	0.878819	0	4.46806e-13	0	0	7.82078e-13	4.86188e-13	3.89429e-14	3.41514e-13	2.81902	1.02706	0.100938	1.24216	0.00155601	0.000114147	0.000112098
1599	NCP0061	2022-01-31	2022-02-08	9	>7	Omicron	Male	64	>60	Mild	Non-severe	L	11.674	≤20	NA	NA	2.13	≤30	2	3.76277	2.29516	0.967834	0.306089	1.88523	1.32733	1.4676	0.483307	0.302237	0.0935473	0.0287222	2.31992	0.165828	0.48371	1.4515	2.79973	0.202474	0.94551	1.16157	0.96304	0.103615	0.38182	0.30603	6.56599	0.774154	1.90459	2.94783	0.014737	6.76432e-05	0.000911824
1601	NCP0064	2022-02-06	2022-02-11	6	≤7	Omicron	Male	71	>60	Mild	Non-severe	L	24.069	>20	NA	NA	1.42	≤30	2	3.25398	2.23659	1.24344	0.636865	1.23522	0.993147	1.01739	1.58187	1.07699	0.1558	0.226435	2.61291	0.474952	0.35518	1.53796	2.32372	0.37104	0.760531	0.760308	0.930259	0.265825	0.232616	0.257083	7.44876	2.1888	1.50413	2.78179	0.0134231	0.000140215	0.000825172
1603	NCP0063	2022-02-07	2022-02-11	5	≤7	Omicron	Male	72	>60	Mild	Non-severe	L	25.088	>20	NA	NA	9.2	≤30	0	2.39015	1.45861	0.726995	0.324054	0.942897	0.731617	0.931543	0.714097	0.455131	0.102644	0.077195	1.72348	0.227987	0.29849	1.03595	1.72975	0.192816	0.523304	0.729693	0.660406	0.131238	0.208313	0.20185	4.82773	1.00717	1.13275	2.04469	0.0101958	7.86952e-05	0.000693039
1604	NCP0062	2022-02-03	2022-02-11	9	>7	Omicron	Male	85	>60	Mild	Non-severe	L	22.014	>20	29.2149	>20	26.29	≤30	0	1.91649	1.0424	0.586814	0.190113	0.482251	0.455582	0.874089	0.618285	0.298894	0.108012	0.125369	1.77049	0.134194	0.209351	1.26415	1.40259	0.12616	0.326423	0.671095	0.513891	0.0639531	0.129159	0.202994	4.30526	0.6232	0.772945	2.26361	0.0105241	5.67043e-05	0.000436657
1605	NCP0067	2022-02-10	2022-02-14	5	≤7	Omicron	Male	44	≤60	Mild	Non-severe	L	18.373	≤20	NA	NA	13.5	≤30	1	4.27123	3.02341	1.49276	0.669681	2.22963	1.53065	1.24782	1.13581	0.801354	0.119097	0.126423	2.74112	0.424431	0.540938	1.48658	3.08124	0.4065	1.11929	0.964992	1.18999	0.263181	0.41136	0.282829	8.14816	1.89547	2.19068	2.86082	0.0150893	0.000131303	0.00111902
1612	NCP0065	2022-02-13	2022-02-14	2	≤7	Omicron	Female	40	≤60	Mild	Non-severe	L	21.583	>20	NA	NA	10.93	≤30	0	4.40522	2.96867	1.57697	0.796137	1.80575	1.3917	1.43655	1.96651	1.26172	0.246254	0.281685	3.17391	0.608137	0.494818	1.78021	3.13985	0.456725	1.05093	1.06929	1.26537	0.339412	0.340768	0.367253	9.54564	2.666	2.13277	3.49844	0.0165116	0.000188409	0.00108978
1615	NCP0066	2022-02-10	2022-02-14	5	≤7	Omicron	Female	75	>60	Critical	Severe	H	14.097	≤20	NA	NA	48.63	>30	0	3.29981	2.22083	1.03576	0.426011	1.76292	1.18507	1.07898	0.712113	0.391742	0.154853	0.0610918	2.0746	0.266707	0.47144	1.11424	2.37525	0.267831	0.841879	0.836693	0.924555	0.15818	0.343187	0.242291	6.08653	1.08446	1.81136	2.25431	0.0117454	9.59591e-05	0.000952244
1621	NCP0068	2022-02-08	2022-02-14	7	≤7	Omicron	Female	77	>60	Critical	Severe	H	11.718	≤20	16.196	≤20	168.68	>30	1	2.50896	1.60101	0.991308	0.376732	0.848897	0.609702	0.907948	0.65126	0.297279	0.114742	0.142138	2.05565	0.235012	0.268428	1.31972	1.80221	0.24363	0.429378	0.678909	0.706743	0.133102	0.180323	0.22904	5.21587	0.909022	0.992872	2.36981	0.0102526	8.46095e-05	0.0005967
1629	NCP0072	2022-02-17	2022-02-18	2	≤7	Omicron	Male	68	>60	Severe	Severe	M	6.544	≤20	17.4892	≤20	155.29	>30	0	2.47594	1.93057	1.06428	0.53746	1.38015	0.866285	0.545374	0.676655	0.276562	0.176895	0.0915427	1.63783	0.32814	0.379625	0.686481	1.70694	0.345147	0.608433	0.402335	0.769	0.192313	0.257852	0.143039	4.79042	1.14216	1.42281	1.3234	0.00706468	0.000118623	0.0009402
1631	NCP0074	2022-02-16	2022-02-18	3	≤7	Omicron	Female	43	≤60	Critical	Severe	H	18.818	≤20	17.0586	≤20	10.43	≤30	2	2.59753	1.51133	0.80244	0.322598	1.01837	0.708892	1.0862	0.448087	0.265709	0.0736849	0.0516961	1.86021	0.186453	0.294821	1.18736	1.8882	0.205472	0.492646	0.849264	0.709328	0.117126	0.216246	0.236933	4.90583	0.774759	1.0774	2.32525	0.0104877	6.36066e-05	0.000692036
1635	NCP0073	2022-02-15	2022-02-18	4	≤7	Omicron	Female	81	>60	Mild	Non-severe	L	22.585	>20	14.1608	≤20	92.75	>30	2	2.53943	1.26916	0.481721	0.14803	0.98001	0.787444	1.27027	0.542285	0.293874	0.103934	0.0770694	1.86996	0.108003	0.322378	1.32528	1.91483	0.0915116	0.562686	1.02947	0.6246	0.0565183	0.224757	0.240802	4.95168	0.549907	1.21376	2.67262	0.014782	4.81355e-05	0.000561796
1637	NCP0078	2022-02-12	2022-02-21	10	>7	Omicron	Male	79	>60	Death	Severe	H	19.391	≤20	20.9498	>20	187.03	>30	0	1.79976	1.18099	0.774058	0.471385	0.508553	0.406936	0.618764	1.07867	0.599165	0.196633	0.138229	1.56497	0.361669	0.232047	0.801999	1.21452	0.27807	0.299096	0.457417	0.585234	0.193314	0.10784	0.161347	4.4434	1.43222	0.835617	1.55899	0.00707187	0.0001156	0.000709405
1638	NCP0077	2022-02-16	2022-02-21	6	≤7	Omicron	Male	31	≤60	Mild	Non-severe	L	24.512	>20	20.2963	>20	195.87	>30	1	4.38392	3.09014	1.50512	0.662427	2.41206	1.58502	1.29379	0.918001	0.474545	0.208096	0.0916443	2.67149	0.406864	0.605209	1.34764	3.15656	0.421999	1.14387	0.994324	1.22737	0.240428	0.441146	0.299463	7.97341	1.54384	2.39832	2.73307	0.0141238	0.00013961	0.00128533
1647	NCP0087	2022-02-20	2022-02-24	5	≤7	Omicron	Female	69	>60	Critical	Severe	H	29.005	>20	25.3122	>20	104.84	>30	2	2.57108	1.76388	0.835234	0.399792	1.26291	0.928645	0.807201	0.903062	0.529141	0.166029	0.0929015	1.82603	0.284015	0.387402	0.965084	1.83804	0.243202	0.674923	0.620217	0.733042	0.156589	0.253723	0.186984	5.30017	1.21295	1.48208	1.86519	0.0102041	0.000101312	0.000848905
1648	NCP0088	2022-02-17	2022-02-24	8	>7	Omicron	Male	26	≤60	Critical	Severe	H	18.684	≤20	15.5855	≤20	20.06	≤30	0	1.7097	1.1349	0.667513	0.347459	0.63684	0.46739	0.574793	0.582125	0.263874	0.133106	0.0827439	1.30656	0.227311	0.237408	0.679382	1.18395	0.22338	0.324744	0.442007	0.52575	0.124079	0.142647	0.132786	3.59838	0.838644	0.837903	1.33692	0.00660583	8.17403e-05	0.000669327
1650	NCP0089	2022-02-21	2022-02-24	4	≤7	Omicron	Female	73	>60	Critical	Severe	H	21.54	>20	15.1782	≤20	10.85	≤30	1	2.63905	1.54552	0.713933	0.279204	1.15514	0.831584	1.09354	0.433618	0.262004	0.0859246	0.023281	1.79026	0.16458	0.340276	1.11234	1.93994	0.180336	0.58584	0.873468	0.699113	0.0988681	0.245744	0.220069	4.86294	0.705787	1.25778	2.22916	0.0111954	5.93086e-05	0.000751128
1651	NCP0095	2022-02-22	2022-02-27	6	≤7	Omicron	Female	76	>60	Critical	Severe	H	16.157	≤20	17.7793	≤20	247.65	>30	2	2.50867	1.30373	0.736011	0.255902	0.736926	0.567723	1.20494	0.538996	0.203223	0.137056	0.0959456	2.03245	0.164587	0.254219	1.40457	1.80949	0.165115	0.387861	0.911206	0.699181	0.0907875	0.179862	0.293732	5.08012	0.623712	0.958999	2.70546	0.0105057	6.83951e-05	0.00060607
1657	NCP0091	2022-02-24	2022-02-27	4	≤7	Omicron	Male	80	>60	Critical	Severe	H	43.177	>20	24.7639	>20	125.68	>30	1	1.04863	0.547239	0.547239	0.231845	0	5.00181e-12	0.501391	0.588629	0.283007	0.0982732	0.11978	1.35018	0.161011	0.0871577	0.942577	0.712048	0.150551	1.48259e-12	0.360476	0.336581	0.0812937	3.51922e-12	0.140915	2.98744	0.675862	0.185431	1.56375	0.00574276	6.01693e-05	0.000328101
1663	NCP0100	2022-02-28	2022-03-03	4	≤7	Omicron	Male	75	>60	Critical	Severe	H	32.64	>20	24.4982	>20	9.56	≤30	1	2.55294	1.44514	0.730061	0.277419	0.994828	0.71508	1.1078	0.448801	0.257394	0.0770433	0.0541264	1.85872	0.163586	0.292095	1.2199	1.8657	0.174694	0.497761	0.869481	0.68724	0.102725	0.217319	0.23832	4.86047	0.698399	1.08422	2.38183	0.0110003	6.00545e-05	0.000670058
1664	NCP0099	2022-02-26	2022-03-03	6	≤7	Omicron	Female	72	>60	Critical	Severe	H	17.208	≤20	18.3722	≤20	9.42	≤30	0	1.95621	0.874323	0.432672	0.119897	0.524046	0.441651	1.08188	0.308615	0.194989	0.0449915	0.0301535	1.52916	0.0718268	0.199313	1.13304	1.452	0.0783931	0.29287	0.858934	0.504202	0.0415042	0.148781	0.22295	3.79398	0.386713	0.685956	2.24507	0.00990566	3.38106e-05	0.000466565
1665	NCP0102	2022-03-01	2022-03-03	3	≤7	Omicron	Male	35	≤60	Critical	Severe	H	1.441	≤20	17.9576	≤20	103.79	>30	0	1.96505	1.06645	0.727692	0.351561	0.365341	0.338753	0.8986	0.890874	0.381773	0.195303	0.167301	1.78784	0.268496	0.205933	1.12598	1.34857	0.216847	0.239198	0.657778	0.61648	0.134714	0.0995551	0.240822	4.64376	1.00183	0.739989	2.19188	0.00817648	0.000100116	0.000583723
1666	NCP0104	2022-02-27	2022-03-03	5	≤7	Omicron	Male	75	>60	Critical	Severe	H	25.417	>20	18.2935	≤20	218.94	>30	1	2.2288	1.11741	0.737749	0.305532	0.543182	0.379658	1.11139	0.474949	0.17878	0.122022	0.0802113	1.81623	0.188889	0.209081	1.22192	1.57389	0.19197	0.244584	0.838664	0.654904	0.113562	0.135074	0.272726	4.51998	0.673202	0.710762	2.41352	0.00851111	6.99966e-05	0.000587067
1669	NCP0109	2022-02-24	2022-03-07	12	>7	Omicron	Female	74	>60	Critical	Severe	H	23.15	>20	29.5693	>20	147.89	>30	2	2.11371	1.43709	0.782547	0.440701	0.861206	0.654547	0.676615	1.10541	0.665227	0.194901	0.109026	1.68917	0.348877	0.316589	0.849022	1.46352	0.254315	0.481997	0.508271	0.65019	0.186386	0.17255	0.168344	4.90829	1.45481	1.16604	1.63466	0.00831993	0.000112936	0.000795817
1671	NCP0113	2022-02-21	2022-03-08	16	>7	Omicron	Male	69	>60	Critical	Severe	H	24.305	>20	29.9007	>20	213	>30	0	4.51407	3.5671	1.76918	0.807725	2.86225	1.79792	0.946967	0.973718	0.457116	0.25658	0.082801	2.55923	0.489161	0.693913	0.998754	3.1709	0.513693	1.28778	0.68683	1.34317	0.294033	0.510141	0.260136	8.04701	1.754	2.74841	2.02852	0.0104875	0.000171156	0.00153289
1672	NCP0114	2022-02-28	2022-03-08	9	>7	Omicron	Male	68	>60	Death	Severe	H	20.924	>20	25.2751	>20	466.74	>30	2	0.601245	0.569241	0.569241	0.56924	0	2.29807e-13	0.0320037	1.30606	0.742859	0.24825	0.130709	0.978691	0.504973	0.135848	0.233531	0.271761	0.323321	5.2448e-14	0.0174071	0.329484	0.245919	1.77358e-13	0.0145967	2.88599	1.81707	0.384098	0.396244	0.0030068	0.000149974	0.000726447
1673	NCP0112	2022-02-18	2022-03-08	19	>7	Omicron	Female	76	>60	Critical	Severe	H	22.65	>20	28.9738	>20	213.67	>30	0	4.00218	3.04667	1.72115	0.881877	2.04782	1.32552	0.955513	1.31581	0.738238	0.240956	0.162841	2.55435	0.573769	0.531486	1.10606	2.77456	0.54264	0.95867	0.682973	1.22762	0.339237	0.366852	0.27254	7.87234	2.19388	2.09796	2.22441	0.00978781	0.000185428	0.00129848
1675	NCP0118	2022-03-04	2022-03-09	6	≤7	Omicron	Female	83	>60	Critical	Severe	H	4.234	≤20	23.1461	>20	36.4	>30	0	3.10087	2.03322	0.977854	0.453213	1.40153	1.05537	1.06765	1.03971	0.713391	0.129042	0.105023	2.16685	0.325717	0.395059	1.24311	2.24904	0.265983	0.776171	0.831397	0.851829	0.187231	0.279198	0.23625	6.30744	1.49232	1.57947	2.41578	0.0125225	0.000101656	0.000866524
1678	NCP0116	2022-03-06	2022-03-09	4	≤7	Omicron	Male	70	>60	Critical	Severe	H	12.823	≤20	26.6131	>20	327	>30	1	2.94899	2.26887	1.34282	0.709179	1.35847	0.926056	0.680119	1.19092	0.610432	0.236115	0.164825	2.04599	0.485117	0.39684	0.881481	2.01307	0.437291	0.676767	0.476079	0.935919	0.271887	0.249288	0.204039	6.1859	1.80473	1.55901	1.72642	0.00771387	0.000164297	0.00107774
1680	NCP0124	2022-03-06	2022-03-10	5	≤7	Omicron	Male	71	>60	Critical	Severe	H	8.77	≤20	21.2285	>20	24.43	≤30	2	1.73544	0.623135	0.421364	0.138134	0.201771	0.201771	1.1123	0.46074	0.254546	0.0854122	0.0525466	1.54067	0.105878	0.156856	1.16583	1.26643	0.0845765	0.119605	0.875884	0.469009	0.0535578	0.0821666	0.236417	3.73685	0.498558	0.444039	2.33068	0.00962696	4.39184e-05	0.000420213
1681	NCP0121	2022-02-26	2022-03-10	13	>7	Omicron	Male	79	>60	Critical	Severe	H	22.549	>20	30.6944	>20	289.24	>30	2	1.6993	1.31843	0.834168	0.457205	0.775068	0.484257	0.380872	0.942349	0.372114	0.246595	0.146188	1.52595	0.335212	0.279063	0.69726	1.10942	0.282759	0.339562	0.254342	0.589873	0.174445	0.144695	0.12653	4.1676	1.16453	1.00992	1.22432	0.00602547	0.00012243	0.00075758
1682	NCP0127	2022-03-10	2022-03-11	2	≤7	Omicron	Male	78	>60	Death	Severe	H	5.916	≤20	25.7047	>20	93.56	>30	1	2.9647	1.82754	0.927663	0.408989	1.25688	0.899882	1.13715	0.77622	0.388965	0.176583	0.083145	2.12761	0.275224	0.383556	1.25239	2.13067	0.256056	0.646407	0.874154	0.834025	0.152933	0.253474	0.262997	5.86852	1.07318	1.46002	2.47269	0.0115582	0.000100239	0.000870318
1684	NCP0129	2022-03-05	2022-03-11	7	≤7	Omicron	Female	74	>60	Critical	Severe	H	4.329	≤20	26.9139	>20	8.36	≤30	1	2.11607	1.21093	0.606497	0.273362	0.734008	0.604438	0.905134	0.810437	0.552313	0.11057	0.0679591	1.64249	0.21784	0.269469	1.01431	1.52563	0.156227	0.435059	0.70883	0.590438	0.117135	0.169379	0.196304	4.56899	1.04352	0.984477	1.9874	0.00964251	7.21092e-05	0.000629044
1685	NCP0128	2022-03-02	2022-03-11	10	>7	Omicron	Female	68	>60	Mild	Non-severe	L	6.189	≤20	NA	NA	0.78	≤30	1	2.93598	1.62724	0.790374	0.311301	1.06926	0.83687	1.30873	0.723956	0.48455	0.0826849	0.0913905	2.15541	0.211905	0.314116	1.45299	2.15694	0.189248	0.601177	1.03087	0.77904	0.122053	0.235693	0.277862	5.81535	1.00776	1.23367	2.85312	0.0135904	7.35228e-05	0.000679243
1688	NCP0134	2022-02-26	2022-03-14	17	>7	Omicron	Female	87	>60	Critical	Severe	H	9.738	≤20	23.2034	>20	44.73	>30	2	3.59227	2.3074	1.124	0.467771	1.66716	1.1834	1.28487	0.72138	0.416139	0.132156	0.0746624	2.32278	0.288866	0.449606	1.34361	2.61255	0.297089	0.849831	0.998753	0.979721	0.170681	0.333569	0.28612	6.63643	1.17278	1.76516	2.70315	0.0130555	0.000102603	0.000975486
1689	NCP0131	2022-03-11	2022-03-14	4	≤7	Omicron	Female	85	>60	Moderate	Non-severe	M	18.236	≤20	15.146	≤20	22.27	≤30	1	1.66694	0.666642	0.392081	0.110799	0.274561	0.274561	1.0003	0.447533	0.290225	0.0610216	0.045617	1.43831	0.0823225	0.162472	1.0842	1.22124	0.0698327	0.173606	0.786053	0.445701	0.0409667	0.100955	0.214244	3.55278	0.483347	0.498054	2.13011	0.0088486	3.90108e-05	0.000413882
1691	NCP0135	2022-03-08	2022-03-14	7	≤7	Omicron	Female	74	>60	Critical	Severe	H	20.049	>20	22.6981	>20	58.77	>30	2	3.50427	2.15536	1.18413	0.438897	1.3454	0.971232	1.34891	0.729183	0.407382	0.107735	0.12643	2.53304	0.26594	0.357317	1.63503	2.53579	0.280214	0.688879	1.01641	0.968489	0.158683	0.282353	0.332505	6.7665	1.11222	1.43628	3.11037	0.0125656	9.69426e-05	0.000810226
1693	NCP0141	2022-03-11	2022-03-15	5	≤7	Omicron	Male	75	>60	Severe	Severe	M	18.007	≤20	27.2926	>20	33.19	>30	3	2.60363	1.53847	0.707168	0.271475	1.09892	0.831304	1.06515	0.427763	0.270324	0.0681497	0.0334668	1.80187	0.156232	0.318962	1.14948	1.91959	0.176239	0.591206	0.84744	0.684031	0.0952361	0.240098	0.217714	4.83326	0.698031	1.21842	2.2481	0.0111681	5.92999e-05	0.000727743
1697	NCP0147	2022-03-11	2022-03-17	7	≤7	Omicron	Male	59	≤60	Death	Severe	H	6.241	≤20	15.1169	≤20	118.54	>30	0	2.99149	2.02285	1.17664	0.56415	1.22898	0.846214	0.968645	0.997553	0.426052	0.224737	0.181299	2.1903	0.378441	0.366527	1.1787	2.08141	0.354141	0.606643	0.705032	0.910083	0.210009	0.23957	0.263613	6.17935	1.36864	1.43748	2.32864	0.00978714	0.000135375	0.000912123
1698	NCP0144	2022-02-28	2022-03-17	18	>7	Omicron	Male	73	>60	Critical	Severe	H	NA	NA	NA	NA	219.7	>30	0	2.29292	1.3011	0.6726	0.282512	0.857513	0.628504	0.991816	0.612143	0.354051	0.124761	0.0433289	1.67362	0.192596	0.293171	1.02439	1.64544	0.175748	0.435151	0.769541	0.64748	0.106764	0.193353	0.222275	4.57868	0.82916	1.04644	2.05954	0.00922068	7.12994e-05	0.000683397
1700	NCP0156	2022-03-11	2022-03-21	11	>7	Omicron	Female	89	>60	Mild	Non-severe	L	24	>20	26.2294	>20	12.88	≤30	1	2.25011	1.05831	0.575386	0.182073	0.573374	0.482921	1.19181	0.612622	0.375408	0.0983058	0.06413	1.80929	0.139684	0.228767	1.29071	1.63604	0.110334	0.328028	0.917463	0.614069	0.0717385	0.154893	0.274343	4.67203	0.697164	0.809993	2.54665	0.0101234	5.8859e-05	0.000528642
1701	NCP0160	2022-03-18	2022-03-24	7	≤7	Omicron	Male	75	>60	Critical	Severe	H	25.726	>20	25.24	>20	364.23	>30	3	1.96125	1.56508	1.01437	0.652451	0.823763	0.550706	0.396175	1.32679	0.790309	0.226737	0.144706	1.57401	0.489065	0.292567	0.590886	1.27591	0.383454	0.407695	0.270831	0.685342	0.268997	0.143011	0.125343	4.86205	1.93183	1.07001	1.13177	0.0054097	0.000151586	0.000902984
1702	NCP0163	2022-03-18	2022-03-28	11	>7	Omicron	Female	68	>60	Critical	Severe	H	28.116	>20	28.7824	>20	4.95	≤30	2	2.3142	1.12589	0.480556	0.131537	0.800343	0.645334	1.18831	0.425268	0.261478	0.0639503	0.0516312	1.74458	0.088276	0.266152	1.26524	1.73704	0.0825401	0.449626	0.952482	0.577157	0.0489971	0.195708	0.235825	4.48404	0.481291	0.975436	2.50518	0.0125161	4.17168e-05	0.000512628
1703	NCP0170	2022-03-18	2022-03-31	14	>7	Omicron	Female	66	>60	Critical	Severe	H	16.329	≤20	26.3038	>20	143.17	>30	0	3.90906	2.39619	1.16626	0.382058	1.86101	1.22993	1.51287	0.415429	0.236694	0.0854371	0.0314861	2.40123	0.196788	0.459104	1.48192	2.85665	0.252367	0.843634	1.16041	1.05241	0.129691	0.386295	0.352463	6.72572	0.81554	1.77447	3.02628	0.0123732	7.98976e-05	0.0009183
1708	NCP0174	2022-03-20	2022-04-07	19	>7	Omicron	Male	69	>60	Severe	Severe	M	9.278	≤20	20.1349	>20	137.13	>30	0	2.46584	1.67751	0.94957	0.459646	0.973513	0.727941	0.788326	1.08485	0.686006	0.156758	0.123997	1.80994	0.342335	0.313109	0.951741	1.71611	0.274021	0.527022	0.579872	0.749727	0.185625	0.200919	0.208454	5.36063	1.48799	1.19781	1.86406	0.00804771	0.00011564	0.000805714
1709	NCP0172	2022-03-22	2022-04-04	14	>7	Omicron	Female	49	≤60	Critical	Severe	H	3.784	≤20	14.3041	≤20	279.94	>30	0	2.67805	1.76255	0.952001	0.534937	1.02288	0.810545	0.915506	1.4491	1.0394	0.176192	0.111864	2.01836	0.435731	0.348233	1.06022	1.88698	0.296424	0.608945	0.69698	0.791076	0.238513	0.2016	0.218526	6.14551	2.01006	1.33497	2.08759	0.0101159	0.000128477	0.000859129
1710	NCP0173	2022-04-01	2022-04-04	4	≤7	Omicron	Male	68	>60	Mild	Non-severe	L	4.68	≤20	20.3405	>20	10.5	≤30	0	2.86717	1.82415	0.846049	0.296955	1.37141	0.978103	1.04301	0.488968	0.253949	0.0963858	0.0650821	1.93902	0.176186	0.374371	1.18012	2.09886	0.192729	0.693134	0.81302	0.768302	0.104226	0.284969	0.229993	5.29516	0.72709	1.44886	2.28822	0.0114314	7.0988e-05	0.000775295
1715	NCP0177	2022-04-09	2022-04-12	4	≤7	Omicron	Female	71	>60	Mild	Non-severe	L	12.634	≤20	16.3344	≤20	0.74	≤30	0	3.61203	2.17892	1.01342	0.471986	1.52627	1.1655	1.43311	1.37042	1.00793	0.146406	0.116338	2.58063	0.382534	0.431584	1.58165	2.65047	0.258316	0.865133	1.12752	0.961556	0.21367	0.300368	0.305591	7.56308	1.86245	1.74349	3.1311	0.0161856	0.000116465	0.000883738
1717	NCP0180	2022-04-02	2022-04-14	13	>7	Omicron	Male	62	>60	Severe	Severe	M	9.446	≤20	18.8318	≤20	145.93	>30	0	3.54841	2.57385	1.28031	0.580151	1.9552	1.29354	0.974558	0.859313	0.410265	0.219405	0.0765032	2.22625	0.375551	0.528008	1.03904	2.50701	0.365649	0.926944	0.727747	1.0414	0.214502	0.366599	0.246811	6.63397	1.36597	2.04095	2.0901	0.0103878	0.000135284	0.00117682
1718	NCP0181	2022-04-13	2022-04-14	2	≤7	Omicron	Female	73	>60	Death	Severe	H	21.43	>20	23.1809	>20	79.31	>30	2	2.39372	1.49932	0.7463	0.414934	0.924696	0.753021	0.894399	1.25832	0.844104	0.168627	0.12599	1.95798	0.344198	0.329609	1.13199	1.71784	0.231414	0.569226	0.692508	0.675885	0.18352	0.183796	0.201891	5.61002	1.60324	1.25126	2.15238	0.0115677	0.000110123	0.000745616
1719	NCP0179	2022-04-12	2022-04-14	3	≤7	Omicron	Male	75	>60	Mild	Non-severe	L	23.706	>20	18.5215	≤20	1.14	≤30	0	2.88042	2.01418	0.881271	0.339428	1.60535	1.13291	0.866235	0.569326	0.362022	0.0809233	0.0679215	1.80358	0.204757	0.415014	0.987853	2.11235	0.21215	0.804221	0.68448	0.768069	0.127277	0.328692	0.181755	5.25333	0.906206	1.62885	1.92201	0.011284	7.25921e-05	0.000839238
1720	NCP0178	2022-04-12	2022-04-14	3	≤7	Omicron	Female	69	>60	Moderate	Non-severe	M	16.97	≤20	17.6152	≤20	13.56	≤30	0	2.8337	1.81566	0.801729	0.422427	1.29047	1.01393	1.01804	1.28775	0.942711	0.129975	0.128862	2.04204	0.345814	0.390039	1.17302	2.07505	0.227774	0.755411	0.814954	0.75865	0.194653	0.25852	0.203086	6.16349	1.71095	1.53395	2.31992	0.014092	0.000106537	0.000759677
1726	NCP0184	2022-03-27	2022-04-21	26	>7	Omicron	Male	71	>60	Severe	Severe	M	11.289	≤20	17.3932	≤20	151.3	>30	2	1.8946	1.28632	0.921578	0.616862	0.369431	0.364739	0.608287	1.38495	0.81386	0.226339	0.172823	1.687	0.485	0.232356	0.79199	1.24515	0.356806	0.285751	0.43663	0.64945	0.260057	0.0789883	0.171657	4.96655	1.91572	0.823433	1.5731	0.00670848	0.000152983	0.000782558
1730	NCP0188	2022-03-21	2022-04-22	33	>7	Omicron	Male	65	>60	Death	Severe	H	3.388	≤20	15.7416	≤20	89.14	>30	1	1.68157	1.68157	1.23756	1.01201	0.630636	0.444009	0	2.28367	1.80872	0.188879	0.152765	1.55048	0.830274	0.244611	0.302907	1.00793	0.52625	0.368254	0	0.673642	0.485763	0.0757556	2.01306e-13	5.51572	3.65101	0.8775	0.455672	0.00352866	0.000198076	0.00102571
[truncated: 260 more columns]
