# Supplementary material for: Early Metabolomic and Immunologic Biomarkers as Prognostic Indicators for COVID-19
Source: Metabolites. 2024 Jul 9;14(7):380. doi: 10.3390/metabo14070380 (PMC11278819; doi:10.3390/metabo14070380)
Supplement: Supplementary file 1 [file metabolites-14-00380-s001.zip › Table S2.xlsx]

## Sheet: Table S2
Metabolites					COVID-19 severity (Overall, N=327)							COVID-19 severity (Non-Omicron, N=217)							COVID-19 severity (Omicron, N=110)							Peak CRP (from low to high levels)							Older age (from young to old)							Male gender (from female to male)							Peak viral load (from high to low threshold, Ct, values)
Metabolite Abbreviation	order	Metabolite full name	Unit	Metabolite group	Z value	P value	P syp	VIP comp1	VIP comp2	AUC value	AUC specificity, sensitivity	Z value	P value	P syp	VIP comp1	VIP comp2	AUC value	AUC specificity, sensitivity	Z value	P value	P syp	VIP comp1	VIP comp2	AUC value	AUC specificity, sensitivity	Z value	P value	P syp	VIP comp1	VIP comp2	AUC value	AUC specificity, sensitivity	Z value	P value	P syp	VIP comp1	VIP comp2	AUC value	AUC specificity, sensitivity	Z value	P value	P syp	VIP comp1	VIP comp2	AUC value	AUC specificity, sensitivity	Z value	P value	P syp
Total.C	1	Total cholesterol	mmol/l	Cholesterol	-6.92856	4.25143e-12	***	1.59915	1.36642	0.75 (0.70-0.81)	0.79, 0.59	-4.88913	1.01285e-06	***	1.41676	1.34754	0.71 (0.63-0.79)	0.47, 0.84	-5.48085	4.23289e-08	***	1.67303	1.38145	0.80 (0.72-0.89)	0.83, 0.71	-7.04064	1.91359e-12	***	1.52016	1.30915	0.69 (0.63-0.76)	0.59, 0.73	-5.20262	1.96495e-07	***	1.50991	1.3211	0.62 (0.56-0.69)	0.92, 0.32	-5.0604	4.18367e-07	***	1.61529	1.50063	0.67 (0.61-0.73)	0.77, 0.50	-1.61325	0.10669
non.HDL.C	2	Total cholesterol minus HDL-C	mmol/l	Cholesterol	-6.9106	4.82602e-12	***	1.54884	1.29693	0.75 (0.69-0.81)	0.78, 0.64	-4.87932	1.0645e-06	***	1.4014	1.31177	0.71 (0.63-0.79)	0.79, 0.57	-5.38509	7.24086e-08	***	1.59702	1.29501	0.79 (0.70-0.88)	0.70, 0.80	-6.7331	1.66088e-11	***	1.43624	1.20791	0.69 (0.63-0.75)	0.74, 0.59	-4.96161	6.99125e-07	***	1.38823	1.24159	0.62 (0.55-0.68)	0.62, 0.61	-4.10713	4.00606e-05	***	1.24919	1.21231	0.64 (0.57-0.70)	0.79, 0.45	-1.79001	0.0734529
Remnant.C	3	Remnant cholesterol (non-HDL, non-LDL -cholesterol)	mmol/l	Cholesterol	-5.72212	1.052e-08	***	1.26755	1.05528	0.69 (0.62-0.75)	0.67, 0.65	-3.8423	0.000121889	***	1.13493	1.07975	0.65 (0.56-0.73)	0.68, 0.59	-4.13458	3.55609e-05	***	1.26278	1.02046	0.72 (0.62-0.82)	0.74, 0.63	-4.92125	8.59937e-07	***	1.09187	0.931224	0.64 (0.58-0.71)	0.46, 0.79	-3.40917	0.000651599	***	0.911136	1.03783	0.58 (0.52-0.64)	0.78, 0.42	-2.84064	0.00450237	**	0.842764	0.889077	0.60 (0.53-0.66)	0.75, 0.44	-1.40142	0.161087
VLDL.C	4	VLDL cholesterol	mmol/l	Cholesterol	-2.82858	0.00467555	**	0.650361	0.660197	0.58 (0.51-0.65)	0.57, 0.62	-1.88978	0.0587871		0.634192	0.719686	0.56 (0.47-0.64)	0.65, 0.52	-2.10672	0.0351419	*	0.572125	0.48949	0.60 (0.49-0.71)	0.52, 0.71	-1.90572	0.056686		0.477779	0.563609	0.55 (0.49-0.62)	0.28, 0.85	-1.8132	0.0698015		0.520675	0.716992	0.55 (0.48-0.61)	0.87, 0.29	-0.602296	0.546977		0.179656	0.580461	0.52 (0.45-0.59)	0.74, 0.35	-1.86015	0.0628646
Clinical.LDL.C	5	Clinical LDL cholesterol	mmol/l	Cholesterol	-6.8562	7.07151e-12	***	1.57117	1.33463	0.76 (0.70-0.82)	0.71, 0.74	-5.22631	1.7293e-07	***	1.45545	1.37427	0.74 (0.66-0.81)	0.78, 0.66	-5.49507	3.90562e-08	***	1.63068	1.33012	0.80 (0.71-0.88)	0.64, 0.85	-7.02452	2.14797e-12	***	1.49769	1.27403	0.69 (0.63-0.76)	0.68, 0.66	-5.56922	2.55885e-08	***	1.57181	1.3139	0.63 (0.56-0.69)	0.67, 0.58	-4.26931	1.96075e-05	***	1.36609	1.30799	0.64 (0.58-0.71)	0.78, 0.46	-1.93029	0.0535705
LDL.C	6	LDL cholesterol	mmol/l	Cholesterol	-7.06695	1.58373e-12	***	1.63019	1.36992	0.77 (0.71-0.82)	0.75, 0.68	-5.39098	7.00759e-08	***	1.52272	1.41254	0.74 (0.67-0.82)	0.73, 0.66	-5.61041	2.01851e-08	***	1.69703	1.37938	0.81 (0.72-0.89)	0.68, 0.80	-7.4196	1.17478e-13	***	1.57477	1.31531	0.70 (0.64-0.76)	0.62, 0.73	-5.74238	9.33551e-09	***	1.63107	1.34619	0.63 (0.57-0.69)	0.60, 0.65	-4.42035	9.85418e-06	***	1.45042	1.37049	0.65 (0.59-0.71)	0.68, 0.56	-1.93029	0.053571
HDL.C	7	HDL cholesterol	mmol/l	Cholesterol	-3.86018	0.000113302	***	0.98442	0.934974	0.65 (0.59-0.72)	0.58, 0.69	-2.09758	0.0359423	*	0.700329	0.739276	0.60 (0.51-0.68)	0.90, 0.31	-3.33768	0.000844815	***	1.10384	1.00273	0.72 (0.62-0.81)	0.51, 0.88	-5.11362	3.16042e-07	***	1.02635	0.97733	0.62 (0.55-0.68)	0.64, 0.57	-3.15956	0.0015801	**	1.11562	0.919658	0.58 (0.52-0.64)	0.81, 0.37	-5.30678	1.11579e-07	***	1.78562	1.6557	0.68 (0.62-0.74)	0.59, 0.70	-0.162728	0.870732
Total.TG	8	Total triglycerides	mmol/l	Triglycerides	0.650229	0.515544		0.0457455	0.239452	0.54 (0.47-0.61)	0.69, 0.43	0.801785	0.422677		0.0690801	0.289562	0.58 (0.50-0.66)	0.70, 0.47	-0.101393	0.919239		0.0264526	0.0351045	0.49 (0.37-0.61)	0.64, 0.46	1.35399	0.175739		0.114097	0.163375	0.55 (0.49-0.62)	0.40, 0.72	0.516971	0.605176		0.0445176	0.225923	0.50 (0.44-0.56)	0.65, 0.41	0.836282	0.402996		0.132339	0.129841	0.53 (0.46-0.60)	0.68, 0.43	-1.65253	0.0984267
VLDL.TG	9	Triglycerides in VLDL	mmol/l	Triglycerides	-1.04322	0.296847		0.178697	0.17514	0.52 (0.45-0.59)	0.92, 0.17	-0.272489	0.785246		0.112081	0.220082	0.53 (0.44-0.62)	0.25, 0.88	-1.48146	0.138483		0.216636	0.227121	0.58 (0.47-0.69)	0.93, 0.32	-0.395658	0.692357		0.196972	0.167459	0.50 (0.43-0.57)	0.55, 0.52	-0.627353	0.530428		0.215579	0.17016	0.53 (0.47-0.60)	0.90, 0.21	0.066234	0.947191		0.079526	0.13046	0.50 (0.44-0.57)	0.71, 0.36	-1.88961	0.0588105
LDL.TG	10	Triglycerides in LDL	mmol/l	Triglycerides	5.1094	3.23187e-07	***	0.912585	1.47728	0.67 (0.60-0.74)	0.72, 0.61	4.52646	5.998e-06	***	0.913721	1.20623	0.70 (0.63-0.78)	0.63, 0.79	2.3095	0.0209156	*	0.845703	1.24211	0.64 (0.52-0.76)	0.88, 0.44	5.25413	1.48725e-07	***	1.14561	1.61383	0.69 (0.62-0.75)	0.83, 0.51	2.26789	0.023336	*	0.669026	1.15474	0.56 (0.50-0.62)	0.61, 0.54	1.10617	0.268653		0.446928	0.748381	0.54 (0.47-0.61)	0.84, 0.27	-2.49563	0.0125734	*
HDL.TG	11	Triglycerides in HDL	mmol/l	Triglycerides	-0.663963	0.506714		0.283775	0.7939	0.50 (0.43-0.57)	0.41, 0.66	-0.6626	0.507587		0.449338	0.596632	0.51 (0.43-0.60)	0.47, 0.64	-0.146456	0.883561		0.149584	0.885515	0.47 (0.36-0.59)	0.48, 0.56	0.0270683	0.978405		0.120709	0.720861	0.50 (0.44-0.57)	0.30, 0.78	1.65319	0.0982914		0.187239	0.247289	0.53 (0.47-0.59)	0.49, 0.61	1.20893	0.226691		0.430761	0.40364	0.54 (0.47-0.61)	0.24, 0.85	0.657926	0.510586
Total.PL	12	Total phospholipids in lipoprotein particles	mmol/l	Phospholipids	-6.16054	7.24972e-10	***	1.43123	1.18847	0.71 (0.65-0.78)	0.77, 0.58	-3.54628	0.000390707	***	1.10429	1.07559	0.64 (0.56-0.72)	0.81, 0.43	-5.43579	5.45554e-08	***	1.67149	1.33837	0.81 (0.73-0.89)	0.64, 0.85	-6.02126	1.73066e-09	***	1.34613	1.11626	0.65 (0.59-0.71)	0.38, 0.87	-4.21931	2.45046e-05	***	1.30378	1.10848	0.60 (0.54-0.67)	0.77, 0.46	-4.90689	9.25317e-07	***	1.51902	1.39271	0.67 (0.60-0.73)	0.72, 0.54	-1.30042	0.193457
VLDL.PL	13	Phospholipids in VLDL	mmol/l	Phospholipids	-0.805524	0.420517		0.192567	0.405397	0.50 (0.43-0.56)	0.51, 0.54	-0.578305	0.563058		0.255875	0.529606	0.51 (0.42-0.60)	0.50, 0.59	-0.630889	0.528113		0.0837181	0.0730815	0.52 (0.41-0.64)	0.83, 0.29	0.0132462	0.989431		0.0322377	0.344653	0.51 (0.44-0.57)	0.27, 0.80	-0.676974	0.498422		0.266375	0.344238	0.48 (0.42-0.54)	0.82, 0.26	0.483447	0.628779		0.167936	0.428455	0.52 (0.45-0.58)	0.76, 0.35	-1.80684	0.0707872
LDL.PL	14	Phospholipids in LDL	mmol/l	Phospholipids	-6.05807	1.37767e-09	***	1.40632	1.29595	0.74 (0.68-0.80)	0.66, 0.75	-4.51666	6.28232e-06	***	1.2833	1.29891	0.71 (0.63-0.79)	0.72, 0.66	-5.09781	3.43606e-07	***	1.47711	1.27326	0.77 (0.68-0.87)	0.61, 0.85	-6.24817	4.15285e-10	***	1.32641	1.24571	0.67 (0.61-0.73)	0.62, 0.70	-5.20769	1.91209e-07	***	1.45366	1.29641	0.62 (0.56-0.68)	0.61, 0.62	-4.09846	4.15902e-05	***	1.31534	1.28814	0.64 (0.57-0.70)	0.76, 0.46	-2.22067	0.026373	*
HDL.PL	15	Phospholipids in HDL	mmol/l	Phospholipids	-5.05341	4.33997e-07	***	1.18591	0.952753	0.67 (0.61-0.74)	0.60, 0.69	-2.14855	0.0316702	*	0.758992	0.666104	0.59 (0.50-0.68)	0.93, 0.28	-4.94009	7.80876e-07	***	1.49729	1.21157	0.80 (0.71-0.88)	0.65, 0.85	-5.63194	1.78198e-08	***	1.21216	0.953468	0.63 (0.56-0.70)	0.59, 0.64	-2.7803	0.00543083	**	1.00278	0.789656	0.57 (0.51-0.63)	0.91, 0.24	-5.03812	4.70126e-07	***	1.63917	1.56346	0.67 (0.61-0.73)	0.65, 0.63	0.272148	0.785508
Total.CE	16	Total esterified cholesterol	mmol/l	Cholesteryl esters	-7.07435	1.50153e-12	***	1.64273	1.39044	0.76 (0.71-0.82)	0.79, 0.61	-5.06164	4.15672e-07	***	1.46145	1.37559	0.72 (0.64-0.79)	0.53, 0.81	-5.62731	1.83046e-08	***	1.71829	1.40897	0.82 (0.74-0.90)	0.83, 0.71	-7.33321	2.24708e-13	***	1.57696	1.33981	0.70 (0.64-0.76)	0.61, 0.71	-5.41225	6.22386e-08	***	1.57074	1.34145	0.63 (0.57-0.69)	0.91, 0.32	-5.19906	2.00296e-07	***	1.68288	1.55622	0.68 (0.61-0.74)	0.83, 0.45	-1.62447	0.104275
VLDL.CE	17	Cholesteryl esters in VLDL	mmol/l	Cholesteryl esters	-3.29657	0.000978721	***	0.755831	0.709443	0.60 (0.53-0.67)	0.62, 0.59	-2.24265	0.0249196	*	0.733745	0.775338	0.58 (0.49-0.66)	0.66, 0.50	-2.3602	0.018265	*	0.67687	0.564144	0.61 (0.50-0.72)	0.58, 0.68	-2.2363	0.0253319	*	0.556843	0.608628	0.56 (0.50-0.63)	0.29, 0.86	-2.11092	0.0347789	*	0.579524	0.764287	0.55 (0.49-0.62)	0.87, 0.30	-0.702576	0.48232		0.214913	0.649295	0.52 (0.46-0.59)	0.79, 0.32	-1.74932	0.0802349
LDL.CE	18	Cholesteryl esters in LDL	mmol/l	Cholesteryl esters	-7.03103	2.05008e-12	***	1.61955	1.36185	0.77 (0.71-0.82)	0.76, 0.68	-5.28512	1.25624e-07	***	1.50548	1.39939	0.74 (0.66-0.81)	0.82, 0.55	-5.6442	1.65947e-08	***	1.6983	1.37764	0.81 (0.73-0.89)	0.70, 0.80	-7.3931	1.43441e-13	***	1.56901	1.30739	0.70 (0.64-0.76)	0.60, 0.75	-5.75352	8.74045e-09	***	1.63572	1.34265	0.63 (0.57-0.69)	0.59, 0.65	-4.35597	1.32478e-05	***	1.42388	1.34997	0.65 (0.58-0.71)	0.82, 0.41	-2.03129	0.0422253	*
HDL.CE	19	Cholesteryl esters in HDL	mmol/l	Cholesteryl esters	-4.01548	5.93255e-05	***	1.00758	0.934863	0.66 (0.60-0.73)	0.52, 0.76	-2.27401	0.0229653	*	0.73103	0.746882	0.61 (0.52-0.69)	0.91, 0.31	-3.45598	0.000548305	***	1.12174	0.99431	0.72 (0.63-0.82)	0.49, 0.90	-5.37279	7.75293e-08	***	1.06768	0.983672	0.62 (0.55-0.69)	0.63, 0.60	-3.44614	0.000568647	***	1.19464	0.950621	0.59 (0.53-0.65)	0.80, 0.38	-5.25231	1.50206e-07	***	1.78797	1.65905	0.68 (0.62-0.74)	0.57, 0.72	-0.214633	0.830054
Total.FC	20	Total free cholesterol	mmol/l	Free cholesterol	-6.3602	2.01485e-10	***	1.43663	1.27083	0.72 (0.66-0.79)	0.82, 0.55	-4.3069	1.65558e-05	***	1.26526	1.24661	0.68 (0.60-0.76)	0.89, 0.40	-5.06401	4.10524e-07	***	1.49372	1.26931	0.77 (0.68-0.87)	0.84, 0.68	-6.08346	1.17618e-09	***	1.32216	1.19824	0.67 (0.61-0.73)	0.61, 0.68	-4.65679	3.21176e-06	***	1.30073	1.25014	0.61 (0.55-0.67)	0.86, 0.39	-4.5033	6.69076e-06	***	1.38444	1.31559	0.65 (0.59-0.72)	0.84, 0.43	-1.76616	0.0773693
VLDL.FC	21	Free cholesterol in VLDL	mmol/l	Free cholesterol	-2.08908	0.0367005	*	0.475756	0.588639	0.56 (0.49-0.62)	0.81, 0.32	-1.30364	0.192358		0.4698	0.634031	0.53 (0.44-0.61)	0.58, 0.55	-1.68988	0.0910506		0.399006	0.371568	0.58 (0.47-0.69)	0.74, 0.44	-1.34938	0.177214		0.347144	0.48863	0.53 (0.47-0.60)	0.25, 0.85	-1.24914	0.211615		0.419127	0.629075	0.53 (0.47-0.60)	0.86, 0.28	-0.458686	0.64646		0.122276	0.463067	0.52 (0.45-0.58)	0.72, 0.37	-2.00043	0.0454538	*
LDL.FC	22	Free cholesterol in LDL	mmol/l	Free cholesterol	-7.14935	8.71874e-13	***	1.63847	1.37459	0.77 (0.72-0.83)	0.66, 0.78	-5.61446	1.97181e-08	***	1.54744	1.42815	0.75 (0.68-0.83)	0.72, 0.71	-5.50338	3.72576e-08	***	1.67001	1.36572	0.80 (0.72-0.89)	0.71, 0.78	-7.42881	1.09578e-13	***	1.57074	1.32051	0.71 (0.64-0.77)	0.60, 0.74	-5.7363	9.6765e-09	***	1.59862	1.34067	0.63 (0.57-0.69)	0.77, 0.46	-4.55901	5.13961e-06	***	1.50334	1.40944	0.65 (0.59-0.72)	0.82, 0.43	-1.67217	0.094491
HDL.FC	23	Free cholesterol in HDL	mmol/l	Free cholesterol	-3.13071	0.00174382	**	0.834912	0.89243	0.61 (0.54-0.68)	0.52, 0.67	-1.35264	0.176169		0.544852	0.685699	0.55 (0.46-0.64)	0.87, 0.28	-3.06432	0.00218166	**	0.974592	1.00045	0.69 (0.58-0.79)	0.59, 0.76	-3.68302	0.000230489	***	0.803779	0.919409	0.58 (0.51-0.64)	0.50, 0.66	-1.95295	0.050826		0.741396	0.894523	0.55 (0.48-0.61)	0.81, 0.30	-5.03688	4.73175e-07	***	1.66827	1.54272	0.67 (0.61-0.73)	0.54, 0.75	0.116435	0.907308
Total.L	24	Total lipids in lipoprotein particles	mmol/l	Total lipids	-6.1616	7.20151e-10	***	1.4221	1.22352	0.72 (0.66-0.78)	0.71, 0.67	-3.87366	0.000107212	***	1.18028	1.16221	0.66 (0.57-0.74)	0.74, 0.55	-5.13724	2.78803e-07	***	1.57386	1.27853	0.79 (0.70-0.87)	0.61, 0.85	-6.08	1.2018e-09	***	1.33153	1.14909	0.66 (0.59-0.72)	0.61, 0.65	-4.42489	9.64922e-06	***	1.32859	1.1782	0.61 (0.55-0.67)	0.89, 0.34	-4.68776	2.7621e-06	***	1.43811	1.33003	0.66 (0.60-0.72)	0.76, 0.52	-1.82508	0.0679894
VLDL.L	25	Total lipids in VLDL	mmol/l	Total lipids	-1.72884	0.0838379		0.362249	0.404065	0.54 (0.47-0.61)	0.84, 0.24	-1.10956	0.267188		0.339445	0.475916	0.49 (0.40-0.58)	0.88, 0.16	-1.46456	0.14304		0.325337	0.26056	0.57 (0.46-0.68)	0.80, 0.37	-1.00959	0.312692		0.272354	0.291986	0.52 (0.46-0.59)	0.34, 0.77	-0.971663	0.331218		0.3522	0.3976	0.53 (0.47-0.60)	0.94, 0.19	-0.244509	0.806837		0.0623052	0.244699	0.51 (0.44-0.58)	0.76, 0.32	-1.92047	0.0547986
LDL.L	26	Total lipids in LDL	mmol/l	Total lipids	-6.38345	1.73147e-10	***	1.48126	1.3096	0.75 (0.69-0.80)	0.77, 0.64	-4.78131	1.7416e-06	***	1.36953	1.33183	0.72 (0.64-0.79)	0.68, 0.69	-5.21047	1.88365e-07	***	1.54827	1.29678	0.78 (0.70-0.87)	0.62, 0.85	-6.66053	2.72839e-11	***	1.40358	1.25212	0.68 (0.62-0.74)	0.61, 0.71	-5.32617	1.00305e-07	***	1.51124	1.30354	0.62 (0.56-0.68)	0.60, 0.63	-4.2755	1.90708e-05	***	1.36026	1.31013	0.64 (0.58-0.71)	0.76, 0.47	-2.12949	0.0332137	*
HDL.L	27	Total lipids in HDL	mmol/l	Total lipids	-4.62978	3.66053e-06	***	1.13116	0.926065	0.67 (0.60-0.73)	0.68, 0.60	-2.24069	0.0250464	*	0.763599	0.700983	0.59 (0.51-0.68)	0.92, 0.29	-4.38806	1.14367e-05	***	1.367	1.09953	0.77 (0.68-0.86)	0.77, 0.68	-5.4845	4.1464e-08	***	1.15253	0.936834	0.62 (0.56-0.69)	0.93, 0.29	-3.02031	0.00252519	**	1.07356	0.860581	0.58 (0.51-0.64)	0.54, 0.61	-5.23744	1.62818e-07	***	1.72346	1.61843	0.68 (0.62-0.74)	0.58, 0.70	0.0631272	0.949665
Total.P	28	Total concentration of lipoprotein particles	mmol/l	Lipoprotein particle concentrations	-6.49965	8.05057e-11	***	1.57325	1.28107	0.77 (0.71-0.82)	0.64, 0.78	-4.44216	8.90584e-06	***	1.34331	1.19202	0.71 (0.63-0.78)	0.70, 0.62	-5.68927	1.27585e-08	***	1.73483	1.38938	0.85 (0.79-0.92)	0.72, 0.88	-7.77436	7.58276e-15	***	1.63073	1.30462	0.69 (0.63-0.75)	0.70, 0.62	-5.29883	1.16549e-07	***	1.68632	1.31219	0.63 (0.57-0.69)	0.84, 0.42	-5.38229	7.35442e-08	***	1.84513	1.69448	0.68 (0.62-0.74)	0.82, 0.47	-1.12787	0.259374
VLDL.P	29	Concentration of VLDL particles	mmol/l	Lipoprotein particle concentrations	-0.804467	0.421127		0.23002	0.557364	0.50 (0.43-0.57)	0.87, 0.21	-0.55282	0.580387		0.281197	0.592399	0.51 (0.42-0.60)	0.65, 0.45	-0.647788	0.517122		0.124497	0.289676	0.52 (0.41-0.64)	0.83, 0.32	0.104242	0.916977		0.0173953	0.549784	0.49 (0.42-0.56)	0.31, 0.75	-0.450135	0.652613		0.205066	0.592196	0.49 (0.42-0.55)	0.87, 0.23	0.136801	0.891188		0.0519752	0.501061	0.50 (0.44-0.57)	0.78, 0.29	-1.75634	0.0790306
LDL.P	30	Concentration of LDL particles	mmol/l	Lipoprotein particle concentrations	-4.13537	3.54377e-05	***	0.975471	1.16115	0.66 (0.60-0.73)	0.69, 0.61	-3.04051	0.00236177	**	0.924423	1.11158	0.64 (0.56-0.73)	0.76, 0.52	-3.18824	0.0014314	**	0.928782	1.07211	0.66 (0.56-0.77)	0.46, 0.85	-4.00899	6.09792e-05	***	0.861504	1.10265	0.61 (0.54-0.67)	0.57, 0.65	-4.16969	3.05009e-05	***	1.13612	1.1285	0.59 (0.53-0.66)	0.63, 0.57	-2.95206	0.00315664	**	0.901751	1.02945	0.60 (0.53-0.67)	0.62, 0.58	-2.46617	0.0136567	*
HDL.P	31	Concentration of HDL particles	mmol/l	Lipoprotein particle concentrations	-6.319	2.63254e-10	***	1.53362	1.23968	0.76 (0.70-0.82)	0.68, 0.76	-4.26377	2.01004e-05	***	1.28662	1.12808	0.70 (0.62-0.78)	0.76, 0.55	-5.59914	2.15416e-08	***	1.70058	1.36185	0.85 (0.79-0.92)	0.72, 0.88	-7.72368	1.13016e-14	***	1.61184	1.27846	0.69 (0.62-0.75)	0.69, 0.65	-5.14794	2.63364e-07	***	1.65384	1.28497	0.63 (0.57-0.69)	0.84, 0.42	-5.32782	9.94002e-08	***	1.8385	1.69431	0.68 (0.62-0.74)	0.79, 0.51	-0.984784	0.32473
VLDL.size	32	Average diameter for VLDL particles	nm	Lipoprotein particle sizes	-4.44279	8.87982e-06	***	0.926792	0.829623	0.65 (0.58-0.71)	0.86, 0.43	-3.29928	0.00096934	***	0.783828	0.693303	0.61 (0.52-0.70)	0.82, 0.41	-3.40793	0.000654582	***	0.92661	0.946308	0.69 (0.58-0.79)	0.77, 0.61	-3.9848	6.75368e-05	***	0.848751	0.725733	0.60 (0.54-0.67)	0.46, 0.73	-3.94387	8.01781e-05	***	1.28253	1.31679	0.61 (0.55-0.67)	0.83, 0.38	-0.67534	0.49946		0.368191	0.343739	0.48 (0.41-0.54)	0.45, 0.61	-1.52768	0.126593
LDL.size	33	Average diameter for LDL particles	nm	Lipoprotein particle sizes	2.63525	0.0084075	**	0.720844	0.737997	0.64 (0.57-0.71)	0.70, 0.58	1.1174	0.263822		0.488842	0.451597	0.61 (0.52-0.70)	0.71, 0.53	2.82774	0.00468786	**	0.900685	0.997276	0.68 (0.57-0.78)	0.68, 0.63	3.88689	0.000101535	***	0.888984	0.885024	0.61 (0.54-0.68)	0.81, 0.43	2.67498	0.00747328	**	0.78598	0.820139	0.56 (0.50-0.62)	0.66, 0.47	1.42558	0.15399		0.284729	0.267512	0.55 (0.48-0.62)	0.74, 0.40	0.0701413	0.944081
HDL.size	34	Average diameter for HDL particles	nm	Lipoprotein particle sizes	2.70286	0.00687452	**	0.778381	0.961603	0.64 (0.58-0.71)	0.58, 0.67	2.39359	0.0166842	*	0.659168	0.654689	0.63 (0.55-0.71)	0.69, 0.53	2.52356	0.0116174	*	0.750499	1.41569	0.66 (0.55-0.77)	0.80, 0.54	3.46993	0.0005206	***	0.848375	1.01451	0.60 (0.53-0.66)	0.39, 0.78	3.00815	0.0026284	**	0.86704	1.02926	0.58 (0.52-0.65)	0.71, 0.45	-0.545348	0.585514		0.172764	0.160513	0.52 (0.45-0.59)	0.78, 0.31	1.93029	0.053571
Phosphoglyc	35	Phosphoglycerides	mmol/l	Other lipids	-5.12207	3.02192e-07	***	1.18193	0.996938	0.68 (0.61-0.74)	0.61, 0.70	-2.82291	0.00475897	**	0.915554	0.895283	0.61 (0.52-0.69)	0.62, 0.59	-4.39933	1.08588e-05	***	1.37449	1.10391	0.76 (0.67-0.84)	0.64, 0.80	-5.05717	4.25532e-07	***	1.13966	0.942838	0.61 (0.55-0.68)	0.43, 0.79	-2.80359	0.00505365	**	0.979769	0.937744	0.57 (0.51-0.63)	0.93, 0.23	-4.54663	5.45126e-06	***	1.38083	1.266	0.65 (0.59-0.72)	0.68, 0.57	-0.732275	0.464001
TG/PG	36	Ratio of triglycerides to phosphoglycerides	ratio	Other lipids	3.47617	0.000508639	***	0.946368	0.773404	0.64 (0.58-0.71)	0.56, 0.71	3.13853	0.00169798	**	0.769285	0.680048	0.68 (0.60-0.76)	0.57, 0.78	1.83071	0.0671446		0.946548	0.758492	0.60 (0.48-0.71)	0.70, 0.54	4.32805	1.50436e-05	***	1.00802	0.794153	0.62 (0.56-0.69)	0.51, 0.71	2.17067	0.029956	*	0.845374	0.657711	0.54 (0.48-0.61)	0.52, 0.60	3.67506	0.000237793	***	1.04285	0.95623	0.62 (0.56-0.69)	0.38, 0.86	-1.42106	0.155298
Cholines	37	Total cholines	mmol/l	Other lipids	-5.63972	1.70324e-08	***	1.30221	1.10511	0.70 (0.64-0.76)	0.58, 0.77	-3.24635	0.00116896	**	1.02865	0.995402	0.63 (0.55-0.71)	0.61, 0.66	-4.83306	1.34449e-06	***	1.48982	1.20299	0.78 (0.69-0.87)	0.59, 0.88	-5.62157	1.89231e-08	***	1.22924	1.04565	0.63 (0.57-0.70)	0.60, 0.63	-3.41626	0.000634869	***	1.17889	1.04494	0.59 (0.52-0.65)	0.94, 0.25	-4.70014	2.59982e-06	***	1.48151	1.35883	0.66 (0.60-0.72)	0.71, 0.53	-0.831876	0.405479
Phosphatidylc	38	Phosphatidylcholines	mmol/l	Other lipids	-5.18757	2.13052e-07	***	1.18715	0.963927	0.65 (0.59-0.72)	0.52, 0.73	-2.9915	0.00277609	**	0.964963	0.894029	0.59 (0.51-0.68)	0.71, 0.47	-4.21344	2.51512e-05	***	1.33579	1.0741	0.74 (0.65-0.84)	0.51, 0.93	-4.97654	6.47318e-07	***	1.14167	0.908029	0.61 (0.55-0.68)	0.52, 0.68	-2.08054	0.0374758	*	0.800768	0.870729	0.55 (0.48-0.61)	0.69, 0.43	-4.36588	1.26614e-05	***	1.3514	1.24341	0.65 (0.58-0.71)	0.67, 0.59	0.00701413	0.994404
Sphingomyelins	39	Sphingomyelins	mmol/l	Other lipids	-3.37158	0.000747385	***	0.922716	1.29432	0.65 (0.59-0.72)	0.65, 0.62	-2.1015	0.035597	*	0.680503	1.10474	0.61 (0.52-0.69)	0.58, 0.66	-3.45862	0.000542942	***	1.0656	1.24943	0.70 (0.60-0.80)	0.83, 0.54	-3.28794	0.00100925	**	0.756511	1.36056	0.58 (0.52-0.65)	0.62, 0.58	-4.00564	6.18497e-05	***	1.19795	1.18803	0.60 (0.54-0.66)	0.73, 0.49	-4.86727	1.13148e-06	***	1.58639	1.46158	0.66 (0.60-0.73)	0.82, 0.43	-2.13791	0.0325243	*
ApoB	40	Apolipoprotein B	g/l	Apolipoproteins	-4.31602	1.58866e-05	***	0.985218	1.06868	0.66 (0.59-0.72)	0.68, 0.62	-2.95622	0.00311439	**	0.89765	1.0577	0.63 (0.54-0.71)	0.74, 0.53	-3.40229	0.000668225	***	0.975842	0.967107	0.68 (0.57-0.78)	0.45, 0.88	-3.81663	0.000135286	***	0.815093	1.00853	0.61 (0.54-0.67)	0.40, 0.81	-3.43753	0.000587048	***	0.963242	1.09206	0.58 (0.52-0.64)	0.73, 0.46	-2.8035	0.0050552	**	0.785289	0.939277	0.59 (0.53-0.66)	0.66, 0.54	-2.15194	0.0314024	*
ApoA1	41	Apolipoprotein A1	g/l	Apolipoproteins	-5.84678	5.01173e-09	***	1.39152	1.11873	0.72 (0.66-0.79)	0.82, 0.53	-3.27967	0.00103927	**	1.06412	0.926925	0.64 (0.56-0.73)	0.59, 0.64	-5.34566	9.00887e-08	***	1.5733	1.25985	0.83 (0.76-0.91)	0.74, 0.83	-6.96347	3.32001e-12	***	1.43871	1.13696	0.66 (0.60-0.73)	0.63, 0.64	-4.04919	5.13962e-05	***	1.36953	1.06607	0.60 (0.54-0.67)	0.90, 0.30	-5.44048	5.31382e-08	***	1.79137	1.66652	0.68 (0.62-0.75)	0.63, 0.66	-0.265134	0.790906
ApoB/ApoA1	42	Ratio of apolipoprotein B to apolipoprotein A1	ratio	Apolipoproteins	0.469581	0.638655		0.410876	0.557498	0.53 (0.46-0.60)	0.86, 0.23	-0.150947	0.880017		0.0307218	0.625715	0.50 (0.41-0.59)	0.87, 0.21	0.630889	0.528113		0.623592	0.553735	0.57 (0.45-0.68)	0.97, 0.22	1.53483	0.124825		0.5253	0.561948	0.53 (0.46-0.60)	0.70, 0.39	-0.188864	0.850199		0.503305	0.73482	0.51 (0.45-0.57)	0.96, 0.15	1.89603	0.0579565		0.762317	0.826484	0.56 (0.50-0.63)	0.54, 0.60	-1.35373	0.175823
Total.FA	43	Total fatty acids	mmol/l	Fatty acids	-1.01153	0.311764		0.355989	0.999495	0.55 (0.48-0.62)	0.40, 0.72	-0.00980178	0.992179		0.179841	0.823895	0.50 (0.41-0.58)	0.50, 0.55	-1.4702	0.141508		0.456575	0.775164	0.59 (0.48-0.69)	0.33, 0.88	-0.942783	0.345792		0.294902	0.901116	0.51 (0.44-0.57)	0.38, 0.71	-1.42028	0.155527		0.490803	0.888905	0.54 (0.48-0.60)	0.77, 0.34	-2.6017	0.00927635	**	0.829812	0.772774	0.59 (0.52-0.65)	0.87, 0.29	-2.36657	0.0179539	*
Unsaturation	44	Degree of unsaturation	degree	Fatty acids	-4.76817	1.85904e-06	***	1.13872	0.915492	0.66 (0.60-0.73)	0.63, 0.66	-3.3973	0.000680555	***	1.01082	0.872943	0.64 (0.55-0.73)	0.65, 0.64	-3.37976	0.000725483	***	1.10228	0.892906	0.68 (0.58-0.79)	0.87, 0.46	-5.44073	5.30627e-08	***	1.31129	1.05261	0.67 (0.61-0.74)	0.61, 0.67	-1.8213	0.0685616		0.591482	0.811634	0.55 (0.48-0.61)	0.72, 0.40	-4.5132	6.38567e-06	***	1.48622	1.45817	0.65 (0.59-0.72)	0.66, 0.61	-0.0911837	0.927347
Omega.3	45	Omega-3 fatty acids	mmol/l	Fatty acids	0.75059	0.4529		0.0839321	0.937569	0.53 (0.46-0.60)	0.71, 0.38	0.527336	0.597961		0.0653812	0.734118	0.53 (0.44-0.62)	0.83, 0.28	0.664687	0.506251		0.0880298	1.0678	0.53 (0.42-0.65)	0.71, 0.44	-0.267803	0.788851		0.0938456	0.603036	0.50 (0.44-0.57)	0.24, 0.81	1.70788	0.0876589		0.596526	1.72712	0.56 (0.49-0.62)	0.81, 0.32	-3.48069	0.00050012	***	0.899093	0.878963	0.62 (0.55-0.68)	0.60, 0.60	-1.06054	0.2889
Omega.6	46	Omega-6 fatty acids	mmol/l	Fatty acids	-4.29912	1.71478e-05	***	1.0555	1.06099	0.66 (0.60-0.73)	0.51, 0.76	-2.43868	0.0147409	*	0.833098	0.964794	0.60 (0.51-0.68)	0.75, 0.45	-3.92053	8.83561e-05	***	1.19849	1.02398	0.72 (0.63-0.82)	0.61, 0.76	-3.99862	6.37122e-05	***	0.940273	1.00098	0.59 (0.53-0.66)	0.46, 0.71	-3.43753	0.000587048	***	1.08777	1.04139	0.59 (0.53-0.65)	0.88, 0.32	-3.84962	0.0001183	***	1.23471	1.14701	0.63 (0.57-0.69)	0.67, 0.55	-1.87558	0.0607131
PUFA	47	Polyunsaturated fatty acids	mmol/l	Fatty acids	-3.64097	0.000271615	***	0.911408	1.05166	0.64 (0.57-0.70)	0.70, 0.54	-1.9976	0.0457598	*	0.710809	0.940105	0.58 (0.49-0.67)	0.70, 0.48	-3.14318	0.00167123	**	1.01853	0.982887	0.69 (0.59-0.79)	0.39, 0.95	-3.62427	0.000289775	***	0.846787	0.978866	0.58 (0.52-0.65)	0.42, 0.74	-2.66081	0.00779538	**	0.833775	1.09237	0.57 (0.50-0.63)	0.84, 0.34	-4.04028	5.33882e-05	***	1.27243	1.17056	0.64 (0.57-0.70)	0.77, 0.44	-1.82648	0.067778
MUFA	48	Monounsaturated fatty acids	mmol/l	Fatty acids	2.20423	0.0275082	*	0.376609	1.2008	0.55 (0.48-0.62)	0.78, 0.34	2.18776	0.0286874	*	0.446159	0.922795	0.59 (0.51-0.68)	0.75, 0.43	0.630889	0.528113		0.373639	0.893259	0.54 (0.42-0.65)	0.67, 0.49	1.85619	0.0634258		0.379269	1.02209	0.60 (0.53-0.66)	0.48, 0.71	-0.260764	0.794274		0.0406588	0.653635	0.51 (0.45-0.57)	0.97, 0.09	-0.753335	0.451249		0.18507	0.283323	0.53 (0.46-0.59)	0.23, 0.87	-3.26157	0.00110797	**
SFA	49	Saturated fatty acids	mmol/l	Fatty acids	-0.959762	0.337175		0.368794	0.876631	0.54 (0.47-0.60)	0.40, 0.72	0.0901763	0.928147		0.133074	0.785566	0.51 (0.43-0.60)	0.10, 0.98	-1.4871	0.13699		0.567006	0.681093	0.58 (0.48-0.69)	0.35, 0.88	-0.660582	0.50888		0.264198	0.820006	0.48 (0.42-0.55)	0.12, 0.95	-1.10432	0.269453		0.449101	0.801823	0.47 (0.41-0.53)	0.55, 0.48	-2.72055	0.00651738	**	0.805406	0.741028	0.59 (0.53-0.66)	0.82, 0.34	-1.76195	0.0780778
LA	50	Linoleic acid	mmol/l	Fatty acids	-4.43646	9.14523e-06	***	1.07442	0.997288	0.66 (0.60-0.72)	0.53, 0.74	-2.71509	0.00662574	**	0.904586	0.93562	0.60 (0.52-0.69)	0.77, 0.41	-3.76844	0.000164274	***	1.14549	0.957152	0.72 (0.62-0.81)	0.43, 0.93	-3.58857	0.000332501	***	0.86841	0.936966	0.58 (0.52-0.65)	0.51, 0.65	-3.18031	0.00147118	**	1.02399	0.981678	0.58 (0.52-0.64)	0.90, 0.26	-3.25537	0.00113244	**	1.07921	1.02522	0.61 (0.55-0.68)	0.77, 0.43	-1.37337	0.169638
DHA	51	Docosahexaenoic acid	mmol/l	Fatty acids	1.16048	0.245852		0.261125	1.23911	0.53 (0.46-0.60)	0.76, 0.33	0.523415	0.600686		0.166166	0.882651	0.48 (0.39-0.57)	0.58, 0.50	1.19418	0.232406		0.330543	1.38145	0.56 (0.44-0.67)	0.52, 0.63	0.135342	0.892342		0.137073	0.986216	0.49 (0.42-0.56)	0.73, 0.30	0.834951	0.403745		0.197123	1.19152	0.54 (0.48-0.60)	0.78, 0.34	-3.13281	0.00173142	**	0.84094	0.77119	0.61 (0.54-0.67)	0.61, 0.57	-0.572353	0.567083
Omega.3.%	52	Ratio of omega-3 fatty acids to total fatty acids	%	Fatty acids	1.94752	0.0514726		0.387081	0.733282	0.58 (0.51-0.65)	0.60, 0.58	0.944891	0.344714		0.166029	0.469443	0.54 (0.45-0.63)	0.58, 0.53	1.8814	0.0599173		0.505082	1.14187	0.61 (0.50-0.72)	0.57, 0.68	0.58456	0.558843		0.0762281	0.221417	0.51 (0.44-0.58)	0.63, 0.43	3.69475	0.000220104	***	1.03678	1.75997	0.61 (0.54-0.67)	0.78, 0.43	-2.2402	0.0250782	*	0.713644	0.903939	0.58 (0.51-0.64)	0.79, 0.37	0.318442	0.75015
Omega.6.%	53	Ratio of omega-6 fatty acids to total fatty acids	%	Fatty acids	-7.39761	1.38654e-13	***	1.62177	1.79816	0.75 (0.69-0.81)	0.68, 0.77	-5.9536	2.6231e-09	***	1.57498	1.65219	0.75 (0.68-0.82)	0.72, 0.72	-4.29793	1.72399e-05	***	1.46091	1.50251	0.76 (0.66-0.85)	0.70, 0.78	-6.69969	2.08856e-11	***	1.52681	1.51054	0.72 (0.66-0.79)	0.73, 0.67	-3.72614	0.000194433	***	1.32513	1.36594	0.60 (0.54-0.66)	0.71, 0.46	-1.55557	0.11981		0.619782	0.582216	0.55 (0.48-0.62)	0.63, 0.50	1.72548	0.0844416
PUFA.%	54	Ratio of polyunsaturated fatty acids to total fatty acids	%	Fatty acids	-6.72678	1.73454e-11	***	1.44873	1.49953	0.72 (0.65-0.78)	0.77, 0.65	-5.33609	9.49741e-08	***	1.49947	1.4929	0.73 (0.65-0.80)	0.81, 0.60	-3.45862	0.000542942	***	1.23851	1.10188	0.71 (0.60-0.82)	0.80, 0.66	-6.38524	1.71128e-10	***	1.49023	1.43104	0.72 (0.66-0.78)	0.80, 0.58	-2.26789	0.023336	*	0.867938	0.706253	0.56 (0.50-0.62)	0.76, 0.39	-2.53113	0.0113695	*	0.931305	0.865888	0.59 (0.52-0.65)	0.81, 0.35	2.04532	0.0408232	*
MUFA.%	55	Ratio of monounsaturated fatty acids to total fatty acids	%	Fatty acids	7.10815	1.17606e-12	***	1.45598	1.70483	0.70 (0.63-0.77)	0.70, 0.68	5.98104	2.21713e-09	***	1.58903	1.56413	0.73 (0.66-0.81)	0.66, 0.76	3.27837	0.00104408	**	1.31235	1.36188	0.69 (0.58-0.81)	0.84, 0.56	6.21016	5.29303e-10	***	1.43538	1.54502	0.71 (0.65-0.77)	0.75, 0.61	1.64408	0.10016		0.701688	0.633139	0.53 (0.47-0.60)	0.74, 0.35	2.38752	0.0169625	*	0.864924	0.869281	0.58 (0.51-0.65)	0.79, 0.36	-3.46919	0.000522031	***
SFA.%	56	Ratio of saturated fatty acids to total fatty acids	%	Fatty acids	0.0850422	0.932228		0.100537	0.481157	0.55 (0.49-0.62)	0.70, 0.44	0.970376	0.331859		0.341477	0.383692	0.57 (0.48-0.65)	0.46, 0.67	-0.439369	0.660394		0.185277	0.752363	0.51 (0.39-0.62)	0.90, 0.22	0.770007	0.441296		0.219614	0.409578	0.53 (0.46-0.59)	0.61, 0.46	1.48509	0.13752		0.378351	0.351325	0.54 (0.48-0.61)	0.71, 0.41	-0.066234	0.947191		0.197105	0.42238	0.50 (0.43-0.57)	0.56, 0.51	1.90504	0.0567751
LA.%	57	Ratio of linoleic acid to total fatty acids	%	Fatty acids	-8.61039	7.2813e-18	***	1.81911	1.65898	0.78 (0.73-0.83)	0.75, 0.72	-6.52994	6.57948e-11	***	1.73113	1.59667	0.75 (0.68-0.83)	0.70, 0.74	-5.60477	2.08527e-08	***	1.68222	1.46135	0.82 (0.74-0.90)	0.77, 0.76	-6.0777	1.21919e-09	***	1.43358	1.14719	0.70 (0.63-0.76)	0.73, 0.62	-4.76717	1.86829e-06	***	1.49731	1.22886	0.62 (0.56-0.69)	0.61, 0.63	-2.02973	0.0423837	*	0.838832	0.875021	0.57 (0.50-0.64)	0.83, 0.32	1.36074	0.173595
DHA.%	58	Ratio of docosahexaenoic acid to total fatty acids	%	Fatty acids	1.72039	0.085362		0.520057	0.919004	0.57 (0.50-0.64)	0.57, 0.59	0.721411	0.470657		0.217848	0.434218	0.53 (0.44-0.62)	0.86, 0.22	1.8983	0.0576565		0.677498	1.39404	0.61 (0.50-0.73)	0.51, 0.73	0.881736	0.37792		0.265802	0.545379	0.52 (0.45-0.59)	0.56, 0.57	2.7084	0.0067608	**	0.435942	0.804826	0.59 (0.53-0.65)	0.67, 0.53	-1.80937	0.0703942		0.480793	0.460858	0.56 (0.49-0.63)	0.82, 0.33	0.786986	0.43129
PUFA/MUFA	59	Ratio of polyunsaturated fatty acids to monounsaturated fatty acids	ratio	Fatty acids	-7.06061	1.65768e-12	***	1.37566	1.60469	0.71 (0.64-0.77)	0.76, 0.62	-5.81049	6.22894e-09	***	1.57444	1.58458	0.73 (0.66-0.81)	0.73, 0.67	-3.3854	0.000710756	***	1.17074	1.16333	0.70 (0.59-0.82)	0.70, 0.71	-6.44399	1.16376e-10	***	1.42156	1.54049	0.72 (0.66-0.78)	0.80, 0.54	-1.8213	0.0685616		0.669836	0.601736	0.54 (0.48-0.60)	0.73, 0.37	-2.44571	0.0144568	*	0.833411	0.842811	0.58 (0.52-0.65)	0.85, 0.32	3.03572	0.00239965	**
Omega.6/Omega.3	60	Ratio of omega-6 fatty acids to omega-3 fatty acids	ratio	Fatty acids	-3.4075	0.000655615	***	0.538837	0.991669	0.63 (0.56-0.70)	0.69, 0.57	-2.09562	0.036116	*	0.542558	0.911999	0.59 (0.51-0.68)	0.72, 0.48	-2.9235	0.00346126	**	0.451548	0.972079	0.67 (0.56-0.77)	0.64, 0.68	-2.01976	0.0434086	*	0.434509	0.785221	0.56 (0.49-0.63)	0.43, 0.71	-4.20818	2.57441e-05	***	0.487677	0.91388	0.62 (0.56-0.68)	0.70, 0.54	1.74127	0.0816355		0.959195	1.30341	0.56 (0.49-0.63)	0.83, 0.30	0.10942	0.912869
Ala	61	Alanine	mmol/l	Amino acids	-3.68956	0.00022464	***	0.812937	0.809907	0.66 (0.60-0.73)	0.75, 0.55	-3.46199	0.000536203	***	1.06525	1.12359	0.66 (0.58-0.74)	0.78, 0.50	-2.02223	0.0431531	*	0.434794	0.39954	0.67 (0.55-0.79)	0.87, 0.51	-5.88995	3.86316e-09	***	1.24728	1.3644	0.65 (0.58-0.71)	0.69, 0.57	-0.180763	0.856554		0.00776643	0.667044	0.54 (0.47-0.60)	0.90, 0.24	-0.578774	0.562742		0.193538	0.225493	0.52 (0.45-0.59)	0.57, 0.52	-1.41265	0.15776
Gln	62	Glutamine	mmol/l	Amino acids	-3.67411	0.000238682	***	0.415794	0.645486	0.55 (0.47-0.62)	0.77, 0.40	-4.44539	8.77335e-06	***	0.923463	0.944317	0.59 (0.50-0.68)	0.87, 0.29	-0.383853	0.701087		0.124539	0.335965	0.52 (0.38-0.65)	0.93, 0.32	-4.95712	7.15448e-07	***	0.760982	1.1306	0.61 (0.53-0.68)	0.77, 0.47	-0.64831	0.516785		0.19938	0.306558	0.51 (0.44-0.57)	0.80, 0.27	0.860179	0.38969		0.398765	0.538207	0.53 (0.46-0.60)	0.58, 0.50	-1.2531	0.210171
Gly	63	Glycine	mmol/l	Amino acids	-4.09901	4.1492e-05	***	0.826862	1.11201	0.66 (0.59-0.72)	0.37, 0.88	-5.12633	2.95447e-07	***	1.47012	1.78587	0.73 (0.65-0.80)	0.70, 0.66	-0.342678	0.73184		0.0963975	0.0823509	0.53 (0.41-0.64)	0.30, 0.85	-4.92484	8.44307e-07	***	0.963697	1.26	0.64 (0.57-0.70)	0.43, 0.85	-3.45853	0.000543124	***	1.05192	1.4457	0.58 (0.52-0.65)	0.68, 0.49	-0.0770753	0.938564		0.0858183	0.0791463	0.50 (0.44-0.57)	0.57, 0.48	-1.05357	0.292079
His	64	Histidine	mmol/l	Amino acids	-2.36567	0.0179977	*	0.495886	0.418215	0.61 (0.54-0.68)	0.76, 0.45	-3.78306	0.000154913	***	0.831576	0.809585	0.63 (0.55-0.72)	0.62, 0.65	-0.625256	0.531803		0.0914212	0.230031	0.54 (0.42-0.66)	0.90, 0.27	-5.83232	5.46622e-09	***	1.18579	1.16614	0.65 (0.59-0.72)	0.55, 0.70	-3.95778	7.56505e-05	***	1.17265	1.19679	0.61 (0.54-0.67)	0.52, 0.69	-1.00825	0.313337		0.316164	0.346146	0.53 (0.47-0.60)	0.27, 0.86	-2.80285	0.00506537	**
Total.BCAA	65	Total concentration of branched-chain amino acids (leucine + isoleucine + valine)	mmol/l	Amino acids	1.22695	0.219842		0.379995	0.38588	0.56 (0.48-0.63)	0.78, 0.40	1.28129	0.200091		0.473205	0.462911	0.58 (0.48-0.67)	0.77, 0.42	0.321922	0.747511		0.312179	0.255169	0.54 (0.41-0.68)	0.87, 0.35	-0.617869	0.536662		0.0733362	0.270712	0.50 (0.43-0.58)	0.70, 0.39	-0.753396	0.451212		0.00351108	0.223965	0.54 (0.47-0.61)	0.81, 0.30	3.8418	0.000122136	***	1.04432	1.44187	0.64 (0.57-0.71)	0.68, 0.58	-3.39714	0.000680932	***
Ile	66	Isoleucine	mmol/l	Amino acids	0.85184	0.394303		0.449042	0.391249	0.53 (0.46-0.61)	0.77, 0.39	0.446961	0.654903		0.269949	0.240789	0.54 (0.45-0.63)	0.77, 0.40	0.38018	0.703812		0.63878	0.527094	0.53 (0.41-0.66)	0.86, 0.36	-0.909413	0.363132		0.0107068	0.376191	0.49 (0.42-0.56)	0.77, 0.33	-0.716842	0.473472		0.123549	0.26131	0.54 (0.48-0.61)	0.86, 0.26	3.33949	0.000839314	***	0.952628	1.16658	0.61 (0.55-0.68)	0.59, 0.59	-2.92355	0.00346067	**
Leu	67	Leucine	mmol/l	Amino acids	1.97076	0.0487513	*	0.667575	0.656397	0.57 (0.50-0.64)	0.78, 0.41	1.23698	0.216093		0.564853	0.565364	0.57 (0.48-0.66)	0.76, 0.43	1.27868	0.201011		0.729014	0.595245	0.58 (0.46-0.70)	0.78, 0.44	0.0167017	0.986675		0.193473	0.22319	0.52 (0.45-0.59)	0.77, 0.36	-0.375196	0.707514		0.2109	0.250812	0.53 (0.47-0.59)	0.93, 0.16	4.3275	1.50813e-05	***	1.31936	1.74667	0.65 (0.58-0.71)	0.54, 0.71	-2.91367	0.00357207	**
Val	68	Valine	mmol/l	Amino acids	1.4057	0.159813		0.348508	0.386132	0.56 (0.49-0.64)	0.79, 0.42	1.50346	0.132721		0.528575	0.532758	0.59 (0.49-0.68)	0.77, 0.45	0.269004	0.787927		0.20034	0.173361	0.54 (0.40-0.68)	0.91, 0.29	-0.305667	0.759858		0.0693545	0.197926	0.52 (0.44-0.59)	0.78, 0.35	-0.299589	0.764491		0.100727	0.0796467	0.53 (0.46-0.59)	0.74, 0.35	3.79794	0.000145906	***	0.995968	1.40869	0.64 (0.57-0.71)	0.67, 0.59	-3.56044	0.00037023	***
Phe	69	Phenylalanine	mmol/l	Amino acids	7.16137	7.98735e-13	***	1.55861	1.86442	0.75 (0.68-0.81)	0.84, 0.59	6.06751	1.29909e-09	***	1.7127	1.86858	0.78 (0.71-0.85)	0.81, 0.66	3.57065	0.000356102	***	1.23376	1.29772	0.72 (0.61-0.83)	0.88, 0.53	6.19002	6.01553e-10	***	1.3038	1.4282	0.69 (0.63-0.76)	0.72, 0.63	4.77141	1.82943e-06	***	1.28585	1.48228	0.61 (0.54-0.67)	0.75, 0.46	2.71864	0.00655502	**	0.882475	0.99972	0.59 (0.53-0.66)	0.67, 0.57	-0.0646695	0.948437
Tyr	70	Tyrosine	mmol/l	Amino acids	1.00519	0.314806		0.313441	0.457392	0.53 (0.46-0.60)	0.68, 0.44	0.143106	0.886207		0.186618	0.198645	0.55 (0.46-0.64)	0.60, 0.52	0.473167	0.636094		0.549461	0.587437	0.55 (0.43-0.67)	0.87, 0.37	-0.83451	0.403994		0.0974504	0.115871	0.50 (0.43-0.57)	0.64, 0.47	1.48205	0.138327		0.61155	1.01742	0.51 (0.45-0.57)	0.63, 0.43	1.97402	0.0483792	*	0.617784	0.93176	0.57 (0.50-0.63)	0.62, 0.56	-3.53232	0.000411935	***
Glucose	71	Glucose	mmol/l	Glycolysis related metabolites	6.01687	1.77826e-09	***	1.55036	1.7073	0.74 (0.68-0.80)	0.53, 0.85	2.85036	0.00436703	**	1.02734	1.1216	0.67 (0.59-0.76)	0.50, 0.79	5.75123	8.85962e-09	***	1.80513	1.91964	0.84 (0.76-0.91)	0.70, 0.85	5.24376	1.57333e-07	***	1.12605	1.04874	0.68 (0.61-0.74)	0.67, 0.62	6.76113	1.36918e-11	***	1.93449	2.32162	0.68 (0.62-0.74)	0.59, 0.73	1.64347	0.100286		0.53225	0.501567	0.56 (0.49-0.62)	0.56, 0.59	-1.64692	0.0995749
Lactate	72	Lactate	mmol/l	Glycolysis related metabolites	0.141033	0.887844		0.0307462	0.0867337	0.54 (0.47-0.61)	0.91, 0.19	0.750816	0.452763		0.100136	0.103014	0.51 (0.43-0.60)	0.58, 0.53	-0.771713	0.440285		0.146594	0.126214	0.56 (0.44-0.68)	0.83, 0.39	-0.145708	0.884152		0.0236548	0.154692	0.51 (0.44-0.57)	0.82, 0.23	-1.53674	0.124358		0.579547	0.800251	0.56 (0.50-0.62)	0.44, 0.69	-0.155371	0.876528		0.0918754	0.180431	0.49 (0.43-0.56)	0.76, 0.30	-0.0925865	0.926232
Pyruvate	73	Pyruvate	mmol/l	Glycolysis related metabolites	2.45107	0.0142433	*	0.118505	0.179771	0.58 (0.51-0.65)	0.65, 0.57	1.69211	0.0906254		0.229696	0.251128	0.58 (0.49-0.67)	0.62, 0.57	1.4013	0.161124		0.0474021	0.197599	0.59 (0.46-0.72)	0.78, 0.51	2.56241	0.0103948	*	0.0772599	0.0947509	0.57 (0.51-0.64)	0.64, 0.52	2.64432	0.00818554	**	0.223139	0.362349	0.54 (0.48-0.61)	0.63, 0.49	-2.21983	0.0264306	*	0.0441176	0.0976518	0.58 (0.51-0.64)	0.53, 0.63	-0.29558	0.767551
Citrate	74	Citrate	mmol/l	Glycolysis related metabolites	-6.31583	2.68707e-10	***	1.02002	1.19932	0.71 (0.64-0.77)	0.67, 0.68	-5.13613	2.80453e-07	***	1.47542	1.57938	0.70 (0.62-0.78)	0.68, 0.67	-3.96559	7.3215e-05	***	0.526951	0.692668	0.72 (0.61-0.84)	0.94, 0.56	-6.40367	1.51685e-10	***	1.05618	1.23057	0.68 (0.62-0.75)	0.79, 0.54	-1.24509	0.2131		0.472319	0.398303	0.51 (0.44-0.57)	0.90, 0.23	-2.42714	0.0152185	*	0.392168	0.397868	0.58 (0.52-0.65)	0.63, 0.52	0.0210424	0.983212
Acetate	77	Acetate	mmol/l	Ketone bodies	0.716046	0.473963		0.558473	0.675836	0.54 (0.47-0.62)	0.73, 0.38	-0.282291	0.77772		0.280855	0.353338	0.48 (0.39-0.57)	0.52, 0.53	1.63795	0.101431		0.758428	0.911832	0.60 (0.47-0.72)	0.67, 0.57	1.16704	0.243194		0.540292	0.573733	0.53 (0.46-0.60)	0.48, 0.60	2.36031	0.0182599	*	0.833753	1.12229	0.57 (0.51-0.63)	0.47, 0.68	0.385547	0.699832		0.0562899	0.149562	0.49 (0.42-0.55)	0.46, 0.58	-0.368119	0.712784
Acetoacetate	78	Acetoacetate	mmol/l	Ketone bodies	5.35478	8.56603e-08	***	1.11795	1.40264	0.72 (0.66-0.78)	0.62, 0.75	3.34339	0.000827625	***	0.682083	0.862768	0.68 (0.61-0.76)	0.64, 0.72	4.22829	2.35477e-05	***	1.26638	1.58854	0.78 (0.69-0.88)	0.83, 0.63	4.79066	1.6623e-06	***	0.763053	0.799482	0.66 (0.59-0.72)	0.62, 0.65	2.65672	0.00789045	**	0.516403	0.493474	0.58 (0.51-0.64)	0.59, 0.57	1.04918	0.294095		0.388696	0.453577	0.54 (0.47-0.61)	0.63, 0.55	-0.792059	0.428326
Acetone	79	Acetone	mmol/l	Ketone bodies	3.4487	0.000563296	***	0.955605	1.14831	0.64 (0.57-0.70)	0.42, 0.82	3.55804	0.000373626	***	0.690582	0.838394	0.65 (0.57-0.73)	0.46, 0.83	1.32374	0.185589		1.00432	1.21715	0.62 (0.51-0.74)	0.94, 0.34	4.28889	1.79571e-05	***	0.583282	0.54568	0.62 (0.56-0.68)	0.46, 0.79	-1.06179	0.288331		0.0645109	0.536556	0.49 (0.43-0.56)	0.40, 0.68	2.24886	0.0245212	*	0.458442	0.50337	0.58 (0.51-0.64)	0.56, 0.60	1.30603	0.191542
Creatinine	80	Creatinine	μmol/l	Fluid balance	3.28526	0.00101889	**	0.636625	0.661991	0.58 (0.50-0.66)	0.94, 0.30	2.11914	0.0340783	*	0.721856	0.73358	0.57 (0.48-0.67)	0.94, 0.28	1.89594	0.0579681		0.490415	0.463304	0.59 (0.45-0.73)	0.97, 0.33	3.43569	0.000591048	***	0.927294	1.03118	0.62 (0.55-0.69)	0.90, 0.30	2.31469	0.0206301	*	0.830824	0.933601	0.54 (0.48-0.61)	0.94, 0.21	7.85466	4.00862e-15	***	1.1195	1.56589	0.77 (0.72-0.83)	0.77, 0.66	-0.183198	0.854642
Albumin	81	Albumin	g/l	Fluid balance	-10.737	6.82462e-27	***	2.46301	2.51504	0.88 (0.84-0.92)	0.84, 0.76	-8.60792	7.43987e-18	***	2.39907	2.4006	0.86 (0.80-0.91)	0.68, 0.88	-7.10877	1.17083e-12	***	2.34908	2.44874	0.92 (0.87-0.97)	0.81, 0.93	-10.8348	2.35453e-27	***	2.36893	2.24499	0.81 (0.76-0.86)	0.74, 0.76	-8.8118	1.23151e-18	***	2.8626	3.12316	0.71 (0.66-0.77)	0.84, 0.50	-2.39	0.0168485	*	0.944532	0.898985	0.58 (0.51-0.65)	0.63, 0.56	-0.589187	0.555736
GlycA	82	Glycoprotein acetyls	mmol/l	Inflammation	6.65917	2.75373e-11	***	1.31602	1.86818	0.69 (0.62-0.75)	0.79, 0.56	7.34741	2.02083e-13	***	1.92597	1.98902	0.80 (0.73-0.86)	0.72, 0.76	2.02786	0.0425747	*	0.841581	1.25865	0.63 (0.52-0.75)	0.58, 0.68	8.08651	6.13971e-16	***	1.78744	2.48616	0.74 (0.68-0.80)	0.81, 0.61	1.50737	0.131716		0.656015	0.929932	0.52 (0.46-0.58)	0.69, 0.42	-0.317552	0.750825		0.134861	0.416778	0.49 (0.42-0.56)	0.46, 0.60	-3.50286	0.000460296	***
XXL.VLDL.P	83	Concentration of chylomicrons and extremely large VLDL particles	mmol/l	Lipoprotein subclasses	2.67223	0.00753499	**	0.485908	0.45079	0.62 (0.56-0.68)	0.32, 0.90	2.16423	0.0304465	*	0.41295	0.361569	0.64 (0.56-0.71)	0.57, 0.71	1.63919	0.101175		0.456866	0.655349	0.59 (0.48-0.70)	0.72, 0.49	3.04029	0.00236351	**	0.411293	0.573799	0.58 (0.52-0.65)	0.32, 0.88	0.86837	0.385192		0.245361	0.637819	0.50 (0.43-0.56)	0.39, 0.67	2.7515	0.00593233	**	0.819316	0.766625	0.59 (0.53-0.66)	0.51, 0.68	-1.21906	0.222823
XXL.VLDL.L	84	Total lipids in chylomicrons and extremely large VLDL	mmol/l	Lipoprotein subclasses	2.27184	0.0230961	*	0.416054	0.389291	0.60 (0.54-0.67)	0.46, 0.73	1.93683	0.052766		0.366663	0.318018	0.62 (0.54-0.70)	0.48, 0.76	1.30684	0.191266		0.381564	0.576013	0.57 (0.46-0.68)	0.45, 0.71	2.45861	0.0139477	*	0.304981	0.52403	0.57 (0.50-0.63)	0.22, 0.96	0.502794	0.615109		0.181012	0.591581	0.51 (0.45-0.57)	0.43, 0.64	2.42095	0.0154801	*	0.687087	0.661372	0.58 (0.52-0.65)	0.48, 0.72	-1.08438	0.278194
XXL.VLDL.PL	85	Phospholipids in chylomicrons and extremely large VLDL	mmol/l	Lipoprotein subclasses	2.78738	0.00531367	**	0.523101	0.479536	0.62 (0.55-0.68)	0.63, 0.59	2.31322	0.0207106	*	0.455965	0.395497	0.64 (0.56-0.71)	0.61, 0.66	1.63355	0.102353		0.491839	0.692262	0.59 (0.48-0.70)	0.72, 0.46	2.96772	0.00300014	**	0.465676	0.584945	0.58 (0.52-0.65)	0.32, 0.86	0.549377	0.582747		0.242131	0.686407	0.51 (0.45-0.57)	0.59, 0.47	2.77131	0.00558318	**	0.920534	0.847074	0.59 (0.53-0.66)	0.59, 0.60	-1.28359	0.199287
XXL.VLDL.C	86	Cholesterol in chylomicrons and extremely large VLDL	mmol/l	Lipoprotein subclasses	1.57988	0.114134		0.235817	0.191489	0.56 (0.49-0.62)	0.50, 0.64	1.57417	0.115449		0.233091	0.216992	0.59 (0.50-0.67)	0.48, 0.71	0.512597	0.608233		0.214573	0.407709	0.53 (0.42-0.64)	0.61, 0.54	1.83085	0.0671223		0.231698	0.262997	0.56 (0.49-0.63)	0.27, 0.89	-0.328613	0.742448		0.139369	0.205464	0.53 (0.46-0.59)	0.66, 0.45	2.18944	0.0285651	*	0.693014	0.663733	0.57 (0.51-0.64)	0.52, 0.65	-1.70443	0.0883
XXL.VLDL.CE	87	Cholesteryl esters in chylomicrons and extremely large VLDL	mmol/l	Lipoprotein subclasses	1.0728	0.283361		0.0936579	0.0773927	0.53 (0.46-0.60)	0.39, 0.72	1.14093	0.2539		0.102887	0.131454	0.55 (0.47-0.63)	0.63, 0.52	0.123925	0.901375		0.0939337	0.358058	0.52 (0.40-0.63)	0.52, 0.61	1.47493	0.14023		0.152039	0.137044	0.55 (0.49-0.62)	0.37, 0.79	-0.77014	0.441217		0.042013	0.170382	0.54 (0.47-0.60)	0.57, 0.54	1.95793	0.0502385		0.611691	0.647729	0.57 (0.50-0.63)	0.44, 0.74	-1.70303	0.0885622
XXL.VLDL.FC	88	Free cholesterol in chylomicrons and extremely large VLDL	mmol/l	Lipoprotein subclasses	2.0838	0.0371786	*	0.391147	0.325016	0.59 (0.53-0.66)	0.57, 0.61	1.97996	0.0477082	*	0.390475	0.341489	0.62 (0.54-0.70)	0.52, 0.72	0.963233	0.335431		0.335331	0.465213	0.55 (0.44-0.66)	0.26, 0.90	2.30541	0.0211434	*	0.313221	0.40738	0.57 (0.50-0.63)	0.54, 0.62	0.572668	0.566869		0.346503	0.320383	0.51 (0.45-0.57)	0.26, 0.81	2.26	0.023821	*	0.750954	0.688713	0.58 (0.51-0.64)	0.59, 0.59	-1.71566	0.0862249
XXL.VLDL.TG	89	Triglycerides in chylomicrons and extremely large VLDL	mmol/l	Lipoprotein subclasses	1.93695	0.0527509		0.430724	0.424496	0.60 (0.54-0.67)	0.34, 0.85	1.78784	0.0738012		0.372065	0.321352	0.61 (0.53-0.70)	0.39, 0.84	1.15475	0.248192		0.393978	0.580487	0.56 (0.45-0.67)	0.67, 0.46	2.00363	0.0451096	*	0.267205	0.590351	0.55 (0.48-0.61)	0.34, 0.79	0.684063	0.493936		0.168459	0.686074	0.51 (0.44-0.57)	0.38, 0.69	2.06068	0.0393332	*	0.574609	0.652408	0.57 (0.50-0.64)	0.59, 0.59	-1.00583	0.314499
XL.VLDL.P	90	Concentration of very large VLDL particles	mmol/l	Lipoprotein subclasses	-0.476976	0.633379		0.108139	0.0881917	0.51 (0.44-0.58)	0.35, 0.74	-0.211718	0.832327		0.142338	0.187991	0.53 (0.45-0.62)	0.31, 0.86	-0.760447	0.446988		0.0516581	0.301501	0.47 (0.35-0.58)	0.62, 0.46	0.0846605	0.932531		0.0918907	0.180231	0.51 (0.44-0.58)	0.35, 0.72	-0.49368	0.621532		0.179946	0.190736	0.48 (0.41-0.54)	0.61, 0.46	1.32654	0.184662		0.268625	0.24959	0.54 (0.48-0.61)	0.37, 0.74	-1.67077	0.0947679
XL.VLDL.L	91	Total lipids in very large VLDL	mmol/l	Lipoprotein subclasses	-1.08019	0.280056		0.207527	0.169536	0.52 (0.45-0.58)	0.29, 0.77	-0.346983	0.728604		0.166666	0.201938	0.48 (0.39-0.56)	0.33, 0.72	-1.4364	0.150889		0.218449	0.359839	0.57 (0.46-0.68)	0.23, 0.93	-0.61566	0.538119		0.229983	0.277855	0.51 (0.44-0.58)	0.21, 0.88	-0.712418	0.476206		0.226313	0.191236	0.53 (0.47-0.59)	0.83, 0.27	0.906849	0.364486		0.131602	0.121878	0.53 (0.47-0.60)	0.41, 0.68	-1.82227	0.0684138
XL.VLDL.PL	92	Phospholipids in very large VLDL	mmol/l	Lipoprotein subclasses	-0.185403	0.852913		0.0140916	0.0740297	0.53 (0.46-0.59)	0.29, 0.81	0.0705728	0.943738		0.0906028	0.179059	0.55 (0.47-0.63)	0.38, 0.78	-0.490066	0.624087		0.0523542	0.384958	0.52 (0.40-0.63)	0.62, 0.46	0.392203	0.694909		0.00500322	0.23227	0.51 (0.45-0.58)	0.29, 0.79	-0.284056	0.776368		0.0638545	0.174349	0.52 (0.45-0.58)	0.70, 0.37	1.60881	0.107659		0.43145	0.397814	0.55 (0.49-0.62)	0.45, 0.68	-1.32567	0.184949
XL.VLDL.C	93	Cholesterol in very large VLDL	mmol/l	Lipoprotein subclasses	-2.08485	0.0370826	*	0.46358	0.381231	0.56 (0.49-0.63)	0.81, 0.30	-1.46439	0.143089		0.465373	0.468124	0.54 (0.45-0.62)	0.45, 0.67	-1.68425	0.0921336		0.384622	0.377321	0.58 (0.47-0.69)	0.78, 0.41	-1.49106	0.135946		0.377133	0.296858	0.54 (0.47-0.60)	0.40, 0.71	-1.38889	0.164868		0.397159	0.356358	0.54 (0.48-0.60)	0.79, 0.34	0.427736	0.668844		0.12504	0.363031	0.51 (0.45-0.58)	0.57, 0.51	-1.86856	0.0616834
XL.VLDL.CE	94	Cholesteryl esters in very large VLDL	mmol/l	Lipoprotein subclasses	-2.99972	0.0027023	**	0.735173	0.608792	0.60 (0.53-0.67)	0.50, 0.68	-2.39947	0.0164186	*	0.711469	0.677442	0.59 (0.50-0.67)	0.55, 0.64	-2.11798	0.0341763	*	0.647012	0.543588	0.61 (0.50-0.72)	0.80, 0.41	-2.22478	0.0260957	*	0.601703	0.494554	0.56 (0.50-0.63)	0.44, 0.72	-2.24257	0.0249245	*	0.717997	0.590927	0.56 (0.49-0.62)	0.90, 0.28	-0.120707	0.903923		0.0757524	0.498144	0.50 (0.43-0.56)	0.39, 0.68	-2.04111	0.0412397	*
XL.VLDL.FC	95	Free cholesterol in very large VLDL	mmol/l	Lipoprotein subclasses	-0.841442	0.4001		0.128651	0.103273	0.50 (0.43-0.57)	0.28, 0.78	-0.307776	0.758253		0.150123	0.21603	0.53 (0.45-0.62)	0.39, 0.76	-0.985764	0.324249		0.0941873	0.271241	0.54 (0.43-0.66)	0.62, 0.51	-0.200997	0.840701		0.100598	0.158867	0.50 (0.43-0.56)	0.14, 0.91	-0.29722	0.766298		0.011403	0.148078	0.52 (0.45-0.58)	0.94, 0.15	1.20521	0.228121		0.341873	0.349557	0.54 (0.47-0.61)	0.57, 0.55	-1.59221	0.111338
XL.VLDL.TG	96	Triglycerides in very large VLDL	mmol/l	Lipoprotein subclasses	-1.02315	0.306238		0.154243	0.139756	0.51 (0.45-0.58)	0.71, 0.35	-0.0980178	0.921918		0.0565038	0.0981736	0.54 (0.45-0.62)	0.37, 0.74	-1.72931	0.0837532		0.236324	0.361095	0.59 (0.48-0.71)	0.65, 0.56	-0.456706	0.647883		0.238249	0.342692	0.51 (0.44-0.57)	0.22, 0.86	-0.562542	0.573747		0.197634	0.212747	0.53 (0.47-0.59)	0.79, 0.30	0.710004	0.477702		0.0153864	0.197787	0.52 (0.46-0.59)	0.44, 0.68	-1.81947	0.0688404
L.VLDL.P	97	Concentration of large VLDL particles	mmol/l	Lipoprotein subclasses	-1.88836	0.0589778		0.356952	0.288865	0.54 (0.47-0.61)	0.93, 0.19	-1.32716	0.184456		0.342491	0.334561	0.51 (0.43-0.60)	0.60, 0.50	-1.55469	0.12002		0.319713	0.308809	0.58 (0.47-0.69)	0.93, 0.27	-1.18237	0.23706		0.315697	0.257997	0.53 (0.46-0.60)	0.57, 0.52	-1.08204	0.279233		0.376275	0.29237	0.54 (0.47-0.60)	0.86, 0.26	0.388119	0.697928		0.00852673	0.102627	0.51 (0.45-0.58)	0.33, 0.74	-1.50102	0.133349
L.VLDL.L	98	Total lipids in large VLDL	mmol/l	Lipoprotein subclasses	-3.57969	0.000343996	***	0.604306	0.485622	0.60 (0.53-0.67)	0.56, 0.62	-2.34066	0.0192495	*	0.497923	0.445915	0.56 (0.47-0.65)	0.60, 0.57	-2.91786	0.0035244	**	0.648501	0.565017	0.66 (0.55-0.77)	0.81, 0.49	-3.00573	0.00264941	**	0.615595	0.510486	0.58 (0.51-0.65)	0.55, 0.62	-1.79497	0.0726587		0.553168	0.430622	0.56 (0.49-0.62)	0.92, 0.20	-0.736003	0.461729		0.283405	0.26075	0.52 (0.46-0.59)	0.55, 0.53	-1.72688	0.0841893
L.VLDL.PL	99	Phospholipids in large VLDL	mmol/l	Lipoprotein subclasses	-1.24711	0.212357		0.249686	0.200712	0.52 (0.45-0.59)	0.94, 0.14	-0.960574	0.336766		0.277448	0.28425	0.50 (0.41-0.58)	0.41, 0.66	-1.07589	0.281976		0.179309	0.325861	0.45 (0.33-0.56)	0.58, 0.46	-0.394506	0.693207		0.174612	0.16623	0.49 (0.43-0.56)	0.34, 0.71	-0.702291	0.482498		0.266452	0.211904	0.53 (0.46-0.59)	0.88, 0.25	1.1136	0.265451		0.21519	0.249176	0.54 (0.47-0.60)	0.29, 0.82	-1.50102	0.133349
L.VLDL.C	100	Cholesterol in large VLDL	mmol/l	Lipoprotein subclasses	-2.28769	0.0221557	*	0.485394	0.421022	0.56 (0.49-0.63)	0.83, 0.29	-1.59769	0.110112		0.480626	0.478358	0.53 (0.44-0.62)	0.44, 0.69	-1.8476	0.0646597		0.405606	0.336191	0.59 (0.48-0.70)	0.80, 0.41	-1.71567	0.0862225		0.412002	0.333311	0.55 (0.48-0.61)	0.40, 0.74	-1.23395	0.217223		0.423697	0.41439	0.54 (0.47-0.60)	0.92, 0.21	0.0117612	0.990616		0.0105413	0.295248	0.50 (0.43-0.57)	0.72, 0.34	-1.9345	0.053052
L.VLDL.CE	101	Cholesteryl esters in large VLDL	mmol/l	Lipoprotein subclasses	-2.39016	0.016841	*	0.517066	0.47012	0.56 (0.49-0.63)	0.80, 0.32	-1.71531	0.0862883		0.532249	0.537891	0.53 (0.45-0.62)	0.59, 0.50	-1.79691	0.0723503		0.413267	0.330921	0.59 (0.48-0.70)	0.78, 0.44	-1.60049	0.109491		0.403909	0.364012	0.55 (0.48-0.61)	0.39, 0.72	-1.29369	0.195771		0.441583	0.477253	0.54 (0.47-0.60)	0.79, 0.34	-0.0810903	0.93537		0.0212742	0.385235	0.50 (0.44-0.57)	0.12, 0.96	-1.72688	0.0841893
L.VLDL.FC	102	Free cholesterol in large VLDL	mmol/l	Lipoprotein subclasses	-2.07957	0.0375648	*	0.441224	0.365368	0.56 (0.49-0.62)	0.91, 0.20	-1.39577	0.162783		0.414181	0.403738	0.52 (0.44-0.61)	0.45, 0.66	-1.8983	0.0576565		0.388962	0.356262	0.60 (0.49-0.71)	0.81, 0.39	-1.66384	0.096145		0.412455	0.325991	0.54 (0.48-0.61)	0.36, 0.75	-1.17521	0.23991		0.395729	0.346491	0.54 (0.47-0.60)	0.92, 0.19	0.19994	0.841527		0.00131546	0.19187	0.49 (0.43-0.56)	0.12, 0.94	-1.99903	0.0456054	*
L.VLDL.TG	103	Triglycerides in large VLDL	mmol/l	Lipoprotein subclasses	-5.15799	2.49611e-07	***	0.770433	0.633402	0.65 (0.58-0.72)	0.79, 0.51	-3.3326	0.000860374	***	0.560391	0.484736	0.60 (0.51-0.69)	0.79, 0.41	-4.07261	4.64883e-05	***	0.941761	0.792681	0.73 (0.62-0.83)	0.80, 0.63	-4.67821	2.8939e-06	***	0.86765	0.751492	0.62 (0.56-0.69)	0.63, 0.58	-2.58081	0.00985702	**	0.700509	0.549269	0.58 (0.52-0.64)	0.77, 0.41	-2.00992	0.0444392	*	0.633198	0.64527	0.57 (0.50-0.64)	0.87, 0.28	-1.56415	0.117782
M.VLDL.P	104	Concentration of medium VLDL particles	mmol/l	Lipoprotein subclasses	-4.59914	4.24229e-06	***	1.02131	0.901137	0.65 (0.59-0.72)	0.66, 0.61	-3.23067	0.00123503	**	0.943522	0.933496	0.62 (0.53-0.71)	0.72, 0.52	-3.43046	0.000602559	***	0.99856	0.818789	0.68 (0.58-0.79)	0.58, 0.73	-3.77977	0.000156972	***	0.86441	0.795401	0.61 (0.54-0.67)	0.62, 0.61	-3.39297	0.000691389	***	1.04322	0.885282	0.58 (0.52-0.64)	0.78, 0.41	-2.27734	0.0227661	*	0.632362	0.730628	0.58 (0.51-0.64)	0.76, 0.41	-1.75634	0.0790306
M.VLDL.L	105	Total lipids in medium VLDL	mmol/l	Lipoprotein subclasses	-4.99953	5.74703e-07	***	1.09567	0.932695	0.67 (0.60-0.73)	0.67, 0.63	-3.49139	0.00048051	***	0.950687	0.915983	0.63 (0.54-0.72)	0.70, 0.57	-3.76844	0.000164274	***	1.14956	0.927651	0.70 (0.60-0.80)	0.65, 0.71	-4.26585	1.99142e-05	***	0.988338	0.836934	0.62 (0.55-0.68)	0.64, 0.57	-3.4355	0.000591453	***	1.05068	0.900637	0.58 (0.52-0.65)	0.85, 0.34	-2.71931	0.00654183	**	0.783104	0.779389	0.59 (0.52-0.66)	0.80, 0.40	-1.83069	0.0671471
M.VLDL.PL	106	Phospholipids in medium VLDL	mmol/l	Lipoprotein subclasses	-4.58013	4.64689e-06	***	1.02192	0.915388	0.65 (0.59-0.72)	0.67, 0.61	-3.15421	0.00160933	**	0.941539	0.953299	0.62 (0.53-0.71)	0.70, 0.55	-3.41919	0.00062807	***	1.00268	0.82512	0.68 (0.58-0.79)	0.57, 0.78	-3.79475	0.000147794	***	0.859507	0.810341	0.61 (0.54-0.67)	0.61, 0.61	-3.26132	0.00110893	**	0.994606	0.898659	0.58 (0.51-0.64)	0.80, 0.39	-2.35781	0.0183832	*	0.65503	0.748404	0.58 (0.51-0.65)	0.63, 0.55	-1.71566	0.0862249
M.VLDL.C	107	Cholesterol in medium VLDL	mmol/l	Lipoprotein subclasses	-5.36822	7.95167e-08	***	1.19213	1.04914	0.69 (0.62-0.75)	0.61, 0.71	-3.72467	0.000195567	***	1.1043	1.08522	0.65 (0.57-0.74)	0.65, 0.62	-4.12331	3.73465e-05	***	1.17713	0.980363	0.71 (0.61-0.81)	0.55, 0.80	-4.69434	2.67474e-06	***	1.01288	0.954387	0.64 (0.57-0.70)	0.61, 0.65	-4.43299	9.29353e-06	***	1.20372	1.03009	0.60 (0.54-0.67)	0.87, 0.35	-2.77502	0.00551982	**	0.795099	0.907048	0.59 (0.53-0.66)	0.64, 0.58	-1.67778	0.09339
M.VLDL.CE	108	Cholesteryl esters in medium VLDL	mmol/l	Lipoprotein subclasses	-5.69254	1.2516e-08	***	1.2617	1.08328	0.70 (0.64-0.76)	0.68, 0.66	-4.05009	5.11972e-05	***	1.172	1.12535	0.67 (0.59-0.76)	0.72, 0.59	-4.2585	2.05802e-05	***	1.24141	1.02232	0.71 (0.62-0.81)	0.67, 0.68	-4.96387	6.91033e-07	***	1.07125	0.988301	0.65 (0.58-0.71)	0.64, 0.62	-4.73173	2.22615e-06	***	1.28712	1.06492	0.61 (0.55-0.67)	0.83, 0.43	-2.78369	0.00537449	**	0.827968	0.952188	0.59 (0.53-0.66)	0.67, 0.52	-1.57397	0.115494
M.VLDL.FC	109	Free cholesterol in medium VLDL	mmol/l	Lipoprotein subclasses	-4.70056	2.59447e-06	***	1.0394	0.959922	0.66 (0.59-0.72)	0.66, 0.63	-3.14245	0.00167541	**	0.963548	0.988129	0.62 (0.53-0.71)	0.78, 0.45	-3.67831	0.000234785	***	1.01465	0.86504	0.69 (0.59-0.79)	0.59, 0.78	-3.97789	6.95297e-05	***	0.884158	0.86484	0.61 (0.55-0.68)	0.45, 0.77	-3.59449	0.000325023	***	1.03096	0.946707	0.58 (0.52-0.65)	0.88, 0.32	-2.52494	0.0115718	*	0.712317	0.802038	0.59 (0.52-0.65)	0.70, 0.49	-1.70163	0.088825
M.VLDL.TG	110	Triglycerides in medium VLDL	mmol/l	Lipoprotein subclasses	-4.06565	4.78987e-05	***	0.827386	0.673638	0.63 (0.56-0.70)	0.90, 0.33	-2.85624	0.00428695	**	0.635645	0.581646	0.59 (0.50-0.68)	0.64, 0.53	-3.17134	0.00151735	**	0.942798	0.75655	0.68 (0.58-0.79)	0.84, 0.49	-3.61736	0.00029762	***	0.820519	0.645891	0.59 (0.52-0.66)	0.50, 0.68	-2.42992	0.0151023	*	0.743385	0.619861	0.57 (0.51-0.63)	0.94, 0.21	-2.05449	0.039928	*	0.667853	0.612066	0.57 (0.50-0.64)	0.61, 0.55	-1.66656	0.0956024
S.VLDL.P	111	Concentration of small VLDL particles	mmol/l	Lipoprotein subclasses	0.274142	0.783975		0.0424847	0.678583	0.52 (0.45-0.59)	0.47, 0.61	0.294053	0.768717		0.0896975	0.590527	0.54 (0.45-0.63)	0.70, 0.41	-0.242216	0.808613		0.0670599	0.392606	0.49 (0.37-0.61)	0.61, 0.54	1.02687	0.304483		0.177364	0.73192	0.54 (0.47-0.61)	0.42, 0.68	-0.227346	0.820155		0.116791	0.624862	0.49 (0.43-0.55)	0.84, 0.23	0.353455	0.723748		0.109387	0.53922	0.51 (0.44-0.58)	0.76, 0.33	-2.16737	0.0302069	*
S.VLDL.L	112	Total lipids in small VLDL	mmol/l	Lipoprotein subclasses	-0.462186	0.643948		0.212955	0.717559	0.51 (0.44-0.58)	0.86, 0.26	-0.170551	0.864577		0.218484	0.621259	0.52 (0.43-0.61)	0.69, 0.40	-0.867473	0.385683		0.126561	0.441805	0.55 (0.43-0.66)	0.78, 0.41	0.229793	0.818253		0.00109932	0.742189	0.48 (0.41-0.55)	0.22, 0.82	-0.573681	0.566184		0.239194	0.731338	0.48 (0.42-0.54)	0.83, 0.25	-0.291554	0.770628		0.0734746	0.535639	0.51 (0.44-0.58)	0.74, 0.35	-2.36376	0.0180904	*
S.VLDL.PL	113	Phospholipids in small VLDL	mmol/l	Lipoprotein subclasses	-1.98661	0.046966	*	0.525876	0.88477	0.57 (0.51-0.64)	0.60, 0.56	-1.32912	0.183808		0.511824	0.825513	0.55 (0.46-0.64)	0.65, 0.47	-1.71241	0.0868205		0.43621	0.625308	0.59 (0.47-0.70)	0.80, 0.44	-1.2987	0.194046		0.311229	0.876943	0.53 (0.46-0.60)	0.44, 0.67	-1.88611	0.0592802		0.656787	0.828947	0.55 (0.48-0.61)	0.88, 0.28	-1.17921	0.238313		0.35173	0.701108	0.54 (0.47-0.61)	0.74, 0.39	-2.4311	0.0150531	*
S.VLDL.C	114	Cholesterol in small VLDL	mmol/l	Lipoprotein subclasses	-1.83131	0.067054		0.50538	0.825755	0.56 (0.50-0.63)	0.57, 0.57	-1.27227	0.203277		0.501471	0.767315	0.54 (0.46-0.63)	0.74, 0.38	-1.55469	0.12002		0.408925	0.598042	0.57 (0.46-0.68)	0.78, 0.37	-1.04645	0.295354		0.276257	0.829399	0.52 (0.46-0.59)	0.31, 0.79	-1.67243	0.0944387		0.523293	0.853295	0.54 (0.48-0.61)	0.88, 0.29	-0.466114	0.641134		0.15489	0.78562	0.52 (0.45-0.58)	0.74, 0.35	-2.37919	0.0173506	*
S.VLDL.CE	115	Cholesteryl esters in small VLDL	mmol/l	Lipoprotein subclasses	-0.859401	0.390119		0.308338	0.741175	0.53 (0.46-0.60)	0.79, 0.31	-0.633195	0.526607		0.339341	0.665792	0.49 (0.40-0.57)	0.62, 0.47	-0.754814	0.450361		0.187901	0.487734	0.48 (0.36-0.59)	0.97, 0.12	-0.121519	0.90328		0.0699902	0.779622	0.50 (0.43-0.57)	0.29, 0.78	-0.932168	0.35125		0.294552	0.808338	0.53 (0.46-0.59)	0.91, 0.23	0.376977	0.706191		0.0903868	0.822814	0.51 (0.45-0.58)	0.85, 0.22	-2.50685	0.0121812	*
S.VLDL.FC	116	Free cholesterol in small VLDL	mmol/l	Lipoprotein subclasses	-3.50363	0.000458959	***	0.829823	0.984871	0.63 (0.56-0.70)	0.73, 0.51	-2.41712	0.015644	*	0.768598	0.946351	0.60 (0.51-0.69)	0.69, 0.50	-2.68691	0.0072116	**	0.791428	0.831723	0.64 (0.53-0.74)	0.62, 0.66	-2.77306	0.00555316	**	0.626388	0.945585	0.57 (0.51-0.64)	0.37, 0.79	-3.06993	0.00214111	**	0.902565	0.973415	0.58 (0.51-0.64)	0.79, 0.39	-1.94679	0.0515604		0.578447	0.846587	0.57 (0.50-0.63)	0.68, 0.48	-2.18701	0.0287421	*
S.VLDL.TG	117	Triglycerides in small VLDL	mmol/l	Lipoprotein subclasses	1.7468	0.0806724		0.257903	0.53184	0.57 (0.50-0.64)	0.68, 0.52	1.60749	0.107947		0.246645	0.431477	0.61 (0.52-0.69)	0.72, 0.52	0.777346	0.436955		0.27621	0.327485	0.53 (0.41-0.64)	0.71, 0.46	2.33997	0.0192853	*	0.408799	0.580708	0.59 (0.52-0.65)	0.56, 0.63	1.03344	0.3014		0.284334	0.592916	0.51 (0.45-0.58)	0.64, 0.44	0.710004	0.477702		0.160473	0.214636	0.52 (0.46-0.59)	0.57, 0.56	-1.86997	0.0614883
XS.VLDL.P	118	Concentration of very small VLDL particles	mmol/l	Lipoprotein subclasses	1.09287	0.27445		0.207527	0.600898	0.57 (0.51-0.64)	0.66, 0.49	0.82727	0.408084		0.0761214	0.593662	0.57 (0.49-0.66)	0.68, 0.50	0.653421	0.513485		0.301764	0.453213	0.56 (0.45-0.68)	0.46, 0.71	2.03703	0.0416466	*	0.470582	0.735331	0.56 (0.50-0.63)	0.29, 0.86	1.00407	0.315346		0.372613	0.848221	0.53 (0.46-0.59)	0.92, 0.21	1.12226	0.26175		0.407436	0.664666	0.54 (0.47-0.61)	0.91, 0.22	-1.37617	0.168768
XS.VLDL.L	119	Total lipids in very small VLDL	mmol/l	Lipoprotein subclasses	1.41508	0.157045		0.297274	0.642437	0.59 (0.53-0.66)	0.66, 0.52	1.2017	0.229481		0.204258	0.59444	0.59 (0.51-0.68)	0.33, 0.86	0.878738	0.379543		0.33389	0.525235	0.58 (0.46-0.69)	0.46, 0.76	2.47473	0.0133335	*	0.555514	0.786257	0.58 (0.51-0.65)	0.32, 0.85	1.47091	0.141315		0.53925	1.00899	0.54 (0.47-0.60)	0.95, 0.17	1.29559	0.195118		0.450787	0.680169	0.54 (0.48-0.61)	0.90, 0.24	-1.50102	0.133349
XS.VLDL.PL	120	Phospholipids in very small VLDL	mmol/l	Lipoprotein subclasses	3.01345	0.00258295	**	0.719629	0.848705	0.65 (0.58-0.71)	0.64, 0.63	2.50141	0.0123699	*	0.572698	0.787888	0.65 (0.57-0.73)	0.43, 0.84	1.90393	0.0569189		0.755501	0.724559	0.64 (0.53-0.75)	0.61, 0.66	4.02051	5.80729e-05	***	0.985258	1.02706	0.62 (0.56-0.69)	0.38, 0.82	2.05928	0.0394677	*	0.704823	0.806918	0.55 (0.49-0.61)	0.93, 0.19	2.21667	0.0266454	*	0.813386	0.912123	0.58 (0.51-0.64)	0.92, 0.25	-1.39581	0.162771
XS.VLDL.C	121	Cholesterol in very small VLDL	mmol/l	Lipoprotein subclasses	-1.73623	0.0825225		0.410358	0.479379	0.52 (0.45-0.58)	0.21, 0.88	-1.13701	0.255536		0.441531	0.573543	0.51 (0.42-0.60)	0.19, 0.90	-1.10969	0.267133		0.367504	0.438994	0.53 (0.42-0.65)	0.26, 0.85	-0.546549	0.584688		0.208887	0.42585	0.48 (0.41-0.55)	0.57, 0.47	-0.0896218	0.928588		0.145282	1.08408	0.50 (0.43-0.56)	0.96, 0.13	-0.194988	0.845402		0.0645797	0.489018	0.51 (0.44-0.57)	0.79, 0.29	-1.06895	0.285091
XS.VLDL.CE	122	Cholesteryl esters in very small VLDL	mmol/l	Lipoprotein subclasses	-3.22051	0.00127962	**	0.707367	0.585282	0.57 (0.50-0.63)	0.25, 0.88	-2.35243	0.0186514	*	0.728402	0.707101	0.56 (0.48-0.65)	0.19, 0.93	-2.11798	0.0341763	*	0.646268	0.535373	0.59 (0.48-0.70)	0.54, 0.66	-2.0762	0.0378757	*	0.522348	0.45503	0.56 (0.50-0.63)	0.30, 0.86	-0.834951	0.403745		0.0488077	0.997484	0.52 (0.45-0.58)	0.83, 0.30	-0.81895	0.412815		0.237781	0.475306	0.53 (0.46-0.60)	0.77, 0.33	-0.782777	0.433758
XS.VLDL.FC	123	Free cholesterol in very small VLDL	mmol/l	Lipoprotein subclasses	1.27458	0.202459		0.272131	0.795418	0.59 (0.52-0.65)	0.56, 0.61	1.10172	0.270584		0.195493	0.644825	0.59 (0.50-0.67)	0.66, 0.50	0.816776	0.414056		0.303059	0.751171	0.57 (0.46-0.69)	0.52, 0.66	2.19714	0.0280104	*	0.49153	0.877125	0.57 (0.50-0.64)	0.37, 0.76	1.3737	0.169536		0.554622	1.2372	0.54 (0.47-0.60)	0.81, 0.32	1.00341	0.315661		0.317924	0.648597	0.53 (0.47-0.60)	0.91, 0.22	-1.80263	0.071446
XS.VLDL.TG	124	Triglycerides in very small VLDL	mmol/l	Lipoprotein subclasses	4.79247	1.6474e-06	***	0.968651	1.11151	0.69 (0.62-0.75)	0.66, 0.72	4.17948	2.9218e-05	***	0.89289	0.972058	0.72 (0.64-0.79)	0.65, 0.81	2.58552	0.00972325	**	0.92755	0.911761	0.65 (0.53-0.76)	0.86, 0.46	5.52136	3.36388e-08	***	1.22304	1.29006	0.68 (0.61-0.74)	0.65, 0.69	2.836	0.00456825	**	0.855209	0.944453	0.57 (0.51-0.63)	0.50, 0.68	2.18201	0.0291088	*	0.780059	0.84541	0.57 (0.51-0.64)	0.59, 0.57	-1.51084	0.130828
IDL.P	125	Concentration of IDL particles	mmol/l	Lipoprotein subclasses	-4.88438	1.03755e-06	***	1.06741	0.856538	0.64 (0.58-0.71)	0.57, 0.67	-3.16205	0.00156661	**	0.960784	0.94254	0.61 (0.53-0.70)	0.69, 0.52	-3.53185	0.000412659	***	1.05663	0.873832	0.68 (0.57-0.78)	0.64, 0.71	-3.27987	0.00103854	**	0.757438	0.647029	0.60 (0.54-0.67)	0.59, 0.62	-1.91953	0.0549176		0.325646	1.02569	0.54 (0.48-0.60)	0.94, 0.21	-1.89355	0.0582847		0.479736	0.593571	0.56 (0.50-0.63)	0.66, 0.51	-0.692996	0.488312
IDL.L	126	Total lipids in IDL	mmol/l	Lipoprotein subclasses	-6.29365	3.10087e-10	***	1.38272	1.13605	0.71 (0.64-0.77)	0.71, 0.63	-4.1834	2.87184e-05	***	1.22382	1.16364	0.67 (0.59-0.75)	0.65, 0.62	-4.56268	5.05047e-06	***	1.38347	1.11384	0.74 (0.65-0.84)	0.77, 0.71	-5.51675	3.45323e-08	***	1.18482	1.00462	0.66 (0.60-0.72)	0.56, 0.71	-3.34031	0.000836843	***	0.924767	1.11237	0.58 (0.51-0.64)	0.80, 0.39	-3.58469	0.000337485	***	1.06781	1.04106	0.62 (0.56-0.69)	0.85, 0.36	-1.17557	0.239767
IDL.PL	127	Phospholipids in IDL	mmol/l	Lipoprotein subclasses	-5.2573	1.46188e-07	***	1.12726	0.9124	0.66 (0.59-0.73)	0.66, 0.65	-3.63058	0.000282788	***	1.0574	1.04204	0.64 (0.56-0.72)	0.63, 0.64	-3.70647	0.000210165	***	1.0761	0.887993	0.68 (0.57-0.79)	0.77, 0.63	-4.34878	1.36895e-05	***	0.915272	0.753883	0.63 (0.56-0.69)	0.65, 0.58	-2.87651	0.00402104	**	0.779295	0.829359	0.57 (0.50-0.63)	0.74, 0.46	-2.34543	0.0190053	*	0.643932	0.694988	0.58 (0.51-0.65)	0.69, 0.48	-0.955325	0.339413
IDL.C	128	Cholesterol in IDL	mmol/l	Lipoprotein subclasses	-7.42085	1.16367e-13	***	1.64	1.32172	0.75 (0.69-0.81)	0.80, 0.60	-5.12437	2.98537e-07	***	1.48115	1.33499	0.71 (0.63-0.79)	0.84, 0.48	-5.35692	8.46504e-08	***	1.5933	1.27826	0.79 (0.70-0.88)	0.78, 0.76	-6.82755	8.63777e-12	***	1.48901	1.19718	0.70 (0.64-0.76)	0.71, 0.62	-4.0421	5.29754e-05	***	1.12963	1.1838	0.59 (0.53-0.66)	0.88, 0.34	-4.14551	3.39061e-05	***	1.32434	1.24202	0.64 (0.58-0.70)	0.85, 0.37	-0.845904	0.397606
IDL.CE	129	Cholesteryl esters in IDL	mmol/l	Lipoprotein subclasses	-7.81068	5.68823e-15	***	1.72445	1.38378	0.76 (0.71-0.82)	0.83, 0.59	-5.44587	5.15538e-08	***	1.56033	1.38826	0.73 (0.65-0.80)	0.86, 0.48	-5.48085	4.23289e-08	***	1.66409	1.33307	0.80 (0.72-0.89)	0.78, 0.76	-7.19729	6.14209e-13	***	1.56863	1.2432	0.71 (0.65-0.77)	0.79, 0.54	-4.14033	3.46812e-05	***	1.16159	1.1711	0.59 (0.53-0.66)	0.85, 0.37	-4.21979	2.44531e-05	***	1.34319	1.25424	0.64 (0.58-0.71)	0.84, 0.38	-0.736484	0.461436
IDL.FC	130	Free cholesterol in IDL	mmol/l	Lipoprotein subclasses	-5.86897	4.38518e-09	***	1.2945	1.14023	0.69 (0.63-0.76)	0.72, 0.62	-4.12459	3.714e-05	***	1.18278	1.14094	0.66 (0.58-0.75)	0.61, 0.66	-4.26413	2.00678e-05	***	1.26461	1.12983	0.73 (0.63-0.83)	0.74, 0.71	-5.47298	4.42526e-08	***	1.16608	1.06275	0.66 (0.60-0.73)	0.59, 0.70	-3.53981	0.000400416	***	0.974027	1.18099	0.58 (0.52-0.64)	0.70, 0.50	-3.81496	0.000136207	***	1.20035	1.14676	0.63 (0.57-0.69)	0.69, 0.54	-1.0928	0.274481
IDL.TG	131	Triglycerides in IDL	mmol/l	Lipoprotein subclasses	5.22772	1.71616e-07	***	1.02791	1.30343	0.70 (0.63-0.76)	0.64, 0.76	4.61272	3.97442e-06	***	0.98051	1.12199	0.72 (0.65-0.80)	0.62, 0.83	2.73761	0.00618878	**	0.949572	1.10341	0.66 (0.54-0.78)	0.62, 0.73	5.82199	5.8151e-09	***	1.31039	1.51462	0.69 (0.62-0.76)	0.68, 0.70	2.95144	0.00316291	**	0.940571	1.18848	0.58 (0.51-0.64)	0.60, 0.57	1.82298	0.0683059		0.730994	0.884388	0.56 (0.49-0.63)	0.88, 0.27	-1.71425	0.0864821
L.LDL.P	132	Concentration of large LDL particles	mmol/l	Lipoprotein subclasses	-3.41912	0.000628244	***	0.818064	1.1366	0.63 (0.57-0.70)	0.66, 0.59	-2.37987	0.0173187	*	0.76695	1.04081	0.61 (0.52-0.69)	0.74, 0.48	-2.68128	0.00733414	**	0.767877	1.06668	0.63 (0.53-0.74)	0.41, 0.90	-2.95045	0.00317316	**	0.659115	1.10948	0.58 (0.51-0.64)	0.36, 0.80	-3.53981	0.000400416	***	0.909451	1.11984	0.58 (0.52-0.64)	0.60, 0.58	-2.76759	0.0056472	**	0.851146	0.965554	0.59 (0.53-0.66)	0.66, 0.52	-2.39462	0.0166374	*
L.LDL.L	133	Total lipids in large LDL	mmol/l	Lipoprotein subclasses	-6.77327	1.25907e-11	***	1.55868	1.33829	0.76 (0.70-0.81)	0.78, 0.64	-5.07928	3.78868e-07	***	1.44607	1.36797	0.73 (0.65-0.80)	0.75, 0.60	-5.45832	4.80667e-08	***	1.61417	1.33197	0.80 (0.71-0.89)	0.65, 0.85	-6.98305	2.88844e-12	***	1.47438	1.27517	0.69 (0.63-0.75)	0.65, 0.68	-5.34541	9.02122e-08	***	1.51033	1.31346	0.62 (0.56-0.68)	0.63, 0.61	-4.45378	8.43734e-06	***	1.43032	1.35646	0.65 (0.59-0.71)	0.78, 0.45	-2.02007	0.0433761	*
L.LDL.PL	134	Phospholipids in large LDL	mmol/l	Lipoprotein subclasses	-6.83031	8.47293e-12	***	1.57464	1.3451	0.76 (0.70-0.82)	0.80, 0.62	-5.12829	2.92388e-07	***	1.44593	1.36566	0.73 (0.66-0.81)	0.69, 0.67	-5.59914	2.15416e-08	***	1.64594	1.34825	0.80 (0.72-0.89)	0.90, 0.63	-6.9842	2.86485e-12	***	1.49816	1.28536	0.70 (0.63-0.76)	0.62, 0.73	-5.46389	4.65802e-08	***	1.54078	1.31972	0.63 (0.56-0.69)	0.68, 0.55	-4.29407	1.75427e-05	***	1.38445	1.32958	0.65 (0.58-0.71)	0.76, 0.48	-1.90784	0.0564114
L.LDL.C	135	Cholesterol in large LDL	mmol/l	Lipoprotein subclasses	-7.38019	1.58069e-13	***	1.68614	1.3979	0.78 (0.72-0.83)	0.67, 0.77	-5.61054	2.01701e-08	***	1.57947	1.44397	0.75 (0.68-0.82)	0.70, 0.71	-5.74847	9.00536e-09	***	1.73506	1.40429	0.82 (0.73-0.90)	0.74, 0.76	-7.66552	1.78109e-14	***	1.62364	1.3383	0.71 (0.65-0.77)	0.67, 0.69	-5.73681	9.64748e-09	***	1.60946	1.34537	0.63 (0.57-0.69)	0.66, 0.60	-4.68529	2.79569e-06	***	1.52168	1.42112	0.66 (0.60-0.72)	0.85, 0.40	-1.79352	0.0728906
L.LDL.CE	136	Cholesteryl esters in large LDL	mmol/l	Lipoprotein subclasses	-7.28617	3.18896e-13	***	1.67265	1.39057	0.77 (0.72-0.83)	0.65, 0.78	-5.5478	2.89278e-08	***	1.56336	1.43487	0.74 (0.67-0.82)	0.71, 0.69	-5.72039	1.0628e-08	***	1.73265	1.40164	0.82 (0.73-0.90)	0.64, 0.85	-7.6016	2.92496e-14	***	1.61639	1.33358	0.71 (0.65-0.77)	0.72, 0.62	-5.70998	1.12989e-08	***	1.61004	1.34401	0.63 (0.57-0.69)	0.63, 0.62	-4.6432	3.4306e-06	***	1.51361	1.41418	0.66 (0.59-0.72)	0.86, 0.39	-1.91206	0.055869
L.LDL.FC	137	Free cholesterol in large LDL	mmol/l	Lipoprotein subclasses	-7.57615	3.55962e-14	***	1.70814	1.40601	0.78 (0.73-0.83)	0.74, 0.72	-5.8693	4.37631e-09	***	1.61004	1.45712	0.76 (0.68-0.83)	0.66, 0.76	-5.6949	1.23443e-08	***	1.72135	1.39527	0.81 (0.73-0.90)	0.74, 0.78	-7.7329	1.05126e-14	***	1.62849	1.33881	0.72 (0.66-0.78)	0.61, 0.75	-5.67048	1.42398e-08	***	1.59219	1.3363	0.63 (0.57-0.69)	0.70, 0.54	-4.7249	2.30227e-06	***	1.52987	1.4271	0.66 (0.60-0.72)	0.80, 0.45	-1.39862	0.161928
L.LDL.TG	138	Triglycerides in large LDL	mmol/l	Lipoprotein subclasses	5.3397	9.31014e-08	***	0.97811	1.52541	0.68 (0.61-0.75)	0.67, 0.69	4.7225	2.32968e-06	***	0.981502	1.25589	0.71 (0.63-0.79)	0.65, 0.79	2.48976	0.012783	*	0.89218	1.29558	0.65 (0.54-0.77)	0.86, 0.49	5.47413	4.39658e-08	***	1.22068	1.67728	0.69 (0.63-0.76)	0.86, 0.51	2.51296	0.0119724	*	0.755658	1.23448	0.57 (0.50-0.63)	0.65, 0.51	1.13341	0.257043		0.494476	0.792179	0.54 (0.47-0.61)	0.91, 0.21	-2.382	0.0172189	*
M.LDL.P	139	Concentration of medium LDL particles	mmol/l	Lipoprotein subclasses	-5.20659	1.92344e-07	***	1.22272	1.15822	0.71 (0.65-0.77)	0.57, 0.78	-4.03441	5.47395e-05	***	1.18372	1.18415	0.69 (0.61-0.77)	0.64, 0.71	-4.14021	3.46988e-05	***	1.19735	1.07465	0.72 (0.62-0.82)	0.62, 0.76	-5.64691	1.63357e-08	***	1.20729	1.09271	0.65 (0.59-0.72)	0.56, 0.75	-5.26743	1.38343e-07	***	1.50156	1.20256	0.61 (0.55-0.67)	0.63, 0.58	-3.09195	0.00198844	**	0.918319	1.05611	0.60 (0.54-0.67)	0.77, 0.43	-2.30064	0.0214123	*
M.LDL.L	140	Total lipids in medium LDL	mmol/l	Lipoprotein subclasses	-6.09293	1.10863e-09	***	1.42859	1.26948	0.74 (0.68-0.80)	0.70, 0.70	-4.51666	6.28232e-06	***	1.31693	1.29195	0.71 (0.63-0.79)	0.75, 0.59	-5.09218	3.53976e-07	***	1.53659	1.26921	0.78 (0.69-0.87)	0.57, 0.90	-6.48891	8.64613e-11	***	1.37066	1.21661	0.67 (0.61-0.73)	0.54, 0.79	-5.41529	6.1191e-08	***	1.57197	1.29104	0.62 (0.56-0.68)	0.65, 0.58	-3.93381	8.36109e-05	***	1.24737	1.22838	0.63 (0.57-0.70)	0.60, 0.62	-2.29082	0.0219741	*
M.LDL.PL	141	Phospholipids in medium LDL	mmol/l	Lipoprotein subclasses	-5.78445	7.27486e-09	***	1.37896	1.26542	0.73 (0.68-0.79)	0.67, 0.72	-4.27749	1.89008e-05	***	1.26373	1.27734	0.70 (0.63-0.78)	0.75, 0.59	-4.90629	9.28154e-07	***	1.48756	1.25083	0.77 (0.68-0.86)	0.61, 0.85	-6.15833	7.35169e-10	***	1.3002	1.21828	0.66 (0.60-0.72)	0.56, 0.76	-5.21883	1.80061e-07	***	1.5046	1.27949	0.62 (0.55-0.68)	0.66, 0.56	-3.8979	9.70287e-05	***	1.26128	1.24111	0.63 (0.57-0.70)	0.60, 0.63	-2.32448	0.0200996	*
M.LDL.C	142	Cholesterol in medium LDL	mmol/l	Lipoprotein subclasses	-6.70037	2.07888e-11	***	1.55958	1.31992	0.76 (0.71-0.82)	0.71, 0.72	-5.11849	3.07996e-07	***	1.44765	1.35825	0.74 (0.66-0.81)	0.56, 0.83	-5.53155	3.17421e-08	***	1.6745	1.35281	0.80 (0.72-0.89)	0.71, 0.78	-7.16734	7.64676e-13	***	1.52683	1.27354	0.69 (0.63-0.75)	0.61, 0.73	-5.86086	4.60468e-09	***	1.68723	1.3459	0.63 (0.57-0.69)	0.63, 0.62	-4.02047	5.80825e-05	***	1.30692	1.26505	0.64 (0.57-0.70)	0.72, 0.49	-2.08741	0.0368515	*
M.LDL.CE	143	Cholesteryl esters in medium LDL	mmol/l	Lipoprotein subclasses	-6.57888	4.73991e-11	***	1.53505	1.29636	0.76 (0.70-0.81)	0.71, 0.70	-4.89697	9.73272e-07	***	1.40761	1.32114	0.73 (0.65-0.80)	0.70, 0.66	-5.47522	4.36977e-08	***	1.6598	1.33774	0.80 (0.72-0.88)	0.72, 0.76	-7.03603	1.97791e-12	***	1.507	1.24858	0.69 (0.63-0.75)	0.64, 0.71	-5.78795	7.12505e-09	***	1.68828	1.33533	0.63 (0.57-0.69)	0.64, 0.60	-3.85953	0.000113607	***	1.2297	1.21137	0.63 (0.57-0.70)	0.66, 0.55	-2.16035	0.0307454	*
M.LDL.FC	144	Free cholesterol in medium LDL	mmol/l	Lipoprotein subclasses	-6.75108	1.46747e-11	***	1.57417	1.33913	0.77 (0.72-0.82)	0.65, 0.79	-5.41842	6.01276e-08	***	1.49658	1.40306	0.75 (0.68-0.82)	0.75, 0.69	-5.39636	6.80082e-08	***	1.65362	1.34549	0.80 (0.71-0.88)	0.72, 0.78	-7.2042	5.8385e-13	***	1.53115	1.29909	0.69 (0.63-0.75)	0.52, 0.81	-5.87403	4.25332e-09	***	1.63732	1.34192	0.63 (0.57-0.69)	0.63, 0.61	-4.35969	1.30249e-05	***	1.45408	1.36759	0.65 (0.58-0.71)	0.85, 0.37	-1.91907	0.0549759
M.LDL.TG	145	Triglycerides in medium LDL	mmol/l	Lipoprotein subclasses	4.75761	1.959e-06	***	0.799343	1.45249	0.65 (0.58-0.72)	0.71, 0.60	4.14027	3.46897e-05	***	0.803211	1.15182	0.69 (0.61-0.77)	0.58, 0.78	2.03912	0.0414377	*	0.768069	1.22116	0.62 (0.50-0.74)	0.87, 0.44	4.77727	1.77692e-06	***	1.01505	1.56558	0.67 (0.61-0.74)	0.84, 0.48	1.93978	0.0524063		0.506254	1.06625	0.55 (0.49-0.61)	0.62, 0.52	0.81276	0.416356		0.317275	0.674355	0.53 (0.46-0.60)	0.81, 0.30	-2.58401	0.009766	**
S.LDL.P	146	Concentration of small LDL particles	mmol/l	Lipoprotein subclasses	-4.18714	2.82493e-05	***	1.00023	1.18816	0.67 (0.61-0.74)	0.58, 0.73	-3.03071	0.0024398	**	0.921337	1.15402	0.66 (0.58-0.74)	0.64, 0.67	-3.39666	0.000682132	***	0.977692	1.08577	0.67 (0.57-0.77)	0.58, 0.71	-4.28428	1.83332e-05	***	0.910118	1.13386	0.61 (0.55-0.68)	0.67, 0.55	-4.36109	1.29416e-05	***	1.20365	1.14628	0.59 (0.53-0.66)	0.76, 0.43	-3.035	0.00240532	**	0.929294	1.07356	0.60 (0.54-0.67)	0.66, 0.55	-2.52649	0.0115209	*
S.LDL.L	147	Total lipids in small LDL	mmol/l	Lipoprotein subclasses	-4.17974	2.91837e-05	***	1.01815	1.26905	0.67 (0.61-0.74)	0.64, 0.70	-2.93073	0.00338166	**	0.904889	1.18437	0.65 (0.57-0.73)	0.70, 0.59	-3.52059	0.000430593	***	1.04208	1.20696	0.68 (0.58-0.78)	0.49, 0.85	-4.38564	1.15644e-05	***	0.935356	1.23136	0.61 (0.54-0.68)	0.62, 0.62	-4.34894	1.36799e-05	***	1.22826	1.2226	0.59 (0.53-0.66)	0.70, 0.51	-3.46707	0.000526158	***	1.11327	1.17337	0.62 (0.55-0.68)	0.59, 0.63	-2.59523	0.0094528	**
S.LDL.PL	148	Phospholipids in small LDL	mmol/l	Lipoprotein subclasses	-1.68658	0.0916838		0.464615	1.43526	0.58 (0.52-0.65)	0.61, 0.61	-0.852754	0.393795		0.397629	1.21535	0.56 (0.48-0.65)	0.73, 0.43	-1.68425	0.0921336		0.428617	1.39692	0.57 (0.46-0.68)	0.52, 0.76	-1.70876	0.0874956		0.379989	1.40393	0.54 (0.47-0.60)	0.59, 0.53	-2.66587	0.00767894	**	0.687905	1.28968	0.55 (0.49-0.62)	0.73, 0.41	-2.89882	0.00374567	**	0.904879	1.04756	0.60 (0.53-0.66)	0.68, 0.56	-2.70886	0.00675153	**
S.LDL.C	149	Cholesterol in small LDL	mmol/l	Lipoprotein subclasses	-5.46753	4.56361e-08	***	1.31564	1.27575	0.72 (0.66-0.78)	0.65, 0.73	-4.11479	3.8754e-05	***	1.19838	1.25959	0.70 (0.62-0.78)	0.72, 0.64	-4.43876	9.04804e-06	***	1.36856	1.24109	0.74 (0.64-0.83)	0.57, 0.83	-5.84387	5.10003e-09	***	1.25095	1.23453	0.65 (0.59-0.72)	0.60, 0.70	-5.27149	1.35324e-07	***	1.49738	1.28214	0.62 (0.55-0.68)	0.74, 0.47	-3.79762	0.000146089	***	1.24456	1.2518	0.63 (0.56-0.69)	0.73, 0.51	-2.3806	0.0172846	*
S.LDL.CE	150	Cholesteryl esters in small LDL	mmol/l	Lipoprotein subclasses	-5.4464	5.14003e-08	***	1.31211	1.25313	0.72 (0.66-0.78)	0.63, 0.75	-3.94227	8.07127e-05	***	1.18134	1.22796	0.69 (0.62-0.77)	0.70, 0.64	-4.60774	4.07062e-06	***	1.38349	1.22314	0.75 (0.65-0.84)	0.55, 0.85	-5.80356	6.49213e-09	***	1.24617	1.20302	0.65 (0.59-0.71)	0.62, 0.67	-5.26338	1.41428e-07	***	1.50977	1.26517	0.62 (0.56-0.68)	0.69, 0.52	-3.6602	0.000252014	***	1.17485	1.20534	0.62 (0.56-0.69)	0.68, 0.53	-2.37639	0.0174831	*
S.LDL.FC	151	Free cholesterol in small LDL	mmol/l	Lipoprotein subclasses	-5.23511	1.64885e-07	***	1.25126	1.26179	0.71 (0.65-0.77)	0.73, 0.68	-4.33631	1.44898e-05	***	1.17126	1.2653	0.71 (0.63-0.79)	0.79, 0.62	-3.94306	8.04495e-05	***	1.23527	1.20515	0.71 (0.61-0.81)	0.54, 0.83	-5.49717	3.85934e-08	***	1.19314	1.24569	0.65 (0.58-0.71)	0.62, 0.66	-4.98895	6.07087e-07	***	1.38494	1.26439	0.61 (0.54-0.67)	0.67, 0.55	-3.83972	0.000123176	***	1.34204	1.30136	0.63 (0.57-0.69)	0.72, 0.50	-2.14071	0.0322972	*
S.LDL.TG	152	Triglycerides in small LDL	mmol/l	Lipoprotein subclasses	3.81	0.000138969	***	0.628861	1.0548	0.63 (0.56-0.70)	0.59, 0.67	3.35613	0.00079042	***	0.618007	0.891599	0.66 (0.58-0.74)	0.62, 0.69	1.80254	0.0714604		0.607234	0.774733	0.60 (0.49-0.72)	0.67, 0.56	4.22784	2.35946e-05	***	0.812963	1.12354	0.65 (0.58-0.71)	0.62, 0.64	1.35344	0.175915		0.378259	0.696414	0.53 (0.47-0.60)	0.57, 0.55	1.20645	0.227644		0.380595	0.561179	0.54 (0.47-0.61)	0.58, 0.55	-2.28661	0.0222188	*
XL.HDL.P	153	Concentration of very large HDL particles	mmol/l	Lipoprotein subclasses	2.63842	0.00832932	**	0.598395	1.09801	0.64 (0.57-0.70)	0.44, 0.78	2.58179	0.009829	**	0.55869	0.844317	0.64 (0.55-0.72)	0.50, 0.74	1.62792	0.103542		0.515253	1.44931	0.61 (0.50-0.72)	0.64, 0.59	3.51254	0.000443837	***	0.759044	1.24735	0.59 (0.53-0.66)	0.54, 0.65	2.40966	0.0159673	*	0.804583	1.37187	0.57 (0.51-0.63)	0.80, 0.32	-1.11484	0.26492		0.481685	0.442805	0.54 (0.47-0.60)	0.30, 0.82	0.990395	0.321981
XL.HDL.L	154	Total lipids in very large HDL	mmol/l	Lipoprotein subclasses	2.89936	0.00373928	**	0.727343	1.02415	0.65 (0.59-0.72)	0.48, 0.77	2.98954	0.00279397	**	0.753092	0.895158	0.66 (0.58-0.74)	0.57, 0.71	1.8476	0.0646597		0.581337	1.36646	0.62 (0.51-0.73)	0.45, 0.80	3.85349	0.000116446	***	0.883912	1.18684	0.60 (0.53-0.67)	0.60, 0.62	2.81676	0.0048511	**	0.985853	1.36756	0.58 (0.52-0.64)	0.45, 0.68	-0.71248	0.476167		0.311741	0.303072	0.48 (0.41-0.54)	0.50, 0.52	1.0914	0.275097
XL.HDL.PL	155	Phospholipids in very large HDL	mmol/l	Lipoprotein subclasses	3.04092	0.00235858	**	0.798409	0.906946	0.66 (0.60-0.73)	0.50, 0.75	3.04051	0.00236177	**	0.786986	0.828385	0.67 (0.59-0.74)	0.42, 0.86	2.15178	0.0314145	*	0.703352	1.27655	0.64 (0.53-0.74)	0.59, 0.66	4.05737	4.96291e-05	***	0.945709	1.05352	0.60 (0.54-0.67)	0.52, 0.68	3.46386	0.000532486	***	1.15942	1.38847	0.59 (0.53-0.65)	0.76, 0.40	-0.167752	0.866779		0.143392	0.236434	0.49 (0.43-0.56)	0.47, 0.60	1.44491	0.148483
XL.HDL.C	156	Cholesterol in very large HDL	mmol/l	Lipoprotein subclasses	2.78526	0.00534842	**	0.585527	1.14599	0.64 (0.57-0.70)	0.46, 0.77	2.90721	0.00364672	**	0.688432	0.982676	0.64 (0.56-0.72)	0.52, 0.72	1.41387	0.157401		0.385752	1.39789	0.60 (0.49-0.72)	0.68, 0.54	3.55747	0.000374448	***	0.732475	1.31341	0.59 (0.52-0.66)	0.56, 0.62	2.12105	0.0339176	*	0.690318	1.26958	0.56 (0.50-0.62)	0.53, 0.59	-1.36863	0.171115		0.554242	0.507944	0.55 (0.48-0.61)	0.40, 0.75	0.955325	0.339413
XL.HDL.CE	157	Cholesteryl esters in very large HDL	mmol/l	Lipoprotein subclasses	2.36269	0.0181427	*	0.470389	1.09509	0.62 (0.55-0.68)	0.37, 0.83	2.54846	0.0108199	*	0.556713	0.914287	0.62 (0.54-0.71)	0.68, 0.55	1.13222	0.257542		0.292855	1.32878	0.58 (0.47-0.70)	0.65, 0.54	3.04605	0.0023187	**	0.618626	1.27138	0.58 (0.51-0.65)	0.54, 0.62	1.66737	0.0954406		0.54538	1.17205	0.55 (0.49-0.61)	0.82, 0.28	-1.83289	0.0668192		0.705269	0.649189	0.56 (0.50-0.63)	0.40, 0.75	0.934282	0.350158
XL.HDL.FC	158	Free cholesterol in very large HDL	mmol/l	Lipoprotein subclasses	3.92832	8.55431e-05	***	0.875555	1.22269	0.69 (0.63-0.76)	0.73, 0.62	3.94423	8.00553e-05	***	1.04847	1.14842	0.70 (0.62-0.78)	0.81, 0.53	2.68128	0.00733414	**	0.62447	1.51067	0.67 (0.56-0.78)	0.65, 0.68	4.76575	1.88152e-06	***	1.00515	1.34563	0.62 (0.55-0.69)	0.59, 0.64	3.74842	0.000177952	***	1.05971	1.47019	0.60 (0.54-0.67)	0.72, 0.49	0.336122	0.736779		0.0522598	0.180104	0.51 (0.44-0.58)	0.76, 0.31	0.687385	0.49184
XL.HDL.TG	159	Triglycerides in very large HDL	mmol/l	Lipoprotein subclasses	3.49729	0.000470004	***	0.542025	0.671116	0.66 (0.59-0.72)	0.54, 0.76	2.6308	0.0085185	**	0.352975	0.433155	0.66 (0.58-0.74)	0.54, 0.76	2.75451	0.00587806	**	0.629553	0.805354	0.64 (0.53-0.76)	0.52, 0.80	4.16679	3.08917e-05	***	0.769984	0.832121	0.63 (0.57-0.70)	0.60, 0.66	3.52361	0.000425716	***	0.794035	1.03047	0.59 (0.53-0.65)	0.27, 0.88	1.04427	0.296361		0.327228	0.383433	0.54 (0.47-0.60)	0.92, 0.19	-0.305816	0.759745
L.HDL.P	160	Concentration of large HDL particles	mmol/l	Lipoprotein subclasses	-0.0163746	0.986936		0.110429	0.622488	0.52 (0.45-0.59)	0.56, 0.56	0.38815	0.697905		0.0259636	0.447142	0.53 (0.45-0.62)	0.57, 0.53	-0.0844941	0.932664		0.215406	0.865359	0.49 (0.37-0.60)	0.51, 0.63	-0.0915715	0.927038		0.0503162	0.703289	0.51 (0.44-0.58)	0.51, 0.56	0.382285	0.70225		0.000817493	0.703336	0.51 (0.45-0.58)	0.40, 0.67	-3.29004	0.00100174	**	1.18304	1.13842	0.61 (0.55-0.67)	0.47, 0.74	1.26956	0.204242
L.HDL.L	161	Total lipids in large HDL	mmol/l	Lipoprotein subclasses	-0.156879	0.87534		0.112688	0.569532	0.52 (0.45-0.59)	0.55, 0.55	0.458723	0.646433		0.0212312	0.417997	0.54 (0.45-0.63)	0.56, 0.53	-0.439369	0.660394		0.275029	0.824086	0.47 (0.35-0.59)	0.49, 0.61	-0.183719	0.854234		0.0666	0.641276	0.51 (0.44-0.57)	0.20, 0.85	0.526085	0.598829		0.0462477	0.711378	0.52 (0.45-0.58)	0.32, 0.74	-3.21823	0.00128984	**	1.17708	1.14363	0.61 (0.55-0.67)	0.46, 0.74	1.22326	0.22123
L.HDL.PL	162	Phospholipids in large HDL	mmol/l	Lipoprotein subclasses	-0.56149	0.574464		0.180464	0.49915	0.51 (0.44-0.58)	0.52, 0.56	0.38423	0.700808		0.0163063	0.359296	0.54 (0.45-0.62)	0.85, 0.24	-0.884371	0.376496		0.403542	0.780263	0.56 (0.44-0.67)	0.26, 0.88	-0.518905	0.603827		0.147477	0.557298	0.50 (0.43-0.57)	0.31, 0.74	0.600011	0.548499		0.0501267	0.716815	0.52 (0.46-0.58)	0.34, 0.74	-3.27889	0.00104215	**	1.2046	1.18003	0.61 (0.55-0.67)	0.42, 0.78	1.24852	0.211842
L.HDL.C	163	Cholesterol in large HDL	mmol/l	Lipoprotein subclasses	0.380841	0.703321		0.0195823	0.724495	0.53 (0.46-0.60)	0.71, 0.39	0.817468	0.413661		0.0838493	0.538956	0.55 (0.46-0.63)	0.49, 0.62	-0.174621	0.861377		0.143834	0.928184	0.48 (0.37-0.60)	0.58, 0.51	0.0938752	0.925208		0.0176629	0.799901	0.49 (0.42-0.56)	0.49, 0.54	0.244561	0.806796		0.00205704	0.699209	0.51 (0.45-0.57)	0.81, 0.25	-3.29499	0.000984256	***	1.17649	1.12559	0.61 (0.55-0.67)	0.41, 0.79	1.05633	0.290818
L.HDL.CE	164	Cholesteryl esters in large HDL	mmol/l	Lipoprotein subclasses	0.334887	0.73771		0.0414318	0.731493	0.52 (0.45-0.59)	0.68, 0.41	0.744935	0.456311		0.0602001	0.536513	0.54 (0.45-0.62)	0.48, 0.62	-0.245045	0.806422		0.152192	0.912798	0.48 (0.36-0.59)	0.62, 0.46	-0.100787	0.91972		0.0175852	0.799512	0.49 (0.43-0.56)	0.54, 0.50	0.101268	0.919338		0.0723142	0.648062	0.50 (0.44-0.57)	0.83, 0.24	-3.39899	0.000676356	***	1.20423	1.14977	0.62 (0.55-0.68)	0.40, 0.81	1.07597	0.281941
L.HDL.FC	165	Free cholesterol in large HDL	mmol/l	Lipoprotein subclasses	0.521346	0.602126		0.0587609	0.67802	0.55 (0.48-0.62)	0.57, 0.58	1.10172	0.270584		0.165833	0.540105	0.57 (0.48-0.65)	0.64, 0.52	-0.107026	0.914768		0.108101	0.950937	0.49 (0.38-0.61)	0.52, 0.59	0.833358	0.404643		0.142337	0.781444	0.53 (0.46-0.59)	0.22, 0.86	0.978751	0.327703		0.24774	0.886538	0.53 (0.47-0.59)	0.35, 0.72	-2.75893	0.00579916	**	1.03702	1.00102	0.59 (0.53-0.66)	0.44, 0.72	1.25553	0.209287
L.HDL.TG	166	Triglycerides in large HDL	mmol/l	Lipoprotein subclasses	-1.12034	0.26257		0.296952	0.806828	0.49 (0.43-0.56)	0.29, 0.76	-1.15465	0.248234		0.563817	0.724965	0.50 (0.41-0.58)	0.22, 0.88	-0.0112659	0.991011		0.116518	0.664816	0.52 (0.40-0.63)	0.59, 0.51	-0.129582	0.896897		0.109925	0.686133	0.51 (0.44-0.57)	0.45, 0.62	2.87043	0.00409913	**	0.406972	0.324678	0.56 (0.50-0.63)	0.25, 0.90	0.421546	0.673357		0.193162	0.282219	0.51 (0.45-0.58)	0.79, 0.29	1.75353	0.0795106
M.HDL.P	167	Concentration of medium HDL particles	mmol/l	Lipoprotein subclasses	-6.00208	1.9481e-09	***	1.41558	1.13742	0.73 (0.67-0.79)	0.62, 0.73	-3.36985	0.00075209	***	1.05831	0.91443	0.65 (0.56-0.73)	0.90, 0.34	-5.59351	2.22527e-08	***	1.65296	1.33733	0.85 (0.77-0.92)	0.72, 0.83	-7.20305	5.88805e-13	***	1.49874	1.1798	0.67 (0.60-0.73)	0.62, 0.65	-4.14438	3.40739e-05	***	1.40706	1.0966	0.61 (0.55-0.67)	0.92, 0.26	-5.31048	1.09334e-07	***	1.76419	1.65548	0.68 (0.62-0.74)	0.68, 0.60	-0.19359	0.846497
M.HDL.L	168	Total lipids in medium HDL	mmol/l	Lipoprotein subclasses	-5.74642	9.11517e-09	***	1.38165	1.11292	0.72 (0.66-0.79)	0.86, 0.49	-2.97582	0.00292207	**	0.967309	0.835928	0.64 (0.55-0.72)	0.88, 0.34	-5.53718	3.07383e-08	***	1.69685	1.39489	0.85 (0.77-0.92)	0.67, 0.90	-6.96001	3.40247e-12	***	1.46725	1.15766	0.66 (0.60-0.73)	0.87, 0.39	-4.05222	5.07332e-05	***	1.39443	1.09466	0.61 (0.55-0.67)	0.95, 0.25	-5.10497	3.30841e-07	***	1.69437	1.59464	0.67 (0.61-0.74)	0.88, 0.38	-0.294594	0.768304
M.HDL.PL	169	Phospholipids in medium HDL	mmol/l	Lipoprotein subclasses	-5.73269	9.88512e-09	***	1.37748	1.12055	0.72 (0.66-0.78)	0.88, 0.46	-2.67392	0.00749694	**	0.915037	0.790701	0.62 (0.54-0.71)	0.89, 0.31	-5.7287	1.01204e-08	***	1.71934	1.43375	0.85 (0.78-0.92)	0.62, 0.95	-6.87938	6.01129e-12	***	1.4691	1.17055	0.66 (0.59-0.72)	0.88, 0.38	-3.81627	0.000135484	***	1.33915	1.0569	0.61 (0.54-0.67)	0.94, 0.25	-4.91679	8.79728e-07	***	1.61735	1.52533	0.67 (0.60-0.73)	0.88, 0.39	-0.349304	0.726861
M.HDL.C	170	Cholesterol in medium HDL	mmol/l	Lipoprotein subclasses	-5.19868	2.00714e-07	***	1.28887	1.04333	0.71 (0.65-0.78)	0.71, 0.63	-2.96798	0.00299766	**	0.94061	0.830827	0.64 (0.55-0.72)	0.89, 0.33	-4.88118	1.05454e-06	***	1.5188	1.21619	0.81 (0.73-0.89)	0.61, 0.88	-6.60987	3.84661e-11	***	1.38822	1.1018	0.65 (0.59-0.72)	0.93, 0.33	-4.23401	2.29563e-05	***	1.42044	1.10513	0.61 (0.55-0.67)	0.67, 0.55	-5.20774	1.91157e-07	***	1.79503	1.67824	0.68 (0.61-0.74)	0.63, 0.66	-0.461531	0.644418
M.HDL.CE	171	Cholesteryl esters in medium HDL	mmol/l	Lipoprotein subclasses	-5.15431	2.54573e-07	***	1.28221	1.03811	0.71 (0.65-0.78)	0.72, 0.62	-3.00915	0.00261984	**	0.941792	0.829626	0.64 (0.56-0.73)	0.67, 0.55	-4.81358	1.4825e-06	***	1.50363	1.20403	0.80 (0.72-0.89)	0.59, 0.88	-6.62024	3.58627e-11	***	1.3889	1.10248	0.65 (0.59-0.72)	0.94, 0.32	-4.34236	1.40958e-05	***	1.45581	1.13646	0.61 (0.55-0.68)	0.70, 0.52	-5.12231	3.01808e-07	***	1.78388	1.66617	0.67 (0.61-0.74)	0.61, 0.66	-0.499407	0.617493
M.HDL.FC	172	Free cholesterol in medium HDL	mmol/l	Lipoprotein subclasses	-5.34709	8.93779e-08	***	1.28012	1.03548	0.70 (0.64-0.77)	0.63, 0.69	-2.7543	0.0058818	**	0.909338	0.81419	0.62 (0.53-0.71)	0.92, 0.29	-5.05838	4.22835e-07	***	1.54504	1.23727	0.82 (0.74-0.90)	0.77, 0.78	-6.47163	9.69517e-11	***	1.3435	1.06571	0.65 (0.58-0.71)	0.91, 0.34	-3.59956	0.00031876	***	1.21894	0.963716	0.59 (0.53-0.65)	0.91, 0.28	-5.48009	4.25101e-08	***	1.79129	1.68264	0.69 (0.62-0.75)	0.61, 0.68	-0.251106	0.801732
M.HDL.TG	173	Triglycerides in medium HDL	mmol/l	Lipoprotein subclasses	-1.93695	0.0527509		0.489055	1.10595	0.55 (0.48-0.61)	0.16, 0.94	-1.55848	0.119119		0.633343	0.844747	0.47 (0.39-0.55)	0.13, 0.91	-1.06463	0.287045		0.356602	1.17274	0.58 (0.47-0.69)	0.26, 0.93	-1.37588	0.16886		0.368153	1.04712	0.54 (0.47-0.61)	0.28, 0.82	0.71343	0.47558		0.00450029	0.459901	0.50 (0.44-0.57)	0.47, 0.59	0.997225	0.318655		0.387112	0.39616	0.53 (0.47-0.60)	0.25, 0.85	0.872558	0.382904
S.HDL.P	174	Concentration of small HDL particles	mmol/l	Lipoprotein subclasses	-6.64121	3.11111e-11	***	1.66535	1.33691	0.79 (0.74-0.84)	0.64, 0.82	-5.35961	8.34014e-08	***	1.53209	1.32842	0.76 (0.69-0.83)	0.62, 0.83	-5.83572	5.35573e-09	***	1.88407	1.53376	0.87 (0.80-0.93)	0.71, 0.90	-8.02431	1.02095e-15	***	1.76918	1.39188	0.70 (0.64-0.76)	0.63, 0.74	-6.05428	1.41044e-09	***	1.89214	1.48716	0.65 (0.59-0.71)	0.87, 0.39	-4.42406	9.68619e-06	***	1.61614	1.48113	0.65 (0.59-0.71)	0.86, 0.38	-1.64271	0.100443
S.HDL.L	175	Total lipids in small HDL	mmol/l	Lipoprotein subclasses	-7.01202	2.34904e-12	***	1.7734	1.45787	0.79 (0.74-0.85)	0.68, 0.78	-5.04007	4.65355e-07	***	1.49703	1.29387	0.74 (0.66-0.81)	0.67, 0.74	-6.50041	8.01007e-11	***	2.07531	1.85443	0.89 (0.84-0.95)	0.80, 0.90	-8.25929	1.46542e-16	***	1.84514	1.48338	0.71 (0.64-0.77)	0.58, 0.77	-5.54187	2.99259e-08	***	1.8701	1.51901	0.64 (0.58-0.71)	0.92, 0.35	-4.4154	1.00825e-05	***	1.49693	1.37646	0.65 (0.58-0.71)	0.73, 0.52	-1.45613	0.145356
S.HDL.PL	176	Phospholipids in small HDL	mmol/l	Lipoprotein subclasses	-7.42402	1.13614e-13	***	1.83106	1.61228	0.79 (0.73-0.84)	0.73, 0.73	-5.14201	2.71813e-07	***	1.50886	1.31958	0.74 (0.66-0.81)	0.79, 0.60	-6.42718	1.2999e-10	***	2.04667	2.04422	0.88 (0.81-0.95)	0.84, 0.83	-8.47699	2.31099e-17	***	1.8989	1.63159	0.71 (0.65-0.77)	0.57, 0.76	-5.19047	2.09762e-07	***	1.7656	1.50023	0.64 (0.58-0.70)	0.94, 0.32	-4.01675	5.90052e-05	***	1.3785	1.29175	0.64 (0.57-0.70)	0.75, 0.49	-0.834682	0.403897
S.HDL.C	177	Cholesterol in small HDL	mmol/l	Lipoprotein subclasses	-6.2308	4.64046e-10	***	1.5629	1.26378	0.78 (0.72-0.83)	0.60, 0.86	-5.02047	5.15454e-07	***	1.44158	1.25767	0.75 (0.68-0.82)	0.69, 0.76	-5.51773	3.43403e-08	***	1.73448	1.39164	0.85 (0.78-0.92)	0.84, 0.73	-7.66842	1.74134e-14	***	1.65685	1.31382	0.69 (0.63-0.75)	0.60, 0.74	-5.97581	2.28944e-09	***	1.85581	1.45468	0.65 (0.59-0.71)	0.72, 0.56	-4.38074	1.18277e-05	***	1.61024	1.47656	0.65 (0.58-0.71)	0.70, 0.53	-1.66516	0.0958811
S.HDL.CE	178	Cholesteryl esters in small HDL	mmol/l	Lipoprotein subclasses	-6.24243	4.30838e-10	***	1.56818	1.26156	0.78 (0.73-0.84)	0.64, 0.85	-5.25179	1.50627e-07	***	1.46202	1.26816	0.76 (0.69-0.83)	0.74, 0.74	-5.36563	8.0665e-08	***	1.74115	1.40467	0.84 (0.77-0.91)	0.84, 0.73	-7.69952	1.36583e-14	***	1.68911	1.33129	0.69 (0.63-0.75)	0.64, 0.70	-6.12974	8.8022e-10	***	1.91221	1.52113	0.65 (0.59-0.71)	0.69, 0.59	-4.28417	1.83419e-05	***	1.57541	1.44406	0.64 (0.58-0.71)	0.76, 0.49	-1.64832	0.0992861
S.HDL.FC	179	Free cholesterol in small HDL	mmol/l	Lipoprotein subclasses	-5.74748	9.05842e-09	***	1.41624	1.19614	0.75 (0.69-0.81)	0.67, 0.74	-3.84426	0.000120919	***	1.20611	1.10097	0.68 (0.60-0.76)	0.60, 0.72	-5.39072	7.0175e-08	***	1.56129	1.26493	0.84 (0.77-0.91)	0.62, 0.93	-6.75038	1.47463e-11	***	1.40867	1.19167	0.66 (0.60-0.73)	0.62, 0.67	-4.72363	2.31674e-06	***	1.50736	1.20612	0.62 (0.56-0.68)	0.84, 0.39	-4.75709	1.96404e-06	***	1.59925	1.4708	0.66 (0.60-0.72)	0.81, 0.45	-1.72407	0.0846946
S.HDL.TG	180	Triglycerides in small HDL	mmol/l	Lipoprotein subclasses	0.494935	0.620646		0.0852312	0.463618	0.52 (0.45-0.59)	0.53, 0.59	0.38815	0.697905		0.178134	0.246774	0.55 (0.46-0.63)	0.55, 0.60	0.163355	0.870239		0.00904533	0.79185	0.50 (0.38-0.61)	0.49, 0.61	0.84718	0.396895		0.0694149	0.443349	0.53 (0.47-0.60)	0.41, 0.70	0.833939	0.404315		0.0873647	0.25319	0.51 (0.45-0.58)	0.80, 0.26	1.8366	0.0662687		0.643217	0.602528	0.56 (0.50-0.63)	0.32, 0.82	-0.788388	0.43047
XXL.VLDL.PL.%	181	Phospholipids to total lipids ratio in chylomicrons and extremely large VLDL	%	Relative lipoprotein lipid concentrations	3.36659	0.000761026	***	0.679042	0.663024	0.62 (0.55-0.68)	0.55, 0.65	2.42571	0.0152784	*	0.593623	0.543996	0.63 (0.54-0.71)	0.50, 0.72	2.37288	0.01765	*	0.753927	0.60405	0.63 (0.52-0.74)	0.64, 0.58	3.67522	0.000237644	***	0.750768	0.684996	0.63 (0.57-0.70)	0.60, 0.65	1.51373	0.130094		0.504498	0.434939	0.55 (0.48-0.61)	0.55, 0.58	2.94095	0.00327203	**	0.814708	0.863332	0.60 (0.54-0.67)	0.58, 0.62	-1.2766	0.201743
XXL.VLDL.C.%	182	Cholesterol to total lipids ratio in chylomicrons and extremely large VLDL	%	Relative lipoprotein lipid concentrations	-1.46091	0.144041		0.48864	0.454818	0.60 (0.53-0.67)	0.59, 0.59	-1.38257	0.166798		0.485355	0.430882	0.61 (0.52-0.69)	0.29, 0.91	-1.26395	0.206249		0.432321	0.460436	0.43 (0.31-0.55)	0.55, 0.50	-0.26284	0.792674		0.19738	0.596591	0.51 (0.44-0.58)	0.41, 0.68	-1.61703	0.105872		0.447262	0.515585	0.53 (0.46-0.59)	0.57, 0.51	-0.769938	0.441337		0.426841	0.464902	0.53 (0.46-0.59)	0.37, 0.79	0.0555044	0.955737
XXL.VLDL.CE.%	183	Cholesteryl esters to total lipids ratio in chylomicrons and extremely large VLDL	%	Relative lipoprotein lipid concentrations	-1.6206	0.105103		0.516949	0.44768	0.60 (0.54-0.67)	0.25, 0.92	-1.30563	0.191678		0.496762	0.438519	0.61 (0.53-0.69)	0.30, 0.91	-1.62167	0.104875		0.487245	0.46677	0.58 (0.47-0.70)	0.94, 0.30	-0.38485	0.700348		0.238856	0.545889	0.51 (0.44-0.58)	0.45, 0.62	-1.69422	0.0902236		0.523429	0.472941	0.53 (0.46-0.59)	0.92, 0.16	-0.626308	0.531113		0.447051	0.461276	0.52 (0.46-0.59)	0.35, 0.79	0.150425	0.880429
XXL.VLDL.FC.%	184	Free cholesterol to total lipids ratio in chylomicrons and extremely large VLDL	%	Relative lipoprotein lipid concentrations	0.544144	0.586343		0.0471736	0.403075	0.50 (0.42-0.57)	0.62, 0.44	0.0316791	0.974728		0.0917474	0.114012	0.50 (0.41-0.60)	0.67, 0.42	0.417341	0.676429		0.0617392	0.344882	0.52 (0.40-0.64)	0.79, 0.38	1.16883	0.242473		0.131848	0.55203	0.55 (0.48-0.62)	0.57, 0.58	0.158354	0.874178		0.209262	0.863558	0.51 (0.45-0.58)	0.62, 0.49	-0.0075958	0.993939		0.0639031	0.300428	0.50 (0.43-0.57)	0.23, 0.88	-0.814869	0.415147
XXL.VLDL.TG.%	185	Triglycerides to total lipids ratio in chylomicrons and extremely large VLDL	%	Relative lipoprotein lipid concentrations	0.658887	0.509968		0.292589	0.406488	0.57 (0.50-0.64)	0.74, 0.38	0.925482	0.354715		0.340135	0.328097	0.58 (0.49-0.67)	0.23, 0.91	0.530619	0.595683		0.170251	0.320469	0.53 (0.41-0.65)	0.74, 0.42	-0.473113	0.636133		0.0141115	0.663654	0.53 (0.46-0.60)	0.47, 0.65	1.04151	0.297641		0.300311	0.48692	0.48 (0.42-0.55)	0.53, 0.52	0.321095	0.748138		0.194071	0.40846	0.51 (0.44-0.58)	0.30, 0.83	0.219604	0.826179
XL.VLDL.PL.%	186	Phospholipids to total lipids ratio in very large VLDL	%	Relative lipoprotein lipid concentrations	2.89244	0.00382261	**	0.650185	0.529122	0.63 (0.57-0.70)	0.92, 0.32	1.86883	0.0616466		0.527366	0.479538	0.61 (0.53-0.69)	0.45, 0.79	2.45622	0.0140406	*	0.643222	0.515831	0.66 (0.54-0.78)	0.88, 0.52	3.78483	0.000153813	***	0.803001	0.639898	0.59 (0.52-0.66)	0.91, 0.25	1.03307	0.301573		0.212691	0.562361	0.47 (0.41-0.54)	0.95, 0.13	3.07774	0.00208574	**	1.06162	1.03946	0.60 (0.54-0.67)	0.66, 0.52	0.630136	0.528606
XL.VLDL.C.%	187	Cholesterol to total lipids ratio in very large VLDL	%	Relative lipoprotein lipid concentrations	-1.79768	0.0722271		0.565431	0.507509	0.58 (0.51-0.65)	0.73, 0.42	-2.36334	0.0181109	*	0.778514	0.674083	0.64 (0.55-0.72)	0.79, 0.43	-0.462177	0.643955		0.213089	0.55897	0.50 (0.38-0.62)	0.51, 0.58	-1.37796	0.168216		0.411155	0.555006	0.53 (0.47-0.60)	0.33, 0.79	-2.82688	0.00470045	**	0.892389	0.719876	0.54 (0.48-0.61)	0.74, 0.39	-1.15612	0.247631		0.305476	0.651716	0.54 (0.47-0.60)	0.63, 0.50	0.736355	0.461515
XL.VLDL.CE.%	188	Cholesteryl esters to total lipids ratio in very large VLDL	%	Relative lipoprotein lipid concentrations	-2.85584	0.00429229	**	0.740245	0.610878	0.63 (0.56-0.69)	0.43, 0.79	-2.78438	0.00536307	**	0.833738	0.720408	0.66 (0.58-0.74)	0.47, 0.79	-1.49699	0.134396		0.544671	0.6168	0.56 (0.45-0.68)	0.34, 0.80	-2.31932	0.0203778	*	0.604219	0.60976	0.56 (0.49-0.62)	0.35, 0.80	-3.27043	0.00107385	**	1.0712	0.877616	0.56 (0.49-0.62)	0.77, 0.35	-2.0974	0.035958	*	0.557161	0.661727	0.57 (0.51-0.64)	0.57, 0.61	0.473679	0.635729
XL.VLDL.FC.%	189	Free cholesterol to total lipids ratio in very large VLDL	%	Relative lipoprotein lipid concentrations	1.68573	0.0918473		0.459086	0.474839	0.59 (0.52-0.66)	0.77, 0.41	0.971156	0.331471		0.280308	0.268824	0.56 (0.48-0.65)	0.38, 0.78	1.60163	0.109237		0.498575	0.572106	0.61 (0.50-0.73)	0.79, 0.48	2.57199	0.0101115	*	0.539791	0.511335	0.55 (0.48-0.62)	0.76, 0.36	0.546189	0.584936		0.421315	0.40304	0.53 (0.46-0.59)	0.75, 0.35	2.0785	0.0376632	*	0.739116	0.914208	0.57 (0.51-0.64)	0.36, 0.80	1.01195	0.311562
XL.VLDL.TG.%	190	Triglycerides to total lipids ratio in very large VLDL	%	Relative lipoprotein lipid concentrations	0.575905	0.56468		0.207524	0.307903	0.53 (0.46-0.60)	0.87, 0.20	1.48354	0.13793		0.609211	0.54004	0.59 (0.50-0.67)	0.62, 0.52	-0.531939	0.594768		0.186611	0.409439	0.56 (0.45-0.68)	0.94, 0.22	0.084029	0.933033		0.0148644	0.47752	0.49 (0.43-0.56)	0.25, 0.79	2.56384	0.0103522	*	0.735872	0.729265	0.54 (0.48-0.60)	0.90, 0.21	-0.00819052	0.993465		0.244477	0.772585	0.50 (0.43-0.57)	0.44, 0.63	-0.855492	0.392279
L.VLDL.PL.%	191	Phospholipids to total lipids ratio in large VLDL	%	Relative lipoprotein lipid concentrations	4.33597	1.45121e-05	***	0.830638	0.672684	0.67 (0.60-0.74)	0.71, 0.62	3.91091	9.19497e-05	***	0.798697	0.690303	0.70 (0.62-0.79)	0.58, 0.79	2.24191	0.0249674	*	0.768879	0.697262	0.64 (0.52-0.76)	0.93, 0.45	5.5253	3.28915e-08	***	1.16957	0.936796	0.66 (0.59-0.73)	0.71, 0.59	2.07333	0.0381418	*	0.151183	1.02394	0.54 (0.47-0.60)	0.82, 0.31	4.36774	1.25537e-05	***	1.39663	1.34757	0.65 (0.58-0.71)	0.83, 0.43	-0.757627	0.448674
L.VLDL.C.%	192	Cholesterol to total lipids ratio in large VLDL	%	Relative lipoprotein lipid concentrations	2.43576	0.0148604	*	0.593336	0.79475	0.58 (0.51-0.66)	0.87, 0.43	1.40361	0.160434		0.510487	0.535537	0.57 (0.47-0.67)	0.86, 0.41	1.42407	0.154427		0.609641	0.714707	0.61 (0.49-0.73)	0.90, 0.45	3.15914	0.00158238	**	0.815388	1.01256	0.59 (0.52-0.66)	0.88, 0.36	-0.0671441	0.946467		0.27679	0.342826	0.50 (0.44-0.57)	0.91, 0.26	1.92817	0.053834		0.734864	0.932916	0.57 (0.50-0.63)	0.74, 0.40	-0.419023	0.6752
L.VLDL.CE.%	193	Cholesteryl esters to total lipids ratio in large VLDL	%	Relative lipoprotein lipid concentrations	2.07165	0.0382984	*	0.530007	0.80845	0.58 (0.50-0.65)	0.89, 0.34	1.0135	0.31082		0.348558	0.462046	0.55 (0.46-0.65)	0.82, 0.38	1.54417	0.122547		0.6056	0.814024	0.62 (0.50-0.74)	0.97, 0.32	2.98434	0.00284195	**	0.747425	1.01544	0.58 (0.51-0.65)	0.83, 0.37	-0.295027	0.767973		0.179401	0.287889	0.51 (0.44-0.57)	0.88, 0.24	1.08557	0.277671		0.565974	0.806229	0.54 (0.47-0.60)	0.77, 0.31	0.0691317	0.944885
L.VLDL.FC.%	194	Free cholesterol to total lipids ratio in large VLDL	%	Relative lipoprotein lipid concentrations	3.48671	0.000488993	***	0.615517	0.663635	0.60 (0.53-0.68)	0.89, 0.41	2.29754	0.0215882	*	0.730369	0.657835	0.60 (0.51-0.70)	0.90, 0.36	1.51558	0.129627		0.509059	0.44368	0.61 (0.48-0.73)	0.94, 0.45	3.38834	0.00070316	***	0.811152	0.862032	0.60 (0.53-0.67)	0.93, 0.36	0.611418	0.540923		0.410685	0.406937	0.51 (0.44-0.57)	0.94, 0.19	2.84783	0.0044019	**	0.927054	1.03773	0.60 (0.53-0.66)	0.90, 0.30	-1.38404	0.166345
L.VLDL.TG.%	195	Triglycerides to total lipids ratio in large VLDL	%	Relative lipoprotein lipid concentrations	-3.25317	0.00114125	**	0.841342	0.766994	0.63 (0.55-0.70)	0.93, 0.38	-2.24657	0.0246677	*	0.678374	0.621905	0.62 (0.53-0.71)	0.84, 0.43	-1.90448	0.0568481		0.868192	0.708609	0.64 (0.52-0.76)	0.96, 0.45	-4.22877	2.34968e-05	***	1.1716	1.10322	0.62 (0.55-0.69)	0.89, 0.41	-0.605314	0.54497		0.262903	0.435082	0.51 (0.45-0.58)	0.92, 0.23	-3.32132	0.000895915	***	1.24375	1.31262	0.61 (0.55-0.68)	0.85, 0.35	0.538945	0.589925
M.VLDL.PL.%	196	Phospholipids to total lipids ratio in medium VLDL	%	Relative lipoprotein lipid concentrations	0.837217	0.402471		0.200965	0.172527	0.53 (0.45-0.60)	0.90, 0.27	-0.437159	0.661996		0.244539	0.585873	0.52 (0.43-0.62)	0.55, 0.57	1.32937	0.183725		0.358119	0.326984	0.60 (0.48-0.72)	0.91, 0.39	1.90457	0.0568357		0.395029	0.352021	0.54 (0.47-0.61)	0.94, 0.20	-1.19445	0.232301		0.807788	1.48485	0.51 (0.45-0.58)	0.87, 0.28	0.0971845	0.92258		0.516749	0.536432	0.50 (0.43-0.56)	0.60, 0.47	0.566742	0.57089
M.VLDL.C.%	197	Cholesterol to total lipids ratio in medium VLDL	%	Relative lipoprotein lipid concentrations	-2.3965	0.0165525	*	0.528774	0.624069	0.59 (0.52-0.66)	0.80, 0.38	-2.42104	0.0154762	*	0.644866	0.653071	0.61 (0.53-0.70)	0.75, 0.48	-1.3688	0.171061		0.345812	0.622463	0.55 (0.43-0.66)	0.75, 0.41	-2.04164	0.0411871	*	0.473186	0.608028	0.57 (0.50-0.64)	0.64, 0.51	-3.14487	0.00166163	**	0.974115	0.771653	0.55 (0.49-0.62)	0.79, 0.37	-2.14734	0.0317658	*	0.37792	0.587537	0.57 (0.51-0.64)	0.45, 0.73	0.276357	0.782274
M.VLDL.CE.%	198	Cholesteryl esters to total lipids ratio in medium VLDL	%	Relative lipoprotein lipid concentrations	-3.10325	0.0019141	**	0.670137	0.631474	0.61 (0.54-0.68)	0.82, 0.41	-2.98758	0.00281195	**	0.771842	0.711271	0.64 (0.55-0.73)	0.79, 0.48	-1.78564	0.0741573		0.479603	0.603154	0.57 (0.45-0.68)	0.70, 0.49	-2.75348	0.00589653	**	0.629436	0.613222	0.59 (0.52-0.66)	0.70, 0.48	-3.4993	0.000466477	***	1.12333	0.922642	0.56 (0.50-0.62)	0.87, 0.30	-2.39371	0.0166789	*	0.481802	0.61405	0.58 (0.52-0.64)	0.53, 0.65	0.360526	0.718454
M.VLDL.FC.%	199	Free cholesterol to total lipids ratio in medium VLDL	%	Relative lipoprotein lipid concentrations	-0.415703	0.677627		0.178482	0.712739	0.52 (0.44-0.59)	0.84, 0.25	-0.946851	0.343714		0.303755	0.596718	0.54 (0.45-0.63)	0.72, 0.40	0.123925	0.901375		0.0411028	0.700189	0.54 (0.42-0.66)	0.91, 0.29	0.171049	0.864185		0.0947353	0.706893	0.51 (0.44-0.58)	0.47, 0.60	-1.71294	0.0867233		0.571719	0.48163	0.52 (0.45-0.58)	0.82, 0.32	-1.11731	0.263861		0.121342	0.553224	0.54 (0.47-0.60)	0.49, 0.63	0.126254	0.899531
M.VLDL.TG.%	200	Triglycerides to total lipids ratio in medium VLDL	%	Relative lipoprotein lipid concentrations	1.61475	0.106366		0.293885	0.434417	0.56 (0.48-0.63)	0.69, 0.45	2.08974	0.0366413	*	0.552413	0.629217	0.60 (0.51-0.68)	0.65, 0.55	0.4788	0.632081		0.0402112	0.310575	0.50 (0.38-0.61)	0.71, 0.39	0.926658	0.354104		0.161925	0.449176	0.54 (0.47-0.61)	0.62, 0.52	2.90992	0.00361516	**	1.09466	1.12903	0.55 (0.48-0.61)	0.80, 0.37	1.40206	0.160898		0.0348058	0.467911	0.55 (0.48-0.61)	0.57, 0.57	-0.622855	0.53338
S.VLDL.PL.%	201	Phospholipids to total lipids ratio in small VLDL	%	Relative lipoprotein lipid concentrations	-5.54781	2.89263e-08	***	1.15966	0.986544	0.71 (0.65-0.77)	0.76, 0.62	-4.7617	1.91967e-06	***	1.14297	1.05496	0.74 (0.66-0.81)	0.66, 0.76	-3.19951	0.00137662	**	1.0151	0.901079	0.65 (0.55-0.75)	0.64, 0.71	-5.51099	3.56816e-08	***	1.12158	0.971765	0.66 (0.60-0.73)	0.56, 0.78	-6.23252	4.59005e-10	***	1.96531	1.70895	0.63 (0.57-0.69)	0.63, 0.59	-3.14519	0.0016598	**	1.00499	0.996523	0.61 (0.54-0.67)	0.29, 0.89	-0.678968	0.497158
S.VLDL.C.%	202	Cholesterol to total lipids ratio in small VLDL	%	Relative lipoprotein lipid concentrations	-4.07199	4.66134e-05	***	0.842051	0.696267	0.65 (0.58-0.71)	0.52, 0.75	-3.82465	0.000130957	***	0.905357	0.802121	0.68 (0.60-0.76)	0.54, 0.79	-2.24754	0.0246054	*	0.670438	0.599583	0.59 (0.48-0.70)	0.46, 0.76	-3.59433	0.000325233	***	0.785659	0.659341	0.62 (0.55-0.68)	0.52, 0.76	-4.54438	5.50961e-06	***	1.12967	0.904138	0.59 (0.52-0.65)	0.65, 0.53	-0.792952	0.427806		0.18813	0.803742	0.53 (0.46-0.59)	0.53, 0.56	0.0126254	0.989927
S.VLDL.CE.%	203	Cholesteryl esters to total lipids ratio in small VLDL	%	Relative lipoprotein lipid concentrations	-1.51333	0.130196		0.350452	0.297466	0.55 (0.48-0.62)	0.34, 0.77	-1.73687	0.0824093		0.440578	0.392051	0.59 (0.50-0.67)	0.33, 0.83	-0.681586	0.495501		0.236306	0.230934	0.49 (0.38-0.61)	0.29, 0.80	-0.735452	0.462064		0.282754	0.260695	0.54 (0.48-0.61)	0.29, 0.85	-2.63144	0.00850242	**	0.450868	0.350917	0.54 (0.48-0.61)	0.73, 0.39	1.43053	0.152565		0.48631	1.03673	0.55 (0.48-0.61)	0.72, 0.38	0.112226	0.910644
S.VLDL.FC.%	204	Free cholesterol to total lipids ratio in small VLDL	%	Relative lipoprotein lipid concentrations	-6.2852	3.27435e-10	***	1.32352	1.08611	0.73 (0.67-0.78)	0.64, 0.76	-5.25375	1.49032e-07	***	1.31778	1.16542	0.75 (0.67-0.82)	0.67, 0.79	-3.8473	0.000119428	***	1.14849	1.00372	0.68 (0.58-0.78)	0.67, 0.66	-6.10765	1.01111e-09	***	1.29486	1.06365	0.68 (0.62-0.74)	0.58, 0.79	-6.16669	6.97338e-10	***	1.80176	1.46603	0.63 (0.57-0.69)	0.72, 0.52	-3.0771	0.00209027	**	1.06137	1.05465	0.60 (0.54-0.67)	0.24, 0.95	-0.384374	0.700701
S.VLDL.TG.%	205	Triglycerides to total lipids ratio in small VLDL	%	Relative lipoprotein lipid concentrations	4.62872	3.67925e-06	***	0.982053	0.819842	0.67 (0.61-0.73)	0.54, 0.77	4.19124	2.77435e-05	***	1.01307	0.909267	0.70 (0.63-0.78)	0.64, 0.76	2.61368	0.00895719	**	0.811224	0.723475	0.61 (0.50-0.72)	0.43, 0.80	4.37873	1.19372e-05	***	0.928707	0.788415	0.64 (0.57-0.70)	0.60, 0.70	5.0406	4.64086e-07	***	1.44601	1.19261	0.60 (0.54-0.66)	0.75, 0.43	1.53576	0.124596		0.45347	0.810365	0.55 (0.49-0.62)	0.19, 0.91	0.294594	0.768304
XS.VLDL.PL.%	206	Phospholipids to total lipids ratio in very small VLDL	%	Relative lipoprotein lipid concentrations	9.98585	1.75781e-23	***	1.64718	1.34468	0.87 (0.82-0.91)	0.88, 0.73	7.75516	8.82289e-15	***	1.89014	1.67124	0.84 (0.78-0.90)	0.72, 0.86	6.73699	1.61696e-11	***	1.30404	1.04623	0.91 (0.85-0.96)	0.94, 0.76	10.5733	3.96122e-26	***	1.72354	1.3717	0.79 (0.74-0.85)	0.72, 0.75	5.2087	1.90169e-07	***	0.927669	1.03351	0.62 (0.55-0.68)	0.65, 0.56	4.91679	8.79728e-07	***	1.45995	1.33932	0.67 (0.60-0.73)	0.61, 0.65	-0.538685	0.590104
XS.VLDL.C.%	207	Cholesterol to total lipids ratio in very small VLDL	%	Relative lipoprotein lipid concentrations	-8.16352	3.25396e-16	***	1.65301	1.42104	0.77 (0.72-0.83)	0.72, 0.72	-6.91613	4.6414e-12	***	1.76773	1.56563	0.80 (0.74-0.86)	0.75, 0.76	-4.65281	3.27446e-06	***	1.35088	1.0877	0.74 (0.64-0.84)	0.68, 0.73	-8.11531	4.8455e-16	***	1.73248	1.45934	0.76 (0.70-0.82)	0.74, 0.71	-4.70641	2.52115e-06	***	1.22514	0.951908	0.60 (0.54-0.67)	0.62, 0.59	-3.23185	0.00122992	**	1.1013	1.01293	0.61 (0.55-0.67)	0.65, 0.56	0.820653	0.411844
XS.VLDL.CE.%	208	Cholesteryl esters to total lipids ratio in very small VLDL	%	Relative lipoprotein lipid concentrations	-8.67061	4.29829e-18	***	1.79312	1.60027	0.79 (0.74-0.84)	0.82, 0.67	-7.28664	3.17781e-13	***	1.87402	1.67099	0.82 (0.76-0.88)	0.82, 0.74	-4.90629	9.28154e-07	***	1.51062	1.25525	0.76 (0.66-0.85)	0.65, 0.80	-8.66013	4.71223e-18	***	1.86003	1.61938	0.77 (0.71-0.83)	0.74, 0.73	-4.75502	1.98426e-06	***	1.35853	1.07275	0.61 (0.55-0.67)	0.60, 0.62	-3.2888	0.00100616	**	1.11752	1.02491	0.61 (0.55-0.68)	0.59, 0.61	0.882378	0.377573
XS.VLDL.FC.%	209	Free cholesterol to total lipids ratio in very small VLDL	%	Relative lipoprotein lipid concentrations	0.0639137	0.949039		0.173699	0.720423	0.51 (0.44-0.58)	0.14, 0.93	-0.913525	0.360966		0.153023	0.356104	0.52 (0.43-0.60)	0.18, 0.91	0.737915	0.460566		0.14239	0.842289	0.57 (0.46-0.69)	0.78, 0.37	-0.182567	0.855138		0.281703	0.644082	0.53 (0.46-0.60)	0.47, 0.63	-2.19903	0.0278761	*	0.0237999	1.04478	0.54 (0.48-0.60)	0.65, 0.46	-0.846186	0.397449		0.513888	0.55162	0.47 (0.41-0.54)	0.36, 0.67	-0.872558	0.382904
XS.VLDL.TG.%	210	Triglycerides to total lipids ratio in very small VLDL	%	Relative lipoprotein lipid concentrations	6.18061	6.38534e-10	***	1.20706	1.10065	0.69 (0.62-0.75)	0.71, 0.63	5.20082	1.98409e-07	***	1.28975	1.14357	0.72 (0.64-0.79)	0.58, 0.79	3.48679	0.000488857	***	1.04482	0.863797	0.67 (0.56-0.77)	0.77, 0.56	5.71832	1.0758e-08	***	1.26673	1.14341	0.70 (0.64-0.76)	0.69, 0.65	3.46487	0.000530485	***	1.06373	0.924626	0.57 (0.51-0.64)	0.58, 0.58	1.93069	0.0535212		0.595055	0.564635	0.57 (0.50-0.63)	0.59, 0.55	-1.07597	0.281942
IDL.PL.%	211	Phospholipids to total lipids ratio in IDL	%	Relative lipoprotein lipid concentrations	6.319	2.63254e-10	***	0.693619	0.830326	0.74 (0.68-0.81)	0.81, 0.60	3.82465	0.000130957	***	1.30299	1.12541	0.68 (0.59-0.77)	0.79, 0.55	5.01332	5.35001e-07	***	0.57982	1.00616	0.83 (0.75-0.90)	0.87, 0.66	6.14566	7.96328e-10	***	0.753003	0.874431	0.68 (0.61-0.74)	0.82, 0.50	2.4846	0.0129697	*	0.412448	1.06713	0.55 (0.49-0.61)	0.82, 0.30	4.84004	1.29815e-06	***	1.18843	1.09894	0.66 (0.60-0.73)	0.71, 0.55	-0.824862	0.40945
IDL.C.%	212	Cholesterol to total lipids ratio in IDL	%	Relative lipoprotein lipid concentrations	-9.62456	6.29779e-22	***	1.61422	1.29623	0.85 (0.80-0.89)	0.76, 0.79	-7.59638	3.04539e-14	***	2.06542	1.81726	0.83 (0.77-0.89)	0.79, 0.76	-6.06104	1.35242e-09	***	1.31355	1.10542	0.86 (0.78-0.93)	0.94, 0.66	-9.70025	3.00775e-22	***	1.69786	1.33552	0.79 (0.73-0.84)	0.76, 0.71	-5.84263	5.13816e-09	***	1.21943	1.05332	0.63 (0.57-0.70)	0.55, 0.70	-4.80785	1.52563e-06	***	1.58597	1.45367	0.66 (0.60-0.73)	0.66, 0.58	0.890795	0.373039
IDL.CE.%	213	Cholesteryl esters to total lipids ratio in IDL	%	Relative lipoprotein lipid concentrations	-9.84535	7.17893e-23	***	1.86437	1.53149	0.85 (0.81-0.90)	0.81, 0.75	-7.23567	4.63235e-13	***	2.09627	1.85684	0.83 (0.76-0.89)	0.82, 0.69	-6.57927	4.72756e-11	***	1.57877	1.26575	0.89 (0.82-0.95)	0.84, 0.83	-9.9859	1.75696e-23	***	1.89144	1.50095	0.78 (0.73-0.84)	0.91, 0.54	-5.23807	1.62267e-07	***	1.31836	1.09032	0.62 (0.56-0.68)	0.50, 0.72	-4.57758	4.70392e-06	***	1.64393	1.50691	0.65 (0.59-0.72)	0.93, 0.33	0.864141	0.38751
IDL.FC.%	214	Free cholesterol to total lipids ratio in IDL	%	Relative lipoprotein lipid concentrations	0.132581	0.894525		0.180989	0.860983	0.50 (0.44-0.57)	0.19, 0.86	-0.780221	0.435261		0.135584	0.218457	0.48 (0.40-0.56)	0.54, 0.50	0.625256	0.531803		0.148739	1.1061	0.56 (0.45-0.67)	0.25, 0.88	-0.911684	0.361935		0.40985	0.722456	0.54 (0.48-0.61)	0.47, 0.65	-1.36661	0.171749		0.420946	0.640083	0.52 (0.46-0.59)	0.81, 0.26	-1.41815	0.156147		0.770691	0.730482	0.55 (0.48-0.61)	0.53, 0.58	-0.298802	0.765091
IDL.TG.%	215	Triglycerides to total lipids ratio in IDL	%	Relative lipoprotein lipid concentrations	9.35517	8.34666e-21	***	1.90353	1.63991	0.82 (0.77-0.87)	0.75, 0.77	7.76497	8.16669e-15	***	2.00488	1.77821	0.84 (0.78-0.90)	0.78, 0.81	5.51465	3.49481e-08	***	1.63034	1.34604	0.80 (0.71-0.89)	0.90, 0.63	9.42265	4.39841e-21	***	1.98235	1.6486	0.78 (0.72-0.84)	0.75, 0.77	5.80618	6.39149e-09	***	1.53221	1.19986	0.63 (0.57-0.69)	0.71, 0.54	3.98085	6.86688e-05	***	1.44191	1.32434	0.63 (0.57-0.70)	0.81, 0.41	-0.677565	0.498047
L.LDL.PL.%	216	Phospholipids to total lipids ratio in large LDL	%	Relative lipoprotein lipid concentrations	3.57864	0.000345389	***	0.32358	0.327776	0.62 (0.55-0.69)	0.75, 0.45	2.99542	0.00274065	**	1.06261	0.983491	0.61 (0.53-0.70)	0.48, 0.72	1.8476	0.0646597		0.176504	0.291491	0.60 (0.49-0.72)	0.72, 0.54	3.34092	0.000835012	***	0.24393	0.350024	0.56 (0.49-0.63)	0.89, 0.29	2.00864	0.044575	*	0.919221	0.933953	0.53 (0.47-0.59)	0.79, 0.32	4.00066	6.3166e-05	***	0.707571	0.683624	0.64 (0.57-0.70)	0.86, 0.38	0.826265	0.408654
L.LDL.C.%	217	Cholesterol to total lipids ratio in large LDL	%	Relative lipoprotein lipid concentrations	-9.66629	4.19306e-22	***	1.51549	1.22096	0.84 (0.79-0.88)	0.76, 0.78	-8.13547	4.10331e-16	***	1.97804	1.72755	0.84 (0.78-0.90)	0.74, 0.81	-5.95689	2.57079e-09	***	1.33402	1.14211	0.83 (0.75-0.91)	0.88, 0.68	-9.77454	1.44807e-22	***	1.61216	1.27647	0.77 (0.71-0.83)	0.86, 0.60	-6.74949	1.48366e-11	***	1.35339	1.10242	0.65 (0.59-0.71)	0.63, 0.66	-4.92546	8.41611e-07	***	1.68427	1.54746	0.67 (0.60-0.73)	0.90, 0.36	-0.420147	0.674378
L.LDL.CE.%	218	Cholesteryl esters to total lipids ratio in large LDL	%	Relative lipoprotein lipid concentrations	-8.94264	3.79971e-19	***	1.4853	1.20198	0.82 (0.77-0.87)	0.79, 0.75	-7.4023	1.33845e-13	***	1.86356	1.61824	0.81 (0.75-0.88)	0.82, 0.71	-5.92318	3.15773e-09	***	1.34695	1.15148	0.83 (0.76-0.91)	0.75, 0.80	-9.54246	1.39489e-21	***	1.56434	1.24776	0.74 (0.68-0.80)	0.79, 0.63	-6.51	7.51531e-11	***	1.40569	1.1271	0.65 (0.59-0.71)	0.75, 0.53	-4.819	1.44283e-06	***	1.6905	1.55439	0.66 (0.60-0.73)	0.78, 0.46	-1.03809	0.299226
L.LDL.FC.%	219	Free cholesterol to total lipids ratio in large LDL	%	Relative lipoprotein lipid concentrations	-7.28035	3.32954e-13	***	1.29828	1.04292	0.74 (0.68-0.81)	0.82, 0.62	-6.90633	4.97349e-12	***	1.71486	1.53657	0.79 (0.72-0.86)	0.78, 0.74	-3.27274	0.00106511	**	1.06655	0.918069	0.70 (0.59-0.81)	0.58, 0.76	-6.9508	3.63231e-12	***	1.42709	1.12424	0.74 (0.68-0.80)	0.71, 0.72	-3.10335	0.00191346	**	0.927297	0.833134	0.56 (0.49-0.62)	0.59, 0.53	-3.33461	0.000854205	***	1.32638	1.21622	0.61 (0.55-0.68)	0.49, 0.71	2.27258	0.0230516	*
L.LDL.TG.%	220	Triglycerides to total lipids ratio in large LDL	%	Relative lipoprotein lipid concentrations	9.6066	7.4986e-22	***	1.46254	1.17411	0.84 (0.79-0.88)	0.70, 0.86	8.20997	2.21249e-16	***	1.99469	1.76611	0.85 (0.80-0.91)	0.74, 0.88	5.71743	1.08145e-08	***	1.29454	1.08126	0.81 (0.73-0.90)	0.91, 0.66	9.73826	2.07078e-22	***	1.59552	1.25556	0.77 (0.71-0.83)	0.74, 0.76	6.85025	7.37223e-12	***	1.05674	1.00852	0.66 (0.60-0.72)	0.56, 0.72	4.08732	4.36382e-05	***	1.48775	1.36379	0.64 (0.57-0.70)	0.90, 0.34	0.00140283	0.998881
M.LDL.PL.%	221	Phospholipids to total lipids ratio in medium LDL	%	Relative lipoprotein lipid concentrations	6.28023	3.38081e-10	***	0.357177	0.826262	0.69 (0.63-0.76)	0.57, 0.73	5.0734	3.90772e-07	***	1.41045	1.22626	0.69 (0.61-0.77)	0.83, 0.45	3.72404	0.00019606	***	0.152649	0.90936	0.70 (0.60-0.81)	0.65, 0.72	6.82531	8.77368e-12	***	0.230485	0.688788	0.70 (0.64-0.76)	0.64, 0.73	5.25299	1.49649e-07	***	0.521758	1.11152	0.62 (0.55-0.68)	0.76, 0.47	1.04754	0.294852		0.38943	0.356926	0.54 (0.47-0.60)	0.42, 0.67	-0.00981978	0.992165
M.LDL.C.%	222	Cholesterol to total lipids ratio in medium LDL	%	Relative lipoprotein lipid concentrations	-10.0544	8.78435e-24	***	1.479	1.18973	0.86 (0.82-0.90)	0.64, 0.92	-8.19036	2.60438e-16	***	1.98179	1.73644	0.85 (0.80-0.90)	0.70, 0.88	-6.42046	1.35861e-10	***	1.32736	1.11666	0.86 (0.79-0.93)	0.88, 0.70	-10.5169	7.21738e-26	***	1.60084	1.26228	0.79 (0.74-0.85)	0.65, 0.83	-7.67322	1.67728e-14	***	1.41208	1.10838	0.68 (0.62-0.73)	0.60, 0.72	-3.84388	0.000121105	***	1.46946	1.34753	0.63 (0.56-0.70)	0.89, 0.36	-0.182367	0.855294
M.LDL.CE.%	223	Cholesteryl esters to total lipids ratio in medium LDL	%	Relative lipoprotein lipid concentrations	-8.83351	1.01443e-18	***	1.39042	1.1167	0.81 (0.76-0.86)	0.78, 0.71	-6.28294	3.32234e-10	***	1.70368	1.49882	0.77 (0.70-0.84)	0.67, 0.76	-6.32886	2.46972e-10	***	1.28288	1.06299	0.87 (0.79-0.94)	0.75, 0.90	-9.61401	6.97795e-22	***	1.43788	1.13566	0.76 (0.71-0.82)	0.74, 0.72	-6.96414	3.3041e-12	***	1.48165	1.15575	0.67 (0.61-0.73)	0.79, 0.51	-2.29063	0.0219847	*	1.15287	1.06474	0.58 (0.51-0.65)	0.89, 0.28	-0.556922	0.577581
M.LDL.FC.%	224	Free cholesterol to total lipids ratio in medium LDL	%	Relative lipoprotein lipid concentrations	-5.51902	3.40898e-08	***	1.18744	0.961329	0.71 (0.65-0.78)	0.69, 0.69	-4.87932	1.0645e-06	***	1.2479	1.08663	0.74 (0.67-0.81)	0.72, 0.71	-3.08285	0.00205027	**	1.06081	0.935108	0.67 (0.56-0.79)	0.74, 0.62	-6.03466	1.59302e-09	***	1.41339	1.11225	0.69 (0.62-0.75)	0.66, 0.67	-2.80631	0.00501126	**	0.839302	0.890576	0.55 (0.49-0.62)	0.75, 0.40	-4.36702	1.25951e-05	***	1.61637	1.52801	0.65 (0.59-0.71)	0.63, 0.63	0.350707	0.725808
M.LDL.TG.%	225	Triglycerides to total lipids ratio in medium LDL	%	Relative lipoprotein lipid concentrations	9.49386	2.22637e-21	***	1.15779	0.975677	0.84 (0.80-0.88)	0.65, 0.91	7.95316	1.81813e-15	***	1.92323	1.6887	0.84 (0.79-0.90)	0.69, 0.90	5.8308	5.51626e-09	***	1.04523	1.00273	0.83 (0.75-0.91)	0.86, 0.68	9.62211	6.44943e-22	***	1.2988	1.05656	0.77 (0.71-0.83)	0.77, 0.72	7.04044	1.9163e-12	***	1.05257	0.927286	0.66 (0.60-0.72)	0.58, 0.71	3.76416	0.00016711	***	1.36788	1.2543	0.63 (0.56-0.69)	0.80, 0.43	0.19359	0.846497
S.LDL.PL.%	226	Phospholipids to total lipids ratio in small LDL	%	Relative lipoprotein lipid concentrations	8.35368	6.61697e-17	***	1.32065	1.36835	0.81 (0.76-0.87)	0.82, 0.71	7.19254	6.35956e-13	***	2.05133	1.88756	0.81 (0.74-0.87)	0.76, 0.76	6.06104	1.35242e-09	***	1.05217	1.30516	0.86 (0.78-0.94)	0.86, 0.83	8.58526	9.06304e-18	***	1.16138	1.10437	0.74 (0.68-0.79)	0.68, 0.76	5.97124	2.3545e-09	***	1.44104	1.5369	0.64 (0.58-0.70)	0.80, 0.46	2.77502	0.00551982	**	0.479423	0.456422	0.59 (0.53-0.66)	0.65, 0.54	0.547102	0.584308
S.LDL.C.%	227	Cholesterol to total lipids ratio in small LDL	%	Relative lipoprotein lipid concentrations	-9.43863	3.777e-21	***	1.53051	1.23111	0.86 (0.82-0.90)	0.76, 0.84	-7.92768	2.23285e-15	***	2.23495	1.98623	0.86 (0.81-0.91)	0.81, 0.81	-6.82149	9.01018e-12	***	1.31725	1.10887	0.88 (0.82-0.95)	0.78, 0.90	-9.95941	2.29421e-23	***	1.59188	1.26136	0.77 (0.71-0.83)	0.64, 0.79	-7.16519	7.76789e-13	***	1.5196	1.18571	0.66 (0.61-0.72)	0.68, 0.58	-3.98828	6.65541e-05	***	1.41399	1.30175	0.63 (0.57-0.70)	0.72, 0.50	-0.691593	0.489193
S.LDL.CE.%	228	Cholesteryl esters to total lipids ratio in small LDL	%	Relative lipoprotein lipid concentrations	-8.49946	1.90467e-17	***	1.44757	1.16172	0.82 (0.77-0.87)	0.86, 0.66	-7.0416	1.90051e-12	***	2.01199	1.83749	0.81 (0.74-0.87)	0.77, 0.72	-6.1568	7.42285e-10	***	1.25322	1.02224	0.86 (0.78-0.94)	0.87, 0.88	-8.99762	2.30662e-19	***	1.46647	1.15483	0.74 (0.69-0.80)	0.74, 0.69	-6.38138	1.75501e-10	***	1.46523	1.13975	0.66 (0.60-0.72)	0.91, 0.38	-2.9112	0.0036004	**	1.127	1.04954	0.60 (0.53-0.67)	0.91, 0.26	-0.890795	0.373039
S.LDL.FC.%	229	Free cholesterol to total lipids ratio in small LDL	%	Relative lipoprotein lipid concentrations	-5.99257	2.06552e-09	***	1.12379	0.936688	0.72 (0.67-0.78)	0.71, 0.69	-5.17534	2.275e-07	***	1.15431	0.996886	0.74 (0.67-0.81)	0.74, 0.69	-3.37976	0.000725483	***	1.0056	0.960549	0.69 (0.59-0.80)	0.74, 0.63	-6.45435	1.08683e-10	***	1.24303	1.01688	0.68 (0.62-0.74)	0.71, 0.62	-3.70386	0.000212341	***	1.06275	0.909927	0.57 (0.51-0.63)	0.39, 0.75	-3.56116	0.000369216	***	1.43688	1.31747	0.62 (0.56-0.69)	0.69, 0.53	0	1
S.LDL.TG.%	230	Triglycerides to total lipids ratio in small LDL	%	Relative lipoprotein lipid concentrations	7.0997	1.25026e-12	***	0.591825	0.831854	0.76 (0.71-0.82)	0.72, 0.74	6.04966	1.45156e-09	***	1.35207	1.16768	0.78 (0.72-0.85)	0.72, 0.79	4.18527	2.84823e-05	***	0.494188	1.03436	0.73 (0.63-0.83)	0.78, 0.66	7.64421	2.1024e-14	***	0.762307	0.83342	0.72 (0.66-0.78)	0.70, 0.71	5.22186	1.77131e-07	***	0.497845	0.920967	0.61 (0.55-0.67)	0.52, 0.68	3.43365	0.000595519	***	1.05895	0.992342	0.62 (0.55-0.68)	0.66, 0.56	0.117837	0.906196
XL.HDL.PL.%	231	Phospholipids to total lipids ratio in very large HDL	%	Relative lipoprotein lipid concentrations	3.16663	0.00154215	**	0.690257	0.715144	0.67 (0.61-0.73)	0.68, 0.62	3.11108	0.00186402	**	0.723551	0.625653	0.67 (0.60-0.75)	0.40, 0.93	2.46159	0.0138321	*	0.549702	0.897678	0.64 (0.54-0.75)	0.48, 0.85	4.16679	3.08917e-05	***	0.673687	0.77365	0.59 (0.53-0.65)	0.45, 0.76	4.92414	8.47332e-07	***	1.24679	0.992426	0.62 (0.56-0.68)	0.72, 0.51	1.93564	0.0529114		0.681979	0.775236	0.57 (0.50-0.63)	0.77, 0.37	2.51527	0.0118942	*
XL.HDL.C.%	232	Cholesterol to total lipids ratio in very large HDL	%	Relative lipoprotein lipid concentrations	-3.25643	0.00112823	**	0.724058	0.782369	0.68 (0.62-0.74)	0.55, 0.79	-3.15029	0.00163108	**	0.794237	0.687361	0.69 (0.61-0.76)	0.40, 0.93	-2.43906	0.0147254	*	0.568726	0.943741	0.64 (0.54-0.75)	0.43, 0.85	-4.4536	8.44421e-06	***	0.73944	0.859093	0.61 (0.54-0.67)	0.39, 0.84	-5.03047	4.89283e-07	***	1.30291	1.02846	0.62 (0.56-0.68)	0.73, 0.50	-2.2142	0.0268152	*	0.807988	0.897274	0.57 (0.51-0.64)	0.79, 0.37	-2.07057	0.0383988	*
XL.HDL.CE.%	233	Cholesteryl esters to total lipids ratio in very large HDL	%	Relative lipoprotein lipid concentrations	-4.23468	2.28879e-05	***	0.795944	0.939828	0.71 (0.66-0.77)	0.54, 0.83	-3.71291	0.000204888	***	0.908159	0.846636	0.72 (0.65-0.79)	0.51, 0.90	-3.06432	0.00218166	**	0.626628	0.991964	0.69 (0.59-0.79)	0.58, 0.83	-5.0779	3.81631e-07	***	0.855802	0.994331	0.62 (0.56-0.69)	0.55, 0.65	-5.2887	1.23188e-07	***	1.45832	1.14166	0.63 (0.57-0.69)	0.65, 0.60	-3.41384	0.000640545	***	1.1618	1.13759	0.62 (0.55-0.68)	0.61, 0.59	-1.00723	0.313825
XL.HDL.FC.%	234	Free cholesterol to total lipids ratio in very large HDL	%	Relative lipoprotein lipid concentrations	-0.697768	0.485322		0.332337	0.271181	0.55 (0.49-0.62)	0.54, 0.61	-0.911565	0.361998		0.284935	0.380882	0.56 (0.47-0.64)	0.25, 0.91	-0.630889	0.528113		0.299959	0.615004	0.52 (0.41-0.63)	0.42, 0.71	-1.46457	0.143039		0.267007	0.310136	0.56 (0.49-0.62)	0.55, 0.62	-1.3818	0.167034		0.554126	0.468118	0.54 (0.48-0.60)	0.42, 0.67	1.63109	0.102871		0.0902738	0.503233	0.56 (0.49-0.62)	0.42, 0.74	-2.19542	0.0281332	*
XL.HDL.TG.%	235	Triglycerides to total lipids ratio in very large HDL	%	Relative lipoprotein lipid concentrations	0.44317	0.657643		0.113066	0.26241	0.51 (0.44-0.58)	0.57, 0.55	-0.356785	0.721253		0.142434	0.124678	0.51 (0.43-0.59)	0.55, 0.62	0.951967	0.341114		0.405248	0.722555	0.53 (0.42-0.64)	0.51, 0.61	0.626027	0.531297		0.224438	0.293944	0.52 (0.45-0.58)	0.57, 0.54	0.763051	0.445433		0.187062	0.188654	0.51 (0.45-0.57)	0.73, 0.33	1.59395	0.110947		0.434203	0.430534	0.55 (0.49-0.62)	0.51, 0.64	-0.750512	0.452946
L.HDL.PL.%	236	Phospholipids to total lipids ratio in large HDL	%	Relative lipoprotein lipid concentrations	-1.45945	0.144441		0.569108	0.460067	0.55 (0.49-0.62)	0.33, 0.79	0.703767	0.481578		0.0336965	0.710914	0.47 (0.39-0.55)	0.23, 0.86	-2.85027	0.00436825	**	0.723844	0.67824	0.67 (0.57-0.78)	0.71, 0.61	-2.50814	0.0121369	*	0.586395	0.484613	0.55 (0.48-0.62)	0.44, 0.67	-0.133167	0.894061		0.237542	0.541734	0.52 (0.46-0.58)	0.57, 0.54	-0.588678	0.556077		0.676151	0.629431	0.52 (0.45-0.59)	0.81, 0.26	-1.25834	0.208271
L.HDL.C.%	237	Cholesterol to total lipids ratio in large HDL	%	Relative lipoprotein lipid concentrations	0.686148	0.49262		0.0696606	1.0503	0.50 (0.44-0.57)	0.26, 0.84	0.635155	0.525327		0.294763	0.803167	0.50 (0.42-0.58)	0.23, 0.91	0.0675953	0.946108		0.169322	1.10135	0.48 (0.36-0.59)	0.97, 0.10	0.49702	0.619175		0.0653876	1.16454	0.52 (0.45-0.59)	0.27, 0.80	-1.38585	0.165794		0.811789	0.636361	0.53 (0.46-0.59)	0.93, 0.15	-1.97155	0.0486614	*	0.876653	0.897202	0.57 (0.50-0.63)	0.51, 0.61	-0.232869	0.815863
L.HDL.CE.%	238	Cholesteryl esters to total lipids ratio in large HDL	%	Relative lipoprotein lipid concentrations	-0.437361	0.66185		0.128101	0.991014	0.55 (0.49-0.61)	0.27, 0.88	-0.262688	0.792791		0.0843976	0.632766	0.55 (0.47-0.63)	0.34, 0.88	-0.690069	0.490151		0.154909	1.05347	0.53 (0.42-0.65)	0.59, 0.54	-0.683621	0.494215		0.1389	1.1065	0.49 (0.42-0.56)	0.48, 0.56	-2.49929	0.0124442	*	1.00028	0.791079	0.56 (0.49-0.62)	0.17, 0.94	-2.0025	0.045231	*	0.876452	0.891623	0.57 (0.50-0.63)	0.39, 0.75	-0.13888	0.889545
L.HDL.FC.%	239	Free cholesterol to total lipids ratio in large HDL	%	Relative lipoprotein lipid concentrations	3.62406	0.000290009	***	0.193709	0.89886	0.68 (0.62-0.75)	0.74, 0.61	3.55412	0.000379241	***	0.753977	0.938833	0.67 (0.59-0.76)	0.75, 0.59	2.60242	0.0092569	**	0.188284	1.03119	0.70 (0.59-0.81)	0.59, 0.80	4.92355	8.49871e-07	***	0.25704	0.972095	0.63 (0.56-0.69)	0.90, 0.36	3.22385	0.00126478	**	0.271695	1.00995	0.60 (0.54-0.66)	0.70, 0.53	0.249461	0.803004		0.52802	0.564057	0.49 (0.42-0.56)	0.93, 0.16	0.232869	0.815863
L.HDL.TG.%	240	Triglycerides to total lipids ratio in large HDL	%	Relative lipoprotein lipid concentrations	-0.82137	0.411435		0.359343	0.768697	0.50 (0.43-0.57)	0.51, 0.54	-1.59573	0.110549		0.492145	0.702401	0.52 (0.44-0.61)	0.17, 0.91	0.687219	0.491945		0.495395	0.930333	0.52 (0.40-0.63)	0.67, 0.46	0.210211	0.833503		0.366106	0.88635	0.51 (0.45-0.58)	0.70, 0.37	2.17675	0.0294994	*	0.658764	0.612292	0.55 (0.49-0.61)	0.37, 0.74	2.23153	0.025646	*	0.942973	0.921729	0.58 (0.51-0.64)	0.74, 0.40	0.95813	0.337997
M.HDL.PL.%	241	Phospholipids to total lipids ratio in medium HDL	%	Relative lipoprotein lipid concentrations	4.20299	2.63418e-05	***	0.0552414	0.363161	0.70 (0.64-0.76)	0.58, 0.75	3.85798	0.000114329	***	1.05221	0.972334	0.70 (0.63-0.78)	0.49, 0.86	2.51792	0.0118049	*	0.270498	0.38563	0.69 (0.58-0.79)	0.67, 0.71	4.62407	3.76277e-06	***	0.185914	0.233787	0.62 (0.55-0.69)	0.56, 0.63	3.72614	0.000194433	***	0.559026	0.523543	0.58 (0.52-0.64)	0.67, 0.49	4.5751	4.7599e-06	***	0.562542	0.605148	0.65 (0.59-0.72)	0.56, 0.68	0.0981978	0.921775
M.HDL.C.%	242	Cholesterol to total lipids ratio in medium HDL	%	Relative lipoprotein lipid concentrations	-2.57134	0.0101305	*	0.696959	0.868834	0.63 (0.57-0.70)	0.63, 0.60	-1.86822	0.0617316		0.464265	0.663613	0.62 (0.54-0.70)	0.42, 0.81	-2.17724	0.0294629	*	0.74714	0.942381	0.63 (0.52-0.74)	0.84, 0.44	-3.39161	0.000694831	***	0.738177	0.981763	0.58 (0.51-0.65)	0.64, 0.54	-3.13829	0.00169937	**	1.13353	0.887919	0.57 (0.51-0.64)	0.50, 0.65	-4.04895	5.1448e-05	***	1.4278	1.30918	0.64 (0.57-0.70)	0.52, 0.69	-0.387181	0.698622
M.HDL.CE.%	243	Cholesteryl esters to total lipids ratio in medium HDL	%	Relative lipoprotein lipid concentrations	-2.09595	0.0360866	*	0.626597	0.817447	0.62 (0.55-0.69)	0.60, 0.64	-1.52908	0.126245		0.315554	0.502833	0.61 (0.53-0.69)	0.64, 0.59	-1.88431	0.0595231		0.695222	0.905223	0.61 (0.50-0.73)	0.62, 0.66	-2.92396	0.00345608	**	0.681589	0.935894	0.57 (0.51-0.64)	0.68, 0.50	-3.21424	0.0013079	**	1.14906	0.892926	0.57 (0.51-0.64)	0.55, 0.59	-3.2009	0.00136997	**	1.31953	1.21119	0.61 (0.54-0.67)	0.63, 0.53	-0.526061	0.598846
M.HDL.FC.%	244	Free cholesterol to total lipids ratio in medium HDL	%	Relative lipoprotein lipid concentrations	-3.27756	0.00104709	**	0.919235	0.982643	0.61 (0.54-0.68)	0.59, 0.61	-1.8839	0.0595783		0.727914	0.870092	0.57 (0.48-0.66)	0.81, 0.36	-2.58552	0.00972325	**	0.932519	1.04359	0.66 (0.55-0.77)	0.59, 0.73	-3.76825	0.000164393	***	0.886219	1.04188	0.58 (0.51-0.65)	0.58, 0.59	-1.85674	0.0633479		0.861919	0.99109	0.54 (0.47-0.60)	0.84, 0.29	-5.59894	2.15662e-08	***	1.70837	1.56842	0.69 (0.63-0.75)	0.59, 0.70	0.0420848	0.966431
M.HDL.TG.%	245	Triglycerides to total lipids ratio in medium HDL	%	Relative lipoprotein lipid concentrations	0.831934	0.405446		0.636051	0.69479	0.56 (0.49-0.63)	0.68, 0.46	0.123502	0.901709		0.0527226	0.595097	0.55 (0.46-0.63)	0.72, 0.41	1.34064	0.180038		0.782908	0.808359	0.57 (0.45-0.69)	0.80, 0.44	1.88038	0.0600558		0.617621	0.827461	0.54 (0.47-0.61)	0.89, 0.23	2.17776	0.0294239	*	0.828083	0.6852	0.55 (0.49-0.61)	0.48, 0.66	3.08453	0.00203877	**	1.10534	1.02865	0.60 (0.54-0.67)	0.84, 0.33	0.613035	0.539853
S.HDL.PL.%	246	Phospholipids to total lipids ratio in small HDL	%	Relative lipoprotein lipid concentrations	-0.21287	0.831429		0.197628	1.15137	0.55 (0.48-0.61)	0.46, 0.70	0.225441	0.821636		0.121215	0.957568	0.54 (0.46-0.63)	0.53, 0.64	0.219685	0.826117		0.223054	1.15826	0.50 (0.38-0.61)	0.99, 0.12	-0.0466496	0.962792		0.186889	1.24434	0.52 (0.46-0.59)	0.30, 0.81	2.7165	0.00659755	**	0.85854	0.756087	0.55 (0.49-0.62)	0.70, 0.44	1.30425	0.192147		0.787422	0.922929	0.54 (0.48-0.61)	0.83, 0.25	2.45074	0.0142564	*
S.HDL.C.%	247	Cholesterol to total lipids ratio in small HDL	%	Relative lipoprotein lipid concentrations	-2.7541	0.0058853	**	0.635005	0.946235	0.65 (0.59-0.71)	0.69, 0.59	-2.36615	0.0179742	*	0.399021	0.762612	0.65 (0.58-0.73)	0.40, 0.91	-2.273	0.0230261	*	0.685745	0.98368	0.63 (0.52-0.74)	0.51, 0.73	-3.22114	0.00127683	**	0.678787	1.04742	0.58 (0.51-0.64)	0.66, 0.50	-4.01122	6.04062e-05	***	1.09269	0.886528	0.59 (0.53-0.65)	0.58, 0.59	-3.11301	0.00185193	**	1.21021	1.14843	0.61 (0.54-0.67)	0.51, 0.67	-1.70865	0.0875165
S.HDL.CE.%	248	Cholesteryl esters to total lipids ratio in small HDL	%	Relative lipoprotein lipid concentrations	-3.65312	0.00025907	***	0.834117	0.859946	0.69 (0.63-0.75)	0.45, 0.85	-3.15421	0.00160933	**	0.617805	0.624628	0.69 (0.62-0.76)	0.55, 0.81	-3.16868	0.00153132	**	0.897862	0.904935	0.68 (0.58-0.79)	0.52, 0.80	-4.44094	8.95657e-06	***	0.948506	0.952664	0.61 (0.55-0.68)	0.65, 0.55	-4.89934	9.61604e-07	***	1.34956	1.05196	0.62 (0.56-0.68)	0.68, 0.52	-2.95454	0.00313137	**	1.27229	1.17678	0.60 (0.53-0.67)	0.53, 0.65	-1.45614	0.145355
S.HDL.FC.%	249	Free cholesterol to total lipids ratio in small HDL	%	Relative lipoprotein lipid concentrations	4.53787	5.68247e-06	***	0.258997	1.34732	0.66 (0.59-0.73)	0.69, 0.61	3.43258	0.000597864	***	0.81434	1.40795	0.65 (0.57-0.74)	0.67, 0.60	2.57425	0.0100457	*	0.105584	1.37183	0.66 (0.54-0.78)	0.87, 0.51	5.00879	5.47736e-07	***	0.462532	1.60448	0.65 (0.58-0.72)	0.71, 0.56	2.89676	0.00377038	**	0.165724	1.27457	0.58 (0.51-0.64)	0.91, 0.26	-0.732289	0.463992		0.54252	0.808464	0.52 (0.45-0.60)	0.69, 0.44	-0.798208	0.42475
S.HDL.TG.%	250	Triglycerides to total lipids ratio in small HDL	%	Relative lipoprotein lipid concentrations	4.24524	2.18357e-05	***	1.12683	0.905966	0.68 (0.61-0.74)	0.68, 0.65	3.35809	0.000784836	***	0.840745	0.727258	0.68 (0.60-0.76)	0.64, 0.72	2.99672	0.00272898	**	1.19206	0.960669	0.67 (0.56-0.79)	0.81, 0.56	5.16429	2.41356e-07	***	1.24161	0.987351	0.64 (0.58-0.71)	0.76, 0.50	3.72513	0.000195215	***	1.14981	0.893911	0.59 (0.53-0.65)	0.65, 0.50	4.25569	2.08403e-05	***	1.52228	1.41023	0.64 (0.58-0.71)	0.74, 0.48	-0.228661	0.819133
[truncated: 11 more columns]
