# Supplementary material for: Early Metabolomic and Immunologic Biomarkers as Prognostic Indicators for COVID-19
Source: Metabolites. 2024 Jul 9;14(7):380. doi: 10.3390/metabo14070380 (PMC11278819; doi:10.3390/metabo14070380)
Supplement: Supplementary file 1 [file metabolites-14-00380-s001.zip › Table S3.xlsx]

## Sheet: Table S3
Cytokine/chemokine	COVID-19 severity (Omicron, N=110)							Peak CRP (from low to high levels)							Older age (from young to old)							Male gender (from female to male)							Peak viral load (from high to low threshold cycle, Ct, values)							25-OH vitamin D (from low to high levels)							Vaccine dose (mRNA or inactivated, from 0, 1, 2, to 3 doses)
Cytokine/chemokine	Z value	P value	P syp	VIP comp1	VIP comp2	AUC value	AUC specificity, sensitivity	Z value	P value	P syp	VIP comp1	VIP comp2	AUC value	AUC specificity, sensitivity	Z value	P value	P syp	VIP comp1	VIP comp2	AUC value	AUC specificity, sensitivity	Z value	P value	P syp	VIP comp1	VIP comp2	AUC value	AUC specificity, sensitivity	Z value	P value	P syp	VIP comp1	VIP comp2	AUC value	AUC specificity, sensitivity	Z value	P value	P syp	VIP comp1	VIP comp2	AUC value	AUC specificity, sensitivity	Z value	P value	P syp	VIP comp1	VIP comp2	AUC value	AUC specificity, sensitivity
sCD40L	-0.458139	0.646853		0.155108	0.967902	0.51 (0.38-0.63)	1.00, 0.16	1.0203	0.307587		0.428192	0.876539	0.57 (0.45-0.68)	0.67, 0.51	-1.84008	0.0657565		0.348511	0.627474	0.57 (0.46-0.68)	0.61, 0.58	2.23538	0.0253922	*	1.52896	1.31003	0.63 (0.52-0.73)	0.49, 0.78	-1.1575	0.24707		1.92375	1.31698	0.58 (0.46-0.70)	0.85, 0.35	0.460345	0.645268		0.56 (0.45-0.67)	0.293569	0.56 (0.45-0.67)	0.26, 0.92	2.7691	0.00562108	**	2.98638	2.67428	0.68 (0.57-0.78)	0.47, 0.80
EGF	2.21047	0.0270722	*	1.6257	1.3236	0.64 (0.51-0.76)	0.73, 0.57	1.62206	0.10479		1.06312	0.813091	0.61 (0.49-0.72)	0.33, 0.87	1.21533	0.224241		1.85234	1.55217	0.46 (0.35-0.58)	0.67, 0.42	0.948663	0.342792		0.646672	0.650324	0.55 (0.44-0.67)	0.67, 0.48	-1.94383	0.0519155		2.15326	1.57857	0.59 (0.47-0.71)	0.62, 0.62	-0.627428	0.530379		0.53 (0.41-0.64)	0.926233	0.53 (0.41-0.64)	0.33, 0.81	1.34616	0.17825		0.850918	0.987985	0.62 (0.50-0.75)	0.63, 0.65
Eotaxin	-1.66429	0.0960543		0.871587	1.8268	0.63 (0.52-0.75)	0.84, 0.45	-0.856273	0.391847		0.317625	1.49866	0.55 (0.43-0.66)	0.50, 0.67	0.351151	0.725475		1.1868	1.11882	0.55 (0.43-0.66)	0.97, 0.20	1.65017	0.0989086		1.07365	0.93244	0.59 (0.48-0.70)	0.54, 0.65	-0.470624	0.63791		0.422131	0.484115	0.48 (0.36-0.60)	0.52, 0.58	-0.159733	0.873091		0.52 (0.41-0.63)	0.208027	0.52 (0.41-0.63)	0.90, 0.20	-2.45285	0.0141729	*	3.20918	2.92679	0.68 (0.58-0.79)	0.64, 0.70
FGF-2	4.42015	9.86324e-06	***	1.14009	0.793297	0.73 (0.61-0.84)	0.73, 0.69	2.80065	0.00509995	**	1.28931	0.891058	0.67 (0.55-0.80)	0.77, 0.61	-0.145742	0.884125		0.501773	0.412125	0.52 (0.39-0.65)	0.67, 0.51	1.64338	0.100305		1.29512	1.13051	0.61 (0.48-0.73)	0.56, 0.61	-0.817937	0.413393		0.985886	0.799498	0.52 (0.39-0.66)	0.79, 0.38	-1.22763	0.219587		0.53 (0.40-0.66)	0.335623	0.53 (0.40-0.66)	0.60, 0.55	0.374644	0.707925		0.153482	0.521425	0.58 (0.43-0.73)	0.54, 0.73
FLT-3L	-0.0784121	0.9375		0.220082	1.1895	0.54 (0.42-0.67)	0.90, 0.31	1.28234	0.199725		0.698055	0.768083	0.54 (0.43-0.66)	0.86, 0.30	-2.81904	0.00481672	**	2.20188	1.83612	0.62 (0.51-0.72)	0.92, 0.43	1.66941	0.0950354		1.80001	1.52894	0.59 (0.48-0.70)	0.82, 0.44	1.42443	0.154321		0.59736	1.31183	0.58 (0.46-0.69)	0.61, 0.62	0.199121	0.842168		0.51 (0.40-0.62)	0.0942663	0.51 (0.40-0.62)	0.57, 0.52	-0.339168	0.734483		0.296085	0.426197	0.54 (0.41-0.66)	0.37, 0.85
Fractalkine	2.43087	0.0150626	*	0.73572	0.970585	0.64 (0.50-0.77)	0.76, 0.57	2.68926	0.00716104	**	1.18413	0.948951	0.67 (0.55-0.79)	0.74, 0.62	-0.227613	0.819947		0.614468	0.50978	0.50 (0.38-0.63)	0.80, 0.37	2.44647	0.0144261	*	1.58329	1.35769	0.65 (0.54-0.77)	0.88, 0.41	0.65977	0.509401		0.177738	1.19679	0.50 (0.36-0.63)	1.00, 0.09	0.15776	0.874646		0.49 (0.37-0.62)	0.0892588	0.49 (0.37-0.62)	0.11, 0.95	-1.4445	0.148599		0.442163	0.506601	0.57 (0.43-0.70)	0.39, 0.81
G-CSF	2.90547	0.00366704	**	0.308264	0.21681	0.75 (0.59-0.92)	0.69, 0.80	2.84782	0.00440193	**	0.38037	0.359555	0.70 (0.52-0.89)	0.67, 0.76	0.560237	0.575318		0.355603	0.292425	0.50 (0.27-0.73)	0.62, 0.54	1.26588	0.205558		0.391576	0.440575	0.63 (0.44-0.82)	0.79, 0.59	0.856915	0.391492		0.447104	0.651941	0.46 (0.22-0.69)	0.60, 0.55	0.885687	0.375786		0.64 (0.46-0.83)	0.412232	0.64 (0.46-0.83)	0.62, 0.67	0.563181	0.573312		0.00232389	0.135006	0.57 (0.38-0.77)	0.79, 0.41
GM-CSF	-0.288675	0.77283		0.0484126	0.0338488	0.58 (0.42-0.75)	0.17, 1.00	0.436436	0.662521		0.0818299	0.0795236	0.58 (0.42-0.75)	0.17, 1.00	-1.31717	0.187781		0.543776	0.463767	0.75 (0.26-1.00)	0.50, 1.00	0.516398	0.605577		0.169824	0.161968	0.60 (0.40-0.80)	1.00, 0.20	0	1		0.0951793	0.176973	NA (NA-NA)	1.00, 0.20	0	1		0.58 (0.42-0.75)	0.050084	0.58 (0.42-0.75)	0.17, 1.00	0.503953	0.614295		0.230554	0.2053	0.58 (0.42-0.75)	1.00, 0.17
GROa	1.0695	0.284844		1.30079	1.46573	0.54 (0.41-0.66)	0.87, 0.32	2.04251	0.0411012	*	1.32201	1.40844	0.60 (0.49-0.71)	0.88, 0.33	-0.529352	0.596561		0.859043	1.3426	0.54 (0.42-0.65)	0.74, 0.46	0.0606684	0.951623		0.3769	1.3271	0.50 (0.39-0.61)	0.56, 0.52	-0.305442	0.760029		1.37751	1.42403	0.48 (0.36-0.59)	0.17, 0.89	0.403264	0.686754		0.58 (0.47-0.68)	0.422302	0.58 (0.47-0.68)	0.66, 0.52	-0.0278735	0.977763		0.12105	0.806842	0.48 (0.37-0.60)	0.97, 0.11
IFNa2	1.38693	0.165462		0.0970914	0.641352	0.59 (0.41-0.76)	0.67, 0.59	1.25939	0.207888		0.0957103	0.709012	0.64 (0.49-0.79)	0.68, 0.62	0.334988	0.737634		0.0572873	0.988772	0.55 (0.41-0.70)	0.36, 0.76	0.742621	0.457711		0.950363	0.940169	0.55 (0.41-0.70)	0.67, 0.50	0.0637523	0.949167		0.649773	0.439098	0.49 (0.34-0.65)	0.84, 0.35	0.124805	0.900678		0.59 (0.45-0.73)	0.187236	0.59 (0.45-0.73)	0.74, 0.47	-0.781417	0.434557		0.687048	0.854591	0.53 (0.37-0.70)	0.43, 0.77
IFNg	0.122156	0.902776		0.112475	0.279517	0.55 (0.31-0.79)	0.53, 0.73	2.02881	0.0424778	*	0.153526	0.154774	0.66 (0.43-0.89)	0.50, 0.93	0.55269	0.580476		0.77678	0.648385	0.48 (0.22-0.75)	0.43, 0.74	1.44987	0.147094		0.297515	0.260467	0.68 (0.44-0.91)	0.60, 0.88	-0.76617	0.443575		0.0856144	0.222552	0.68 (0.44-0.92)	0.80, 0.69	1.41135	0.158143		0.62 (0.40-0.85)	0.032428	0.62 (0.40-0.85)	0.53, 0.82	1.15635	0.24754		0.663571	0.590341	0.68 (0.46-0.90)	0.78, 0.65
IL-1a	-0.693164	0.488207		0.0619888	0.0431317	0.61 (0.11-1.00)	1.00, 0.33	1.03693	0.299769		0.102094	0.11624	0.64 (0.16-1.00)	0.86, 0.50	-1.50502	0.13232		0.0910945	0.107146	0.57 (0.16-0.98)	0.50, 0.71	1.74413	0.0811359		0.346465	0.336352	0.85 (0.65-1.00)	1.00, 0.60	-0.156813	0.875393		0.0137884	0.147664	0.40 (0.00-1.00)	0.50, 0.80	-0.115214	0.908275		0.64 (0.36-0.92)	0.0149379	0.64 (0.36-0.92)	0.43, 1.00	0.64829	0.516797		0.23395	0.207193	0.61 (0.11-1.00)	0.33, 1.00
IL-1b	1.02236	0.306612		0.141203	0.574579	0.59 (0.42-0.77)	0.53, 0.71	1.28341	0.19935		0.16935	0.511344	0.63 (0.46-0.79)	0.45, 0.84	-0.697195	0.485681		0.99698	0.820581	0.50 (0.33-0.66)	0.67, 0.45	-0.47799	0.632657		0.564146	0.539031	0.54 (0.38-0.70)	0.96, 0.22	-1.21599	0.223988		0.327003	0.251528	0.67 (0.50-0.84)	0.90, 0.45	-0.612344	0.54031		0.49 (0.32-0.66)	0.239574	0.49 (0.32-0.66)	0.70, 0.48	1.31406	0.188827		1.04	0.969359	0.68 (0.51-0.85)	0.62, 0.76
IL-1RA	3.62605	0.000287795	***	1.46352	1.20664	0.68 (0.55-0.80)	0.66, 0.76	3.98536	6.73777e-05	***	1.42131	1.09617	0.64 (0.53-0.76)	0.62, 0.67	-0.843334	0.399042		1.17042	1.24035	0.48 (0.36-0.60)	0.57, 0.54	1.26324	0.206502		0.605543	0.886068	0.58 (0.46-0.69)	0.79, 0.39	2.35095	0.0187256	*	0.957359	1.2356	0.62 (0.50-0.74)	0.95, 0.33	-1.41121	0.158183		0.57 (0.46-0.69)	0.473961	0.57 (0.46-0.69)	0.76, 0.47	-1.02165	0.306948		0.206081	0.616903	0.52 (0.37-0.66)	0.37, 0.84
IL-2	0.874609	0.381787		0.0361592	0.0251589	0.62 (0.25-1.00)	0.67, 0.75	1.72938	0.0837404		0.199149	0.220407	0.62 (0.25-1.00)	0.67, 0.75	-0.290323	0.771569		0.425492	0.358454	0.62 (0.00-1.00)	0.50, 1.00	0.796003	0.42603		0.12616	0.161556	0.67 (0.29-1.00)	0.75, 0.67	1.01874	0.308325		0.244236	0.287124	0.67 (0.20-1.00)	1.00, 0.50	0.192154	0.847622		0.67 (0.33-1.00)	0.039711	0.67 (0.33-1.00)	0.43, 1.00	0.219676	0.826124		0.239864	0.21398	0.62 (0.25-1.00)	1.00, 0.50
IL-3	-0.654654	0.512691		0.0582909	0.0421026	0.67 (0.46-0.87)	0.33, 1.00	0.657596	0.510798		0.0785312	0.0717166	0.67 (0.46-0.87)	0.33, 1.00	-0.992642	0.320885		0.529179	0.444122	0.71 (0.13-1.00)	0.50, 1.00	0.9759	0.329114		0.204476	0.181782	0.70 (0.46-0.94)	1.00, 0.40	0	1		0.088075	0.180756	NA (NA-NA)	1.00, 0.40	0.328798	0.742308		0.67 (0.46-0.87)	0.0605637	0.67 (0.46-0.87)	0.33, 1.00	0.951611	0.341295		0.277597	0.245611	0.67 (0.46-0.87)	1.00, 0.33
IL-4	-0.439155	0.660549		0.0672876	0.0474207	0.64 (0.26-1.00)	0.57, 1.00	-0.104257	0.916965		0.0369406	0.142815	0.78 (0.44-1.00)	0.67, 1.00	-0.838628	0.401678		0.394297	0.321697	0.67 (0.14-1.00)	0.67, 0.83	0.129099	0.897279		0.13107	0.227736	0.44 (0.00-0.96)	0.67, 0.67	-0.600751	0.548006		0.0894041	0.0862591	NA (NA-NA)	1.00, 0.67	0.7298	0.465512		0.50 (0.04-0.96)	0.0891982	0.50 (0.04-0.96)	0.67, 0.67	1.51807	0.128996		0.45194	0.406277	0.64 (0.26-1.00)	1.00, 0.57
IL-5	3.88407	0.00010272	***	0.861867	0.620673	0.71 (0.61-0.82)	0.71, 0.70	2.49521	0.0125882	*	0.94161	0.679015	0.63 (0.52-0.74)	0.58, 0.64	-0.330254	0.741208		0.655867	0.549544	0.54 (0.42-0.66)	0.62, 0.50	0.92466	0.355143		1.58231	1.3393	0.55 (0.44-0.67)	0.65, 0.50	-1.15317	0.248839		0.339802	1.01508	0.57 (0.45-0.69)	0.53, 0.64	-2.2289	0.0258204	*	0.56 (0.44-0.67)	1.38805	0.56 (0.44-0.67)	0.21, 0.96	-0.484417	0.62809		0.817732	0.799933	0.46 (0.33-0.59)	1.00, 0.06
IL-6	6.43734	1.21583e-10	***	1.23504	1.00062	0.90 (0.83-0.97)	0.94, 0.74	6.89822	5.26598e-12	***	1.05058	0.927446	0.82 (0.73-0.90)	0.61, 0.90	2.38669	0.0170009	*	1.19485	0.975384	0.62 (0.49-0.75)	0.38, 0.86	2.42489	0.0153132	*	0.803042	0.841298	0.65 (0.53-0.76)	0.83, 0.46	-0.231557	0.816882		0.486947	0.463611	0.52 (0.39-0.65)	0.27, 0.85	-0.758972	0.447869		0.51 (0.39-0.63)	0.317976	0.51 (0.39-0.63)	0.41, 0.73	-0.862571	0.388374		1.42083	1.2629	0.50 (0.37-0.62)	0.66, 0.43
IL-7	0.251773	0.801216		0.107517	0.203507	0.52 (0.23-0.80)	0.83, 0.38	0.747005	0.45506		0.112594	0.301295	0.53 (0.26-0.80)	0.64, 0.56	-0.716652	0.473589		0.0175352	0.136949	0.46 (0.19-0.73)	0.62, 0.58	0.694888	0.487126		0.490415	0.414774	0.60 (0.34-0.86)	1.00, 0.42	-1.5541	0.12016		0.569444	0.418614	0.72 (0.46-0.98)	0.67, 0.83	-0.227349	0.820152		0.51 (0.24-0.78)	0.0519949	0.51 (0.24-0.78)	0.36, 0.89	1.01673	0.309283		0.562372	0.50432	0.58 (0.30-0.86)	0.60, 0.67
IL-8	3.0887	0.00201034	**	1.28748	1.42741	0.64 (0.52-0.76)	0.94, 0.42	3.64813	0.000264155	***	1.27269	1.3805	0.66 (0.56-0.77)	0.83, 0.47	1.3445	0.178788		0.879256	1.34437	0.58 (0.47-0.69)	0.89, 0.34	2.08718	0.0368723	*	0.504978	1.1357	0.62 (0.51-0.72)	0.67, 0.60	-0.557985	0.576854		1.29055	1.39655	0.51 (0.40-0.63)	0.98, 0.18	-0.28546	0.775291		0.54 (0.42-0.65)	0.442628	0.54 (0.42-0.65)	0.41, 0.74	-1.69209	0.0906297		0.219526	0.861405	0.54 (0.43-0.65)	0.83, 0.30
IL-9	0.951496	0.341353		0.0332918	0.690515	0.52 (0.35-0.70)	0.80, 0.41	0.745895	0.455731		0.267133	0.683078	0.55 (0.41-0.70)	0.77, 0.42	-1.79051	0.073372		0.779079	0.951532	0.57 (0.43-0.70)	0.60, 0.62	0.440991	0.659219		1.01162	0.859052	0.53 (0.39-0.67)	0.84, 0.26	-0.673882	0.500386		0.406561	0.593179	0.54 (0.39-0.69)	0.82, 0.30	-0.404636	0.685745		0.50 (0.36-0.63)	0.636416	0.50 (0.36-0.63)	0.18, 0.94	0.862341	0.3885		0.677959	1.04981	0.57 (0.42-0.71)	0.64, 0.57
IL-10	5.72469	1.03624e-08	***	1.29918	1.34365	0.82 (0.73-0.91)	0.73, 0.80	5.93596	2.92132e-09	***	1.11368	1.302	0.75 (0.65-0.85)	0.79, 0.63	1.4695	0.141698		0.581701	1.29798	0.58 (0.46-0.70)	0.64, 0.52	1.98469	0.0471788	*	0.518116	0.937562	0.62 (0.50-0.73)	0.71, 0.54	-0.584712	0.558741		1.12277	1.24925	0.52 (0.39-0.64)	0.53, 0.60	-0.947758	0.343253		0.47 (0.35-0.58)	0.358594	0.47 (0.35-0.58)	0.57, 0.50	-1.27503	0.202299		0.0355866	0.619982	0.53 (0.41-0.66)	0.97, 0.15
IL-12p40	1.83579	0.0663891		0.638508	0.472217	0.59 (0.44-0.73)	0.78, 0.52	2.18297	0.0290378	*	0.500779	0.417061	0.62 (0.49-0.74)	0.76, 0.55	-1.71379	0.0865674		2.15306	1.82563	0.58 (0.47-0.70)	0.94, 0.27	1.25207	0.210545		1.45448	1.29206	0.58 (0.46-0.70)	0.98, 0.23	-0.114428	0.908899		0.678123	0.997499	0.53 (0.40-0.66)	0.66, 0.50	-0.281453	0.778363		0.52 (0.40-0.64)	0.286221	0.52 (0.40-0.64)	0.51, 0.59	-0.205514	0.83717		0.617668	0.96624	0.51 (0.38-0.64)	0.43, 0.66
IL-12p70	2.67638	0.00744215	**	0.0909038	0.379015	0.68 (0.53-0.83)	0.66, 0.74	1.45319	0.146172		0.371619	0.426208	0.63 (0.48-0.78)	0.71, 0.62	0.228455	0.819292		0.602977	0.786502	0.54 (0.40-0.69)	0.89, 0.24	1.09596	0.273095		1.20226	1.04936	0.58 (0.44-0.72)	0.73, 0.48	-0.590104	0.555121		0.33981	0.304605	0.51 (0.36-0.66)	0.96, 0.20	-0.35077	0.725761		0.50 (0.35-0.64)	0.222469	0.50 (0.35-0.64)	0.54, 0.55	-0.661878	0.50805		0.436293	0.887511	0.50 (0.35-0.66)	0.57, 0.53
IL-13	1.81983	0.0687853		0.128677	0.651089	0.62 (0.46-0.78)	0.84, 0.48	2.06059	0.0393418	*	0.241546	0.567026	0.61 (0.47-0.75)	0.62, 0.62	0.249959	0.802619		0.810709	0.963613	0.53 (0.39-0.68)	0.66, 0.53	1.60901	0.107614		0.904807	0.769576	0.62 (0.48-0.75)	0.57, 0.66	-0.772944	0.439555		0.358679	0.32257	0.62 (0.48-0.77)	0.72, 0.58	-0.493861	0.621404		0.51 (0.37-0.65)	0.223804	0.51 (0.37-0.65)	0.58, 0.59	0.012253	0.990224		0.759581	0.772524	0.58 (0.42-0.75)	0.56, 0.66
IL-15	4.30256	1.68836e-05	***	1.29757	0.975282	0.75 (0.64-0.87)	0.56, 0.87	3.9559	7.62471e-05	***	1.32278	0.927689	0.73 (0.62-0.85)	0.57, 0.82	0.866492	0.386221		0.000120649	0.477125	0.57 (0.42-0.72)	0.48, 0.70	2.34821	0.0188636	*	1.15077	1.07684	0.67 (0.54-0.79)	0.81, 0.51	-1.09615	0.273015		0.893504	1.09554	0.59 (0.44-0.74)	0.62, 0.65	-0.959163	0.337477		0.53 (0.39-0.67)	0.419431	0.53 (0.39-0.67)	0.64, 0.55	-2.14183	0.0322075	*	0.515491	0.484648	0.60 (0.46-0.74)	0.48, 0.72
IL-17A	3.13373	0.00172599	**	0.00688808	0.404277	0.75 (0.58-0.92)	0.92, 0.62	1.31271	0.18928		0.21288	0.456996	0.57 (0.39-0.74)	0.88, 0.37	-0.556424	0.577921		0.909565	0.758588	0.49 (0.33-0.66)	0.52, 0.66	1.42278	0.1548		0.852564	0.720189	0.61 (0.46-0.77)	0.35, 0.89	0.133751	0.8936		0.106854	0.29957	0.51 (0.34-0.68)	1.00, 0.19	-0.339761	0.734037		0.47 (0.31-0.63)	0.205998	0.47 (0.31-0.63)	0.77, 0.33	-1.14563	0.251947		0.497636	0.629174	0.50 (0.31-0.70)	0.50, 0.62
IL-18	6.15302	7.6021e-10	***	1.26328	0.922112	0.85 (0.77-0.93)	0.70, 0.95	5.07779	3.81845e-07	***	1.04499	0.753182	0.77 (0.68-0.86)	0.65, 0.83	2.40417	0.0162092	*	1.09009	0.955081	0.65 (0.54-0.77)	0.63, 0.68	3.12364	0.00178627	**	1.99526	1.88831	0.68 (0.57-0.78)	0.53, 0.78	-0.51934	0.603524		0.0437783	1.02084	0.54 (0.42-0.67)	0.78, 0.49	-1.96014	0.0499797	*	0.55 (0.44-0.66)	1.09477	0.55 (0.44-0.66)	0.51, 0.63	-0.76594	0.443712		0.358339	0.371058	0.50 (0.39-0.62)	0.56, 0.57
IP-10	2.57728	0.00995823	**	1.34122	1.12606	0.60 (0.47-0.73)	0.98, 0.31	3.99866	6.37011e-05	***	1.76794	1.86228	0.65 (0.54-0.77)	0.84, 0.49	-0.212118	0.832015		0.765767	0.698736	0.53 (0.41-0.65)	0.45, 0.73	1.45576	0.14546		1.43481	1.43679	0.59 (0.47-0.70)	0.27, 0.89	2.3871	0.0169818	*	0.0505268	0.339575	0.66 (0.54-0.78)	0.88, 0.40	-1.82947	0.0673286		0.59 (0.48-0.71)	0.456075	0.59 (0.48-0.71)	0.42, 0.76	-1.39181	0.163981		1.30494	1.18598	0.56 (0.44-0.68)	0.79, 0.43
MCP-1	2.41562	0.0157083	*	1.10366	1.30575	0.59 (0.47-0.71)	0.91, 0.38	3.36367	0.000769144	***	1.38223	1.13284	0.66 (0.56-0.77)	0.92, 0.38	0.0451649	0.963976		1.13074	1.09649	0.51 (0.40-0.62)	0.82, 0.34	2.72005	0.00652717	**	0.129122	1.435	0.65 (0.55-0.76)	0.79, 0.49	1.02237	0.306606		1.28067	1.23592	0.55 (0.43-0.67)	0.40, 0.78	-0.554859	0.578991		0.50 (0.39-0.61)	0.372808	0.50 (0.39-0.61)	0.54, 0.61	-2.04709	0.0406496	*	2.38587	2.16784	0.67 (0.56-0.79)	0.44, 0.90
MCP-3	0.415053	0.678103		0.135571	0.747151	0.53 (0.35-0.71)	0.82, 0.33	1.49919	0.133825		0.413734	0.774388	0.55 (0.37-0.72)	0.83, 0.38	0.0202845	0.983816		0.623208	0.671883	0.54 (0.34-0.73)	0.83, 0.31	0.699786	0.484061		0.788218	0.694547	0.56 (0.39-0.74)	0.79, 0.40	-0.434227	0.664123		0.495703	0.730489	0.48 (0.30-0.66)	0.67, 0.44	2.35008	0.0187695	*	0.68 (0.52-0.84)	0.514644	0.68 (0.52-0.84)	0.31, 1.00	0.305027	0.760345		0.656294	0.620987	0.62 (0.42-0.83)	0.33, 0.94
MDC	2.55647	0.0105739	*	0.822298	0.62637	0.60 (0.48-0.71)	0.77, 0.48	0.709628	0.477935		0.196024	0.906164	0.56 (0.44-0.67)	0.85, 0.28	0.833322	0.404663		1.17584	0.964623	0.56 (0.45-0.68)	0.79, 0.38	1.71689	0.0859984		1.49382	1.39116	0.60 (0.49-0.70)	0.86, 0.31	-1.81079	0.070173		2.2592	1.6656	0.64 (0.53-0.75)	0.81, 0.47	-1.77276	0.0762682		0.52 (0.41-0.63)	0.896418	0.52 (0.41-0.63)	0.73, 0.40	0.41531	0.677915		0.111883	0.225266	0.56 (0.44-0.67)	0.72, 0.42
MIG	4.48672	7.23273e-06	***	2.46512	1.75373	0.71 (0.60-0.82)	0.99, 0.38	3.35439	0.000795397	***	2.46563	1.85706	0.71 (0.61-0.81)	0.55, 0.79	2.55764	0.0105386	*	1.10612	1.02011	0.66 (0.55-0.77)	0.61, 0.70	2.52682	0.0115101	*	1.69176	1.42794	0.64 (0.54-0.75)	0.65, 0.62	-0.355303	0.722362		0.796188	1.1355	0.48 (0.36-0.60)	0.55, 0.55	-1.72564	0.0844123		0.48 (0.37-0.59)	0.654733	0.48 (0.37-0.59)	0.51, 0.56	-1.53582	0.124583		1.47844	1.46837	0.58 (0.46-0.70)	0.33, 0.86
MIP-1a	0.739602	0.459542		0.184037	0.129893	0.60 (0.21-1.00)	0.50, 0.75	1.298	0.194286		0.260179	0.187034	0.60 (0.21-1.00)	0.50, 0.75	-1.02754	0.304164		0.300743	0.37178	0.75 (0.39-1.00)	1.00, 0.62	1.20984	0.226341		0.379701	0.323185	0.75 (0.43-1.00)	1.00, 0.67	-0.498703	0.617989		0.1328	0.157934	0.58 (0.16-1.00)	1.00, 0.50	1.11257	0.265891		0.60 (0.11-1.00)	0.184278	0.60 (0.11-1.00)	1.00, 0.33	0.849378	0.395671		0.377357	0.344669	0.41 (0.00-0.90)	0.50, 0.62
MIP-1b	5.45958	4.77268e-08	***	1.4823	1.23365	0.81 (0.72-0.90)	0.88, 0.63	4.17035	3.04129e-05	***	1.34956	1.18691	0.71 (0.60-0.81)	0.74, 0.61	1.76201	0.078068		0.963924	1.16028	0.60 (0.49-0.71)	0.76, 0.49	2.13959	0.0323882	*	0.9432	0.992449	0.62 (0.51-0.73)	0.41, 0.86	-1.9197	0.0548962		1.21618	1.32595	0.60 (0.49-0.72)	0.74, 0.45	-2.84036	0.00450623	**	0.59 (0.47-0.71)	0.110004	0.59 (0.47-0.71)	0.97, 0.31	-0.800312	0.42353		0.751267	0.886252	0.50 (0.39-0.62)	0.58, 0.54
TGFa	2.25056	0.0244133	*	0.726757	0.891993	0.69 (0.52-0.85)	0.82, 0.62	2.0793	0.0375899	*	0.955617	1.37103	0.66 (0.50-0.82)	0.81, 0.57	0.400248	0.688974		0.382226	0.570344	0.57 (0.42-0.73)	0.71, 0.48	0.693828	0.48779		0.0437314	0.224965	0.56 (0.40-0.71)	0.76, 0.43	1.00882	0.313061		0.866554	0.928504	0.58 (0.42-0.74)	0.58, 0.63	1.22141	0.221932		0.55 (0.39-0.71)	0.0234235	0.55 (0.39-0.71)	0.69, 0.54	-0.315099	0.752687		0.184251	0.326682	0.54 (0.36-0.73)	0.31, 0.90
TNFa	5.7624	8.29244e-09	***	1.99188	1.51214	0.80 (0.69-0.90)	0.85, 0.70	5.0983	3.42725e-07	***	2.01002	1.41299	0.73 (0.62-0.84)	0.70, 0.74	1.31628	0.188081		1.28408	1.2743	0.58 (0.46-0.69)	0.55, 0.61	2.35992	0.0182787	*	1.03952	1.18488	0.64 (0.53-0.75)	0.73, 0.56	0.37854	0.70503		1.39509	1.42157	0.51 (0.39-0.63)	0.65, 0.46	-2.38888	0.0168998	*	0.59 (0.48-0.70)	0.021933	0.59 (0.48-0.70)	0.94, 0.26	-1.41472	0.157151		0.431512	0.773952	0.53 (0.41-0.66)	0.42, 0.79
TNFb	1.968	0.0490679	*	0.712474	1.02694	0.63 (0.48-0.78)	0.75, 0.59	1.80579	0.0709514		0.942018	0.958181	0.59 (0.45-0.73)	0.78, 0.45	-0.0963155	0.92327		0.422247	0.466361	0.55 (0.41-0.68)	0.84, 0.30	1.33838	0.180773		0.727607	0.899017	0.59 (0.46-0.72)	0.87, 0.36	0.105377	0.916077		0.771614	0.730393	0.50 (0.36-0.64)	0.97, 0.11	0.806647	0.41987		0.55 (0.42-0.68)	0.0808041	0.55 (0.42-0.68)	0.46, 0.74	0.55607	0.578163		0.467703	0.571914	0.57 (0.44-0.70)	0.92, 0.29
VEGF-A	3.11571	0.00183504	**	2.09639	2.33986	0.70 (0.58-0.83)	0.75, 0.62	2.39049	0.0168257	*	1.91623	2.48819	0.70 (0.59-0.81)	0.76, 0.60	2.23958	0.0251182	*	2.42732	2.45669	0.61 (0.50-0.73)	0.73, 0.52	1.90369	0.0569501		1.299	1.38905	0.61 (0.50-0.73)	0.63, 0.63	-2.42697	0.0152254	*	2.62429	2.27249	0.64 (0.53-0.76)	0.92, 0.43	-0.557886	0.576922		0.54 (0.42-0.65)	0.474045	0.54 (0.42-0.65)	0.75, 0.40	0.275971	0.78257		0.706156	0.831811	0.58 (0.46-0.70)	0.58, 0.61
