# Supplementary material for: Early Metabolomic and Immunologic Biomarkers as Prognostic Indicators for COVID-19
Source: Metabolites. 2024 Jul 9;14(7):380. doi: 10.3390/metabo14070380 (PMC11278819; doi:10.3390/metabo14070380)
Supplement: Supplementary file 1 [file metabolites-14-00380-s001.zip › Table S4.xlsx]

## Sheet: Table S4 spearman rho
							Severity.6group		*		***		*	**							***				***	***		**		***		**		***	**	***	**	*		*	***		***	*	***	*	**
							CRP.value				**		**	**		*		*			***				*	***		***		***	*		*	***		***	***	***			***		***	*	***		*
							Age.year					**														*										*					*						*
							Sex	*					*													*		*		*				*		**		**			*		*		*
							Ct.value														*																*										*
							Vd.value																		*											*			*				**		*			***
							Vaccine.dose	**		*																								*				*
Severity.6group	CRP.value	Age.year	Sex	Ct.value	Vd.value	Vaccine.dose		sCD40L.(12)	EGF.(13)	Eotaxin.(14)	FGF-2.(15)	FLT-3L.(18)	Fractalkine.(19)	G-CSF.(20)	GM-CSF.(21)	GROa.(22)	IFNa2.(25)	IFNg.(26)	IL-1a.(27)	IL-1b.(28)	IL-1RA.(29)	IL-2.(30)	IL-3.(33)	IL-4.(34)	IL-5.(35)	IL-6.(36)	IL-7.(37)	IL-8.(38)	IL-9.(39)	IL-10.(42)	IL-12p40.(43)	IL-12p70.(44)	IL-13.(46)	IL-15.(47)	IL-17A.(48)	IL-18.(54)	IP-10.(57)	MCP-1.(61)	MCP-3.(62)	MDC.(64)	MIG.(65)	MIP-1a.(66)	MIP-1b.(67)	TGFa.(75)	TNFa.(76)	TNFb.(77)	VEGF-A.(78)	VitaminD
***	***	***	*				Total.C	0.0927357	0.0404636	0.221001	-0.0989737	0.187236	-0.0888844	-0.207132	0.247436	0.0891637	-0.0333823	0.0875513	0.219089	0.0515463	-0.0651147	-0.239208	-0.062348	-0.166667	-0.0835235	-0.385096	0.0564334	-0.0693474	0.0967872	-0.316275	0.0600365	-0.0606324	-0.0194492	-0.136057	-0.185773	-0.361032	0.0531112	0.0555984	-0.0126292	-0.0170328	-0.189215	-0.337665	-0.220316	-0.0865719	-0.213733	-0.0734911	-0.0538282	0.0153461
***	***	***					non.HDL.C	0.116321	0.0258919	0.289855	-0.15525	0.268906	-0.0263152	-0.159501	0.247436	0.108184	-0.0427512	0.0800274	0.456435	0.0220431	-0.0746955	-0.174557	0.046761	0.15	-0.0442379	-0.404849	0.193379	-0.0435686	0.128007	-0.297086	0.126569	-0.0605484	-0.0541424	-0.0981032	-0.0916093	-0.307697	0.127051	0.131622	0.00860762	-0.0445837	-0.129456	-0.14382	-0.153729	-0.0939036	-0.132499	-0.0788056	-0.0886091	0.0659346
***	*	***					Remnant.C	0.123987	0.0291206	0.318759	-0.144593	0.289938	0.00858937	0.0446704	0.0824786	0.146606	-0.00341484	0.161081	0.328634	-0.0158345	-0.0387422	-0.0581857	-0.093522	0.266667	0.0102954	-0.319704	0.226486	-0.0141012	0.203519	-0.246441	0.153296	-0.0533078	-0.111921	-0.00822707	-0.0467171	-0.203336	0.177164	0.227881	0.024694	-0.0500651	-0.0486984	-0.0937958	-0.0429266	-0.102969	-0.0308284	-0.114539	-0.0836319	0.102752
*		*					VLDL.C	0.119574	0.0385919	0.331571	-0.0820263	0.320524	0.116887	0.0648816	-0.0824786	0.127877	-0.0140096	0.169631	0.273861	-0.0683433	0.0151082	-0.161627	-0.233805	0.166667	0.110295	-0.14196	0.42137	0.10875	0.138258	-0.0747531	0.131734	-0.0256255	-0.00897993	0.158088	0.0460277	0.0234528	0.316261	0.360932	0.123823	-0.0441713	0.0992781	0.212604	0.106134	-0.163753	0.174907	-0.0624916	-0.111457	0.104624
***	***	***					Clinical.LDL.C	0.104193	0.0236138	0.250203	-0.131311	0.229953	-0.041043	-0.22562	0.412393	0.0709323	-0.0666142	0.0872093	0.675524	-0.00986742	-0.0798392	0.0193952	0.296153	0.133333	-0.0756158	-0.427628	0.138126	-0.0696549	0.0956943	-0.288424	0.11783	-0.0876257	-0.0243361	-0.12831	-0.0962517	-0.342233	0.0661039	0.064297	0.0373285	-0.0426432	-0.160662	0.0187592	-0.204726	-0.0298378	-0.192065	-0.0264319	-0.0669439	0.0538656
***	***	***					LDL.C	0.0976929	0.0132541	0.237691	-0.145697	0.206537	-0.0716145	-0.301107	0.247436	0.0613067	-0.0787603	0.0297538	0.547723	-0.0218987	-0.0962847	-0.109906	0.15587	-0.0666667	-0.0878986	-0.425141	0.0699774	-0.0648849	0.064874	-0.309232	0.0631771	-0.0974022	-0.0308603	-0.141688	-0.161158	-0.354109	0.059515	0.054017	-0.000282217	-0.0354742	-0.177562	-0.162579	-0.229099	-0.0763508	-0.212737	-0.0601407	-0.0661494	0.0485868
***	**	**	***				HDL.C	-0.0487962	0.0598093	-0.0969751	-0.00821602	-0.0592422	-0.213887	-0.248536	0.247436	-0.0655587	-0.0096977	-0.0800274	-0.0365148	0.113925	-0.00563616	0.0581857	0.15587	-0.466667	-0.153126	-0.221134	-0.249812	-0.168291	-0.0811031	-0.232929	-0.110724	-0.0531245	-0.0080171	-0.20956	-0.253563	-0.337394	-0.174119	-0.175044	-0.163727	0.0462353	-0.291778	-0.3064	-0.230085	-0.0238194	-0.26353	-0.0281631	0.0527112	-0.136055
							Total.TG	0.0958511	0.0543623	0.279277	0.0658064	0.192623	0.106975	0.0545829	-0.412393	0.12639	0.0538494	0.0950752	0.0912871	0.0770547	-0.045115	-0.446091	-0.514371	-0.116667	0.207504	0.0559518	0.287434	0.284216	0.0840058	0.0603839	0.0139331	0.0849987	0.100466	0.142511	0.0394175	0.190978	0.379392	0.390256	0.0582073	0.0139422	0.232849	-0.0875428	0.163379	-0.205035	0.304078	-0.0409344	0.0439133	0.0346678
							VLDL.TG	0.0821896	0.0409894	0.246458	-0.00677195	0.171235	0.0694809	-0.172889	-0.412393	0.0622705	0.0530176	0.00205198	0.0182574	0.0900977	-0.0960535	-0.562462	-0.514371	-0.183333	0.181853	-0.0525454	0.240783	0.198357	0.00058024	-0.0425883	-0.0152164	0.0188676	0.120703	0.0821062	0.00636682	0.121244	0.307043	0.287157	-0.0155219	0.017941	0.172307	-0.0437714	0.124616	-0.3032	0.21943	-0.0614658	0.00521385	0.0414234
*	***						LDL.TG	0.17421	0.171122	0.26855	0.215998	0.228535	0.199489	0.270082	-0.57735	0.252752	0.0599786	0.235636	0.164317	0.24079	0.139247	-0.303859	-0.763763	-0.416667	0.274342	0.331002	0.287434	0.467332	0.162628	0.3441	0.135895	0.243726	0.207064	0.322757	0.0976922	0.31991	0.453779	0.49829	0.110982	0.0720187	0.34201	0.0187592	0.21938	0.0325051	0.418305	0.0841913	0.149262	-0.0721342
							HDL.TG	0.0492628	-0.081453	0.222461	-0.0154687	0.137014	0.0454452	0.312693	-0.412393	0.191908	0.00976295	0.252736	-0.0182574	-0.0260378	-0.0500788	-0.239208	-0.405262	-0.133333	0.0357311	0.0222574	-0.0188111	0.194965	0.120142	-0.0608113	-0.0646756	0.0130121	-0.0671304	0.0304584	-0.0380387	0.071895	0.272538	0.315128	0.135958	-0.113882	0.117784	-0.156326	0.00632412	-0.16072	0.171653	-0.0683903	-0.0596667	0.187768
***	***	***	**				Total.PL	0.113137	0.048917	0.217897	-0.0904296	0.168353	-0.112874	-0.0885685	0.0824786	0.125472	0.0168553	0.0854993	0.0912871	0.129515	-0.0981922	-0.35558	-0.202631	0.0833333	-0.0952338	-0.368033	0.0383747	-0.0649637	0.137259	-0.346323	0.0152323	-0.0329081	-0.0454253	-0.19851	-0.188815	-0.348522	0.0386598	0.0765479	-0.0196141	0.00751092	-0.184808	-0.337665	-0.21114	-0.113154	-0.196197	-0.0989095	-0.0460699	0.0508201
			*				VLDL.PL	0.12556	0.0651341	0.29188	0.00602081	0.302146	0.164803	0.111354	-0.247436	0.143339	0.0456188	0.232558	0.310376	-0.00178078	0.045758	-0.0840461	-0.264979	0.15	0.173833	-0.0023583	0.431151	0.20415	0.169333	0.04441	0.122719	0.0490264	0.0601217	0.177083	0.126647	0.151352	0.381391	0.416121	0.226902	-0.0279632	0.157457	0.331412	0.177164	-0.130418	0.306249	0.0104865	-0.0502581	0.10189
***	**	***					LDL.PL	0.111109	0.0467231	0.248543	-0.128303	0.226311	-0.048819	-0.270211	0.247436	0.0863743	-0.0548126	0.0947332	0.529465	0.0247865	-0.0646956	-0.135767	0.046761	0.0333333	-0.0484885	-0.384642	0.109857	-0.0294489	0.0806372	-0.250315	0.0947257	-0.0720915	-0.0190988	-0.110718	-0.122024	-0.298508	0.118136	0.0977164	0.0126998	-0.0407703	-0.122154	-0.0875428	-0.188695	-0.0365863	-0.163074	-0.0487851	-0.0359052	0.0350663
***	***	**	***			*	HDL.PL	0.0287093	0.0329827	0.00929487	-0.109807	-0.0487072	-0.251271	-0.0731205	0.0824786	0.060329	0.0349802	-0.0742134	-0.292119	0.153724	-0.132303	-0.252138	-0.093522	-0.1	-0.187553	-0.332012	-0.164033	-0.176541	0.041052	-0.37009	-0.117188	-0.0693631	-0.100028	-0.324549	-0.286953	-0.414185	-0.17602	-0.162565	-0.19854	0.0177139	-0.306703	-0.550269	-0.27976	-0.0947342	-0.302352	-0.107715	-0.0273185	-0.0247243
***	***	***	*				Total.CE	0.0897036	0.0336329	0.2016	-0.101955	0.166128	-0.108133	-0.247425	0.412393	0.0724643	-0.0572424	0.0694254	0.273861	0.0303213	-0.0793991	-0.148697	0.077935	-0.116667	-0.111048	-0.409797	-0.0082769	-0.0903486	0.0739806	-0.332966	0.0353986	-0.0862159	-0.0158572	-0.166717	-0.213309	-0.392142	0.0196849	0.0155668	-0.0238473	-0.0214856	-0.217049	-0.256375	-0.247336	-0.0765314	-0.247636	-0.0566784	-0.0546632	0.0164674
*		*					VLDL.CE	0.126613	0.0186485	0.317643	-0.107706	0.316004	0.114142	0.111097	-0.0824786	0.12828	-0.0288948	0.184337	0.273861	-0.0996754	0.0258089	-0.161627	-0.233805	0.133333	0.0822839	-0.159871	0.37547	0.0752326	0.140773	-0.0980728	0.147931	-0.0518597	-0.0415048	0.149842	0.0244535	-0.011079	0.287845	0.333362	0.132924	-0.0564362	0.0672928	0.212604	0.0771533	-0.139266	0.139198	-0.0791333	-0.123009	0.117765
***	***	***					LDL.CE	0.10484	0.0228498	0.24257	-0.149053	0.212077	-0.0660342	-0.296473	0.247436	0.0605885	-0.0760021	0.0554036	0.456435	-0.00356155	-0.0957934	-0.174557	0.046761	0.0166667	-0.0771391	-0.424741	0.0714823	-0.0577347	0.0717402	-0.306016	0.0604032	-0.087811	-0.0301594	-0.144175	-0.169147	-0.341101	0.0775826	0.0712033	-0.00719653	-0.0273933	-0.165714	-0.14382	-0.220267	-0.100188	-0.201591	-0.0709122	-0.0598771	0.0490223
***	***	**	***			*	HDL.CE	-0.0587254	0.052068	-0.112721	-0.034519	-0.079069	-0.229308	-0.310975	0.247436	-0.0957524	-0.025897	-0.108071	-0.0365148	0.0889399	-0.0222195	0.0452556	0.15587	-0.466667	-0.161656	-0.234552	-0.251317	-0.187754	-0.103251	-0.247378	-0.132047	-0.069979	-0.00972567	-0.229105	-0.270028	-0.347003	-0.199604	-0.207237	-0.18567	0.0432975	-0.299637	-0.268881	-0.25017	-0.034763	-0.291039	-0.0410442	0.0560841	-0.142088
***	**	***					Total.FC	0.114269	0.0523719	0.28006	-0.0879884	0.250691	-0.0366279	-0.137358	0.247436	0.127956	-0.0024079	0.0861833	0.365148	0.074167	-0.0431858	-0.239208	-0.062348	0	-0.0319163	-0.344312	0.130173	-0.0189205	0.142836	-0.263665	0.104147	-0.0220157	-0.00127033	-0.0828374	-0.112737	-0.294598	0.113349	0.136367	0.00515046	-0.00779357	-0.123952	-0.212604	-0.143006	-0.0856689	-0.123833	-0.061366	-0.0543936	0.0138263
							VLDL.FC	0.106975	0.0541983	0.332919	-0.0461478	0.314965	0.121874	0.0491761	-0.247436	0.117526	-0.00536305	0.199384	0.310376	-0.0750333	0.00565021	-0.174557	-0.264979	0.15	0.154884	-0.111888	0.407826	0.146624	0.114501	-0.0399972	0.109448	-0.011564	0.0294804	0.174341	0.0429456	0.0764193	0.357892	0.397068	0.121918	-0.0167918	0.147078	0.237616	0.141879	-0.210452	0.228801	-0.0516204	-0.0803248	0.0893152
***	***	***					LDL.FC	0.0787313	0.00510601	0.219574	-0.126472	0.18986	-0.0678122	-0.285273	0.412393	0.0473087	-0.071646	0.0297538	0.529465	-0.0255084	-0.0840739	-0.0581857	0.296153	0	-0.100996	-0.443985	0.0549285	-0.0971837	0.0571214	-0.302327	0.0985836	-0.10693	-0.0176313	-0.145509	-0.143923	-0.371204	0.0281007	0.0132327	-0.00232829	-0.0356641	-0.196096	-0.137567	-0.238112	-0.026618	-0.234776	-0.0270427	-0.0659062	0.038495
**	*	**	***				HDL.FC	-0.0095567	0.085151	0.0173526	0.0715808	-0.00108609	-0.160016	-0.0975798	0.247436	0.0546344	0.0667645	-0.0512996	-0.0365148	0.19473	0.0245083	-0.148697	-0.062348	-0.516667	-0.0954093	-0.129799	-0.24605	-0.0847229	0.0349756	-0.18613	-0.0265828	0.0298859	0.0497619	-0.127227	-0.16278	-0.261185	-0.0622633	-0.0381548	-0.142096	0.0754706	-0.200224	-0.475232	-0.140527	0.0189252	-0.16814	-0.0280828	0.0102502	-0.107803
***	***	***	*				Total.L	0.10626	0.0468079	0.259325	-0.103187	0.211558	-0.0815534	-0.147013	-0.0824786	0.110367	-0.0120614	0.0365937	0.0912871	0.074552	-0.0979538	-0.510741	-0.452023	-0.05	-0.0297033	-0.368789	0.0985704	-0.0197315	0.118321	-0.306944	0.0377899	-0.0353427	-0.0299623	-0.137008	-0.18407	-0.296185	0.118885	0.133137	-0.0480474	-0.00922532	-0.118327	-0.406449	-0.15969	-0.154796	-0.136111	-0.113015	-0.0447615	0.00647762
							VLDL.L	0.105467	0.0574723	0.304873	-0.0311956	0.27519	0.109929	-0.0329557	-0.412393	0.103083	0.0354837	0.0933653	0.182574	-0.00789317	-0.0324128	-0.38144	-0.405262	-0.0166667	0.171818	-0.0901086	0.322799	0.155006	0.101123	-0.0429237	0.0706617	-0.00274934	0.0501343	0.134174	0.0394986	0.109349	0.338444	0.381139	0.0615939	-0.00128812	0.158212	0.0687836	0.144598	-0.253792	0.24565	-0.0437698	-0.0458332	0.0805393
***	**	***					LDL.L	0.111452	0.0350918	0.250336	-0.127975	0.228893	-0.0463023	-0.25309	0.247436	0.0883575	-0.0620582	0.0892613	0.529465	0.0306582	-0.0720582	-0.135767	0.046761	0.0333333	-0.0560219	-0.381806	0.121896	-0.0239252	0.0900661	-0.263902	0.0821079	-0.0659212	-0.0146088	-0.116239	-0.134271	-0.309808	0.113928	0.10228	0.0114298	-0.0336532	-0.135077	-0.0875428	-0.201226	-0.0714751	-0.166909	-0.058032	-0.0491535	0.0388194
***	***	**	***			*	HDL.L	-0.00605437	0.046299	-0.0268096	-0.0661233	-0.046535	-0.232369	-0.124614	0.247436	0.0175937	0.0307117	-0.0677155	-0.310376	0.131778	-0.08273	-0.187487	-0.062348	-0.35	-0.18843	-0.297708	-0.215952	-0.162161	-0.0111374	-0.325068	-0.116542	-0.0594991	-0.0459071	-0.271018	-0.302688	-0.39382	-0.160675	-0.149676	-0.170882	0.0292189	-0.306337	-0.481485	-0.260587	-0.0759535	-0.285311	-0.0609243	0.00119662	-0.0701047
***	***	***	***			*	Total.P	0.0264071	-0.0289284	0.0684512	-0.193394	0.0291195	-0.237885	-0.336895	0.412393	-0.0403213	-0.102861	-0.0444596	0.146059	0.020118	-0.144572	-0.0969762	0.077935	-0.116667	-0.212264	-0.453672	-0.122649	-0.136591	-0.0836512	-0.402919	-0.156787	-0.181372	-0.115118	-0.321733	-0.413438	-0.483606	-0.0781349	-0.122353	-0.0901683	-0.0289919	-0.303589	-0.362677	-0.376631	-0.178561	-0.349634	-0.0801021	-0.0256945	-0.0231675
			*				VLDL.P	0.132809	0.058541	0.306536	0.017992	0.315861	0.171587	0.162333	-0.247436	0.161197	0.0259834	0.283516	0.310376	0.00625678	0.0494429	-0.122837	-0.264979	0.0666667	0.181293	0.0104043	0.454477	0.232255	0.188804	0.0704391	0.148864	0.0643891	0.0628157	0.210357	0.111521	0.140072	0.382127	0.442615	0.19353	-0.0235985	0.174554	0.200098	0.172133	-0.119005	0.305334	0.00498679	-0.039094	0.0829766
**		***					LDL.P	0.136326	0.0857165	0.275074	-0.0647384	0.288366	0.0503144	-0.159114	0.0824786	0.103273	-0.0343454	0.154241	0.474693	0.0359043	0.0108813	-0.148697	-0.093522	-0.116667	0.0670135	-0.201527	0.159518	0.0919519	0.0996562	-0.0657765	0.161227	-0.000377772	0.0450749	0.100809	-0.0150452	-0.116619	0.237666	0.24704	0.0177797	-0.00892878	0.010583	-0.0500244	-0.00695604	-0.0469157	0.0296099	-0.00860578	-0.00795555	-0.019507
***	***	***	***			*	HDL.P	0.0102523	-0.0316934	0.0315775	-0.19256	0.00280096	-0.252429	-0.342302	0.412393	-0.0595089	-0.108815	-0.0714774	-0.146059	0.0191073	-0.143314	-0.00646508	0.296153	-0.0333333	-0.223137	-0.458227	-0.13243	-0.155363	-0.0980766	-0.404392	-0.178986	-0.190208	-0.114899	-0.345555	-0.415587	-0.486825	-0.110312	-0.154734	-0.127703	-0.0294552	-0.314478	-0.362677	-0.384684	-0.170796	-0.358646	-0.0829375	-0.0231237	-0.0379946
***	*						VLDL.size	0.0692677	0.0142606	0.201837	-0.195283	0.19006	0.000756813	-0.362384	-0.0824786	-0.0204757	-0.0112077	-0.0420657	-0.0912871	-0.0705573	-0.174051	-0.549532	-0.233805	0.15	0.0840102	-0.273054	0.188864	0.0337446	-0.0797024	-0.224266	-0.0686212	-0.141266	-0.0168866	-0.107135	-0.192708	-0.0294381	0.219782	0.135404	-0.0934138	-0.0482858	0.0328935	-0.14382	-0.0337123	-0.400499	0.0325109	-0.103326	-0.0648213	0.0578816
**	***		*				LDL.size	-0.0155523	0.0486908	-0.0867027	0.268038	-0.0345547	0.0680493	0.3069	0.247436	0.0347239	0.174398	0.262996	0.0912871	0.0157382	0.0690163	0.252138	0.15587	-0.35	0.100571	0.379825	0.0955606	0.183051	0.059668	0.252314	0.158413	0.212413	0.320255	0.274016	0.249442	0.214471	-0.0110983	0.220679	0.217872	0.15974	0.118878	0.300147	0.252495	0.0633849	0.153647	0.0918567	0.111687	-0.0518302
*	**				**		HDL.size	-0.0860887	0.103381	-0.164087	0.281558	-0.0427432	-0.0567336	0.311921	-0.412393	0.115464	0.172012	-0.126881	-0.273861	0.210324	0.166168	-0.122837	-0.405262	-0.7	0.13041	0.377351	-0.404063	0.06501	0.104572	0.232066	0.0624597	0.242592	0.164376	0.239152	0.106857	0.147317	-0.0246423	0.0465861	-0.120507	0.106149	0.0699849	-0.562775	0.20417	0.132223	0.134645	-0.0763976	0.0499359	-0.258336
***	**	***	*				Phosphoglyc	0.0893216	0.0347921	0.17847	-0.0593866	0.123261	-0.0896413	0.0523944	0.247436	0.147236	0.0627368	0.210328	-0.0182574	0.136254	-0.0852444	-0.252138	-0.171457	0.1	-0.0948603	-0.268029	0.055681	-0.00323915	0.134825	-0.276778	0.00601003	0.0177553	-0.0322839	-0.15562	-0.171174	-0.301359	0.0932174	0.127192	0.00931316	0.0288019	-0.120713	-0.375183	-0.197459	-0.126047	-0.138382	-0.102828	-0.0418488	0.063868
	**		**				TG/PG	0.0311046	0.0372066	0.209241	0.0418288	0.130402	0.16669	0.0184089	-0.412393	0.0806658	0.0340609	0.0174419	0.182574	0.015642	-0.0106357	-0.290929	-0.405262	-0.05	0.239698	0.182244	0.267871	0.297144	0.0413743	0.176765	0.0157106	0.0707483	0.0993487	0.208383	0.107749	0.351751	0.344572	0.346233	0.0205313	-0.00516173	0.302477	0.162579	0.254092	-0.177261	0.37831	-0.0541993	0.039758	0.0454823
***	***	***	*				Cholines	0.0992554	0.0348373	0.20546	-0.0833407	0.147965	-0.0906625	-0.00244593	0.0824786	0.135958	0.0327475	0.165185	-0.0730297	0.127398	-0.0803095	-0.42023	-0.31174	-0.0666667	-0.101613	-0.295373	0.027088	-0.0113625	0.103412	-0.296231	0.00702233	-0.00434438	-0.0248591	-0.159441	-0.208443	-0.32459	0.0840653	0.111264	-0.0230007	0.0188955	-0.134641	-0.487738	-0.224558	-0.11868	-0.160618	-0.0941364	-0.0564647	0.0453989
***	**	***	*				Phosphatidylc	0.0757041	0.00268588	0.159032	-0.0538235	0.11019	-0.0828391	0.052137	-0.0824786	0.138599	0.0726311	0.132353	-0.127802	0.142655	-0.0729541	-0.510741	-0.452023	-0.2	-0.0833367	-0.255937	-0.0233258	-0.0236379	0.127637	-0.260094	0.0274835	0.0184059	-0.0251657	-0.134723	-0.156575	-0.26912	0.0722175	0.129879	-0.0280806	0.0501392	-0.0969382	-0.569028	-0.174171	-0.140277	-0.123221	-0.134572	-0.0743351	0.0306552
***		**	*				Sphingomyelins	0.103733	0.115012	0.168563	-0.00636117	0.175455	-0.0678213	-0.0249743	0.247436	0.125106	-0.0473262	0.226402	0.438178	0.0675251	0.0573402	0.122837	-0.062348	-0.183333	-0.0911304	-0.193797	0.111362	0.0424101	0.0786708	-0.141477	0.0544011	-0.0114801	0.0177846	-0.0559806	-0.174419	-0.295026	0.165553	0.0950966	0.0388048	-0.0177603	-0.148843	-0.156326	-0.18192	0.0839353	-0.12572	-0.00143905	0.0591012	-0.0383931
***		***					ApoB	0.13856	0.0723719	0.322707	-0.105112	0.314741	0.0466853	-0.0975798	0.247436	0.127576	-0.0345424	0.152531	0.438178	0.0183372	0.00809237	-0.0969762	-0.062348	0.05	0.0616479	-0.241279	0.191121	0.0827442	0.134938	-0.102742	0.170768	-0.0186997	-0.0148716	0.0779926	-0.0150046	-0.11945	0.251039	0.268437	0.00430381	-0.0212215	0.0228248	0.0312653	0.00561872	-0.0796736	0.0521127	-0.0536579	-0.0449785	0.0141414
***	***	***	***			*	ApoA1	0.000445751	-0.00179247	0.00310447	-0.150591	-0.0385132	-0.270364	-0.179197	0.247436	-0.00677891	-0.0487709	-0.0707934	-0.237346	0.0834559	-0.144803	-0.161627	0.046761	-0.116667	-0.223697	-0.405682	-0.152746	-0.171439	-0.0402783	-0.408877	-0.170361	-0.135116	-0.105963	-0.342776	-0.372763	-0.464189	-0.154297	-0.164433	-0.183441	-0.00618111	-0.324806	-0.468979	-0.338848	-0.150571	-0.345515	-0.104794	-0.020954	-0.0458901
	*		***				ApoB/ApoA1	0.163012	0.0529826	0.316063	-0.000222993	0.297631	0.267146	0.125772	-0.247436	0.115325	-0.0952872	0.211012	0.456435	-0.153099	0.114919	-0.0711159	-0.264979	-0.05	0.191985	0.0365074	0.37547	0.181017	0.0582174	0.153939	0.26307	-0.0278502	0.0854845	0.292865	0.164807	0.249824	0.308016	0.361857	0.17434	-0.0357383	0.226056	0.418955	0.222407	-0.00635655	0.291565	0.100192	-0.0467274	0.0892966
		*					Total.FA	0.14094	0.138377	0.24523	0.0581308	0.22583	0.054682	0.154351	-0.412393	0.123494	0.0639407	0.0943913	-0.0182574	0.152473	0.00244216	-0.717624	-0.732589	-0.266667	0.150463	-0.00501717	0.158766	0.22769	0.119965	-0.00687884	0.0471716	0.113814	0.101013	0.10867	-0.0807816	0.00497773	0.339983	0.388027	-0.00797263	0.0592765	0.144409	-0.59404	0.0510779	-0.164151	0.169637	-0.0338817	0.0941714	-0.0475767
**	***	*	*				Unsaturation	-0.144002	-0.116443	-0.121417	-0.181387	-0.230055	-0.272234	-0.183702	0.0824786	-0.186876	-0.105816	0.0482216	0.164317	-0.291133	-0.226391	0.0193952	0.233805	-0.383333	-0.288418	-0.387979	-0.275395	-0.387762	-0.112647	-0.373134	-0.118296	-0.266875	-0.133735	-0.280068	-0.180948	-0.45057	-0.317194	-0.268599	-0.0361943	-0.00298862	-0.352376	-0.162579	-0.243413	-0.020731	-0.469589	-0.123473	-0.0689438	0.101853
							Omega.3	-0.0184668	0.0845856	-0.0104996	0.103727	-0.0737491	-0.068797	0.230819	-0.412393	0.0461689	0.0442616	0.195964	0.310376	0.0174227	-0.0427595	-0.290929	-0.514371	-0.383333	-0.0809708	0.0802747	0.048909	0.0464649	0.00757535	0.00071682	-0.0022159	0.0277033	0.0715985	0.0828557	-0.0576664	-0.0615264	0.0699164	0.160584	0.079303	0.0805073	0.00439259	-0.387689	0.0190997	0.115393	-0.0418015	-0.0270997	0.154272	0.0882495
***	*	***					Omega.6	0.106123	0.0744471	0.240249	-0.0587528	0.221519	-0.0222758	-0.0892122	-0.247436	0.0706155	0.0412189	0.0683995	-0.109545	0.112767	-0.0428101	-0.691764	-0.592306	-0.266667	0.0631477	-0.224139	-0.0481565	0.0849315	0.0866491	-0.187662	0.0159736	0.0489634	0.0308603	-0.0489785	-0.179974	-0.167152	0.228737	0.256652	-0.0809257	0.0446115	0.00814112	-0.562775	-0.0791617	-0.24079	0.00346387	-0.105677	-0.00547027	-0.0543786
**		**					PUFA	0.078119	0.0787105	0.201105	-0.0190014	0.178394	-0.0309017	0.0220134	-0.247436	0.0795583	0.0275814	0.111491	0.0365148	0.0824933	-0.0480846	-0.601253	-0.592306	-0.183333	0.029109	-0.178198	0.0526712	0.0696069	0.0943051	-0.157431	0.00989184	0.0487955	0.0492144	-0.0282097	-0.142463	-0.166411	0.217586	0.257328	-0.0339366	0.0514135	0.00136226	-0.487738	-0.0642846	-0.199328	-0.000760814	-0.0918282	0.0157139	-0.0329441
							MUFA	0.206167	0.221136	0.274713	0.191868	0.251834	0.16038	0.312436	-0.412393	0.180908	0.161658	0.105335	-0.0182574	0.242474	0.0493851	-0.523672	-0.732589	-0.233333	0.275949	0.204918	0.27088	0.387108	0.138484	0.189767	0.0884208	0.23468	0.206582	0.230084	0.0261161	0.215146	0.425902	0.484609	0.0730236	0.101432	0.281205	-0.268881	0.197101	-0.0988516	0.358418	0.0809855	0.187015	-0.0499027
		*					SFA	0.126436	0.1054	0.245364	0.0122177	0.198516	0.00391172	0.182801	-0.0824786	0.154052	0.0205766	0.113201	0.0912871	0.150644	-0.0272395	-0.290929	-0.452023	0.0333333	0.0851139	-0.0252939	0.154251	0.209474	0.114082	-0.0323227	0.0153997	0.0657323	0.0217489	0.0448101	-0.105397	-0.0388444	0.317168	0.369935	0.00656155	0.0095682	0.0939866	-0.362677	0.00547666	-0.100441	0.128392	-0.0461065	0.0993524	-0.00720044
***		***					LA	0.112319	0.0525585	0.262036	-0.0612175	0.263209	0.0233974	-0.0422245	-0.247436	0.0922728	0.0959877	0.103967	-0.0365148	0.115269	0.00942183	-0.652973	-0.592306	-0.2	0.0915153	-0.189882	0.0082769	0.129645	0.13078	-0.13761	0.06729	0.0703075	0.0447682	-0.00926917	-0.153777	-0.113873	0.298377	0.316719	-0.0652627	0.0512837	0.069174	-0.506497	-0.0527876	-0.252781	0.0532693	-0.125952	-0.0564581	-0.061922
							DHA	-0.014264	0.0608537	-0.0336348	0.146389	-0.00945086	-0.0163854	0.271627	0.0824786	0.0781312	-0.015717	0.336867	0.419921	-0.0141981	0.0656349	0.213348	-0.093522	-0.55	-0.0899588	0.155494	-0.042137	0.129413	-0.0340407	0.142312	0.065935	0.0717137	0.126288	0.221235	-0.0907982	-0.0406582	0.107432	0.194175	0.109712	0.0758877	0.0420679	-0.22511	-0.0117861	0.212294	-0.00223296	0.0206596	0.124573	-0.00873876
							Omega.3.pct	-0.109831	-0.0152841	-0.155126	0.0880471	-0.270326	-0.0804774	0.198249	-0.412393	-0.0771628	-0.00560384	0.153899	0.0365148	-0.0927448	-0.0626147	-0.187487	-0.405262	-0.483333	-0.170647	0.138461	-0.183597	-0.0741529	-0.0884866	0.0292186	-0.0240003	-0.0155306	0.0719051	0.0653961	0.0292793	-0.0645291	-0.119569	-0.0131184	0.0724592	0.0781581	-0.0296314	-0.318906	-0.000416383	0.294604	-0.145056	0.0191778	0.126677	0.117959
***	***						Omega.6.pct	-0.145525	-0.154424	-0.118382	-0.202431	-0.0834238	-0.204239	-0.466272	0.412393	-0.176335	-0.0760021	-0.127565	0.0182574	-0.174083	-0.110591	0.38144	0.732589	0.1	-0.153525	-0.45378	-0.20918	-0.388985	-0.0995434	-0.328981	-0.032545	-0.148737	-0.136276	-0.285041	-0.139219	-0.355585	-0.347438	-0.387322	-0.179278	-0.0243491	-0.274653	0.281387	-0.248394	-0.151365	-0.392895	-0.183927	-0.236885	-0.0505885
***	***		*				PUFA.pct	-0.190914	-0.193265	-0.185587	-0.168113	-0.204675	-0.222011	-0.39225	0.0824786	-0.226141	-0.0707485	-0.0564296	-0.0182574	-0.17596	-0.119211	0.303859	0.452023	0.0166667	-0.239075	-0.391462	-0.225734	-0.425626	-0.129941	-0.327725	-0.0748464	-0.236506	-0.0865796	-0.269958	-0.0949346	-0.383955	-0.377104	-0.398525	-0.0868523	0.00194608	-0.297686	0.168832	-0.231244	-0.00671772	-0.440746	-0.167442	-0.20098	-0.0480493
***	***		**				MUFA.pct	0.234191	0.263878	0.229416	0.283905	0.22714	0.289303	0.441813	-0.57735	0.211508	0.193814	0.139877	0.127802	0.277561	0.102903	-0.290929	-0.545545	-0.0666667	0.353338	0.442983	0.348382	0.50806	0.142997	0.411021	0.134261	0.352377	0.285058	0.34018	0.151506	0.44393	0.418946	0.466356	0.162275	0.133922	0.389249	0.118808	0.328301	-0.0238732	0.520118	0.19752	0.255814	-0.0697711
			*		*		SFA.pct	-0.0271026	-0.123641	0.0775144	-0.205811	-0.0421144	-0.0854378	-0.00566426	0.412393	0.110904	-0.187773	-0.107045	-0.146059	-0.119264	-0.0811766	0.0969762	-0.031174	0.4	-0.235034	-0.0629034	-0.154251	-0.050501	-0.00873583	-0.129126	-0.111696	-0.187438	-0.284729	-0.193409	-0.0827282	-0.128696	-0.0647223	-0.0883802	-0.0756342	-0.233321	-0.14332	-0.193845	-0.201353	0.0548252	-0.137182	-0.00552821	-0.0333147	0.197748
***	***	***					LA.pct	0.0595983	-0.117806	0.165779	-0.14518	0.23176	-0.076739	-0.226056	0.247436	0.0116256	0.0790448	-0.166895	0.0912871	-0.0308989	-0.00569356	-0.0193952	0.592306	0.2	0.0172231	-0.455753	-0.0338601	-0.0883004	0.0574276	-0.239661	0.121388	-0.0585336	-0.0378033	-0.17052	-0.170444	-0.252136	-0.0122949	0.0121467	-0.0331605	0.0148736	-0.105515	-0.100049	-0.167724	-0.265025	-0.171245	-0.194998	-0.227378	-0.0518766
							DHA.pct	-0.0828655	-0.00454621	-0.170472	0.150603	-0.188107	-0.0113248	0.242147	-0.0824786	-0.0352336	-0.0245387	0.288988	0.219089	-0.029455	0.00588142	0.36851	0.093522	-0.366667	-0.174648	0.153559	-0.168548	0.00256259	-0.0605867	0.172175	0.0704624	0.0850196	0.139474	0.136898	0.0296848	-0.065169	-0.0707185	-0.0475578	0.0918616	0.0745717	0.00953581	-0.00625305	-0.0226218	0.333069	-0.112328	0.0360616	0.0764522	-0.0206005
***	***		*				PUFA/MUFA	-0.224521	-0.246734	-0.212647	-0.247745	-0.222181	-0.274331	-0.440783	0.247436	-0.231975	-0.149399	-0.105677	-0.0547723	-0.260571	-0.108951	0.239208	0.483197	0.0833333	-0.310033	-0.44642	-0.34763	-0.503194	-0.140531	-0.400834	-0.114757	-0.3401	-0.230237	-0.309886	-0.161482	-0.4228	-0.42389	-0.446083	-0.169471	-0.0844411	-0.355072	-0.14382	-0.2928	-0.00527305	-0.504358	-0.211454	-0.243808	0.0295431
**	*						Omega.6/Omega.3	0.0664315	-0.0310375	0.121436	-0.14072	0.231546	0.0233609	-0.320546	0.412393	0.012089	-0.0193289	-0.20725	-0.146059	0.0541934	0.0271817	0.0969762	0.514371	0.416667	0.119073	-0.247305	0.075997	-0.0291755	0.0290281	-0.110752	0.00974836	-0.0278502	-0.0895803	-0.107226	-0.0662231	-0.0165656	0.0407243	-0.0907142	-0.127915	-0.0758506	-0.0239461	0.281387	-0.0618402	-0.337258	0.0382634	-0.0606536	-0.190611	-0.131017
	***				**		Ala	-0.0141954	-0.0850492	0.171677	-0.203604	-0.112177	0.0587487	-0.176107	0.0824786	-0.0688733	-0.0526455	0.24658	-0.0547723	0.0599207	-0.0745726	-0.226278	0.015587	0.433333	-0.083614	-0.287373	0.231753	-0.128973	-0.0317359	-0.293903	-0.0991416	-0.0933306	-0.0551499	-0.263504	-0.105519	-0.193477	-0.139451	-0.0946678	0.0251173	-0.000120471	-0.0399411	0.187592	-0.222348	-0.146201	-0.194459	0.0336965	-0.0700089	0.248522
			**				Gln	-0.00420913	-0.212734	0.250309	-0.0402716	0.0393595	0.150246	0.00290387	-0.412393	-0.0330608	-0.27563	-0.0434783	-0.0365148	-0.150927	-0.27512	-0.277999	-0.405262	0.233333	0.00772603	-0.0722406	0.115877	0.00275618	-0.0526245	-0.0243822	-0.026125	-0.00976209	0.0418853	0.108136	-0.0285634	-0.0200655	0.0640176	0.229618	0.193842	-0.0991365	0.123325	0.250122	-0.165725	-0.0309586	0.0582325	0.0491428	-0.218059	0.0249036
							Gly	0.0860176	0.038848	0.277016	0.0052302	0.0614221	0.191039	0.0698456	-0.57735	-0.0108595	-0.018106	-0.0516416	0.164317	0.0196395	-0.00488621	-0.471951	-0.763763	-0.316667	0.139865	-0.0761401	-0.0391272	-0.0189777	-0.00139526	0.00102909	0.0984433	0.0803438	0.12589	-0.102029	0.0365525	0.0647662	-0.140789	0.160269	-0.166329	0.109226	0.249434	0.00625305	-0.057889	0.141272	0.0244894	0.234041	-0.00754485	-0.0384804
	*						His	-0.0126721	-0.0678709	0.0201466	0.0866504	-0.0309392	0.176894	0.162976	0.0824786	-0.0398209	0.019504	0.0184679	-0.109545	0.0755146	-0.0323767	-0.00646508	0.015587	0.316667	0.0510468	-0.0786485	0.164033	0.00322988	0.0657766	0.00409705	0.0926692	0.128568	0.147117	0.0500754	0.172837	0.0532285	0.0836577	0.0735469	0.133841	0.141123	0.10848	0.581534	0.0468406	0.0468073	0.044653	0.0927543	-0.215286	-0.0127236
			***	**			Total.BCAA	0.222448	-0.0399111	0.0414445	0.131839	0.0364548	0.0158222	-0.118549	NA	0.0293376	-0.277314	0.240602	0.212512	-0.00275711	-0.0765096	0.394665	0.707107	0.485714	0.0277688	-0.0234984	0.277534	0.071694	-0.0509417	0.175243	-0.020094	0.028963	0.322979	0.0775747	0.223293	0.12991	0.0323944	-0.0367332	0.29958	-0.10218	0.0137014	0.151794	0.00351594	0.470434	0.0579207	0.0765955	0.169236	0.0400375
			***				Ile	0.217899	-0.0432176	0.0666659	0.103439	-0.00267465	-0.0446373	-0.0993352	0.0824786	-0.0302196	-0.19794	0.0259918	-0.0182574	0.100373	-0.121777	0.109906	0.452023	0.3	0.0174716	0.0167586	-0.0586908	0.10628	-0.0347256	0.137383	-0.105116	0.0629164	0.159745	0.0572296	0.187138	0.0880773	0.0494166	0.0349277	0.109696	-0.11058	-0.00693567	0.0562775	-0.00876605	0.353629	0.0459479	0.0201843	0.164443	-0.0517506
			***	*			Leu	0.166089	-0.0254169	-0.0373648	0.165508	-0.0190399	-0.0204978	-0.182286	0.0824786	0.0213932	-0.216492	0.20896	-0.0182574	0.0813863	-0.0362639	0.252138	0.452023	0.3	-0.0746657	0.11427	-0.0594432	0.131141	-0.0933058	0.155425	-0.0975155	0.0738334	0.210459	0.085141	0.182489	0.148627	0.0248659	-0.0484533	0.128762	-0.0625153	-0.0159208	0.0250122	0.0324583	0.384896	0.0662155	0.0694161	0.194766	0.0135854
			***	**			Val	0.224004	-0.0467827	0.0762316	0.157954	0.0887087	0.0512502	-0.130869	NA	0.055663	-0.271111	0.305263	0.212512	0.030512	-0.0649653	0.576818	0.707107	0.485714	0.00873659	-0.0533344	0.392071	0.0908835	0.000522181	0.173028	0.012042	0.00377778	0.363465	0.0749123	0.225564	0.0953264	0.059222	-0.0333496	0.39648	-0.104243	-0.0140413	0.394665	-0.0117872	0.518977	0.0568111	0.105103	0.134344	0.0797468
***	***	***	**			*	Phe	0.00286235	-0.108629	0.107625	0.00457345	0.0759403	0.104721	0.0100843	0.0824786	0.049296	0.0465704	0.261987	0.0365148	0.0614374	0.269787	0.575392	0.342914	0.05	-0.0326342	0.352132	0.0805117	0.431919	-0.0933066	0.444038	0.0366153	0.0847586	0.0309104	0.259475	0.0751502	0.258919	0.382125	0.123192	0.0498494	-0.0669253	0.247097	0.425208	0.0616198	0.27266	0.274353	0.0181413	0.0253784	-0.0571811
		*					Tyr	-0.105099	-0.120407	0.204779	-0.0140134	-0.198625	0.0387889	-0.322348	-0.247436	-0.0815276	-0.125036	-0.156635	-0.346891	-0.0256528	-0.159311	-0.35558	-0.046761	0.166667	0.0121575	0.0266734	-0.150489	0.0648339	-0.143384	-0.0165855	-0.20953	-0.0638854	0.202552	-0.173683	-0.0377143	0.0391921	-0.123396	-0.0787867	-0.0220129	-0.0794416	0.120268	-0.0437714	-0.0599298	0.262424	-0.0901348	0.104794	-0.0555377	0.0492355
***	***	***		*			Glucose	0.00833701	0.0418093	-0.0795114	0.235551	-0.128487	0.222658	0.314367	-0.247436	0.145721	0.194427	-0.0673735	-0.419921	0.096932	-0.0110186	-0.109906	-0.264979	0.15	0.202269	0.495104	0.269376	0.246926	-0.0442272	0.421878	0.180357	0.235688	0.129399	0.323982	0.308406	0.37137	0.079029	0.0774815	0.0233535	0.200858	0.370706	0.118808	0.389671	0.0278821	0.33701	-0.0375434	0.114106	-0.000908164
					*		Lactate	0.163919	-0.0618093	0.308176	-0.166975	0.166162	0.102717	-0.0475026	-0.0824786	0.000634799	-0.148546	0.405267	0.328634	-0.10059	0.316108	0.174557	0.093522	0.166667	-0.181485	-0.000678204	-0.11061	0.182277	-0.0655026	-0.00977243	-0.123437	-0.235121	-0.0825715	-0.0691622	-0.222879	-0.0385976	0.0564512	0.086894	0.218789	-0.0989348	-0.0346774	0.156326	-0.158519	0.240863	-0.0590713	0.17592	-0.0235642	0.212269
		*					Pyruvate	0.123219	0.135787	0.239638	-0.0523943	-0.0637459	0.223265	-0.10682	-0.247436	0.114319	0.017559	0.196999	0.511208	0.119167	0.140567	0.0969762	0.062348	0.1	-0.0645217	0.209807	0.11584	0.18421	-0.0606877	0.0509978	-0.11555	-0.0348368	0.120326	0.0330705	-0.100938	0.103856	-0.079759	-0.0416905	0.156202	-0.0354264	0.0432364	0.375183	0.0259789	0.279677	0.0386243	0.219042	0.203837	0.170767
***	***						Citrate	-0.103914	-0.210381	0.277447	-0.292438	0.122937	0.107449	0.044413	-0.0824786	-0.0283574	-0.160673	0.0803694	0	-0.212634	-0.0802734	-0.135767	0.093522	0.45	-0.0997674	-0.188001	0.191121	-0.0537263	0.0905335	-0.25774	-0.0234582	-0.161225	-0.189827	-0.130426	-0.29113	-0.218365	-0.0656559	0.109835	-0.0133348	-0.0144241	-0.0392785	-0.137567	-0.190566	-0.415379	-0.152089	-0.133019	-0.260449	0.00483736
		*				**	Acetate	-0.272255	-0.191867	0.128604	0.0172098	-0.0796856	-0.0335358	-0.0625229	0	0.11046	0.0774988	-0.0920904	-0.109109	-0.0562189	-0.179787	-0.0545545	-0.267261	-0.142857	0.118662	0.169045	0.264267	0.194736	-0.0469523	0.163066	0.084721	0.0864261	0.0241135	0.138449	0.19963	-0.0378918	0.0699952	0.0811135	0.0257502	0.0385934	0.0787306	0.240989	0.113779	-0.125986	0.120339	-0.135095	-0.154009	-0.122436
***	***	*			*		Acetoacetate	-0.0625045	0.0315032	-0.255498	0.223431	-0.0830629	-0.0427739	0.292221	0.247436	0.0970917	-0.0778516	0.172374	-0.237346	0.088838	0.0414122	0.35558	-0.062348	-0.316667	0.0227695	0.519407	0.0857788	0.240715	-0.102896	0.408536	-0.0431326	0.149793	0.0688305	0.354285	0.0888686	0.155186	0.205043	0.0704955	0.14459	-0.010288	0.0847529	0.193845	0.213931	0.0896065	0.264726	0.0522026	0.123118	-0.197632
	**				*		Acetone	0.172628	0.05093	-0.103527	0.186152	0.0963568	-0.0140877	0.159887	0.0824786	0.191598	-0.0905152	0.294118	0.401663	0.0495249	0.245416	0.42023	0.015587	-0.333333	-0.0810104	0.34563	-0.0218209	0.280629	-0.0843604	0.328179	0.0365863	0.0525523	0.0868206	0.233594	-0.0614784	0.140958	0.184686	0.0583231	0.143013	-0.0534476	-0.0278892	0.0937958	0.065328	0.385149	0.16916	0.0718953	0.137657	-0.229997
*	*	*	***				Creatinine	0.0719696	-0.0362942	0.303695	0.0348532	0.168103	0.330372	0.3501	0.247436	0.110407	0.0282888	0.51656	0.657267	-0.134653	0.110006	0.547723	0.264979	0.383333	0.0650179	0.230867	0.299432	0.366294	0.117092	0.344468	0.17604	0.124585	0.0438867	0.388274	0.00565189	0.228874	0.241015	0.489704	0.194318	0.0803132	0.398859	0.591864	0.145705	0.0163084	0.283836	0.153041	0.109789	0.11367
***	***	***				*	Albumin	0.0407543	-0.19469	0.132598	-0.337553	0.0398851	-0.201248	-0.368048	0.57735	-0.0135161	-0.209269	0.0420657	0.0182574	-0.279197	-0.259895	0.0711159	0.327327	0.433333	-0.340716	-0.669079	0.116629	-0.282478	0.0392951	-0.532906	-0.0563221	-0.326584	-0.251723	-0.479199	-0.341335	-0.600537	-0.163607	-0.259453	-0.0216602	-0.122723	-0.422574	-0.0812897	-0.427258	-0.154219	-0.469843	-0.101788	-0.188941	0.0872394
	***						GlycA	0.119863	0.106446	0.0289967	0.0500091	0.129759	0.141725	0.17379	0.247436	-0.0677844	0.0728719	0.264364	0	0.201709	0.158582	0.36851	0.046761	-0.0666667	0.171105	0.197365	0.136945	0.303942	0.123414	0.258437	-0.0994365	0.186787	0.085156	0.21001	0.00275761	0.118549	0.441747	0.305429	0.184147	-0.0127978	0.165046	0.481485	0.0757572	0.0976597	0.21904	0.0921844	0.285013	-0.0559077
	*		*				XXL.VLDL.P	0.0423022	0.0113599	0.175453	0.0565698	0.170878	0.0851916	0.199794	-0.247436	0.111808	0.00496903	0.153557	-0.146059	-0.0716161	0.0203538	-0.187487	-0.15587	0.133333	0.13611	0.160018	0.127163	0.205804	0.0761726	0.0920226	-0.0199112	0.0200639	0.0102065	0.0948673	0.0403097	0.251688	0.279731	0.275353	0.0490352	0.0131684	0.179188	-0.0125061	0.246739	-0.180006	0.283091	-0.0525893	-0.0204806	0.107701
			*				XXL.VLDL.L	0.0255107	0.000316652	0.134734	0.0215012	0.143835	0.0550011	0.128347	-0.247436	0.0567705	-0.0160673	0.117989	-0.255604	-0.0739744	0.00136559	-0.187487	-0.15587	0.283333	0.108846	0.117453	0.0526712	0.15217	0.0144576	0.0493685	-0.0584982	0.0101579	-0.00359197	0.0292335	-0.00470415	0.216073	0.221255	0.194118	-0.00543268	0.00811791	0.134247	-0.0125061	0.22105	-0.186001	0.233836	-0.056422	-0.0301259	0.114475
	*		*				XXL.VLDL.PL	0.0276218	-0.0173593	0.156952	0.0409955	0.171692	0.0753986	0.192585	-0.247436	0.105719	-0.0222621	0.22948	-0.0730297	-0.0959694	0.0165966	-0.0969762	-0.15587	0.15	0.106124	0.152403	0.194883	0.195155	0.0522377	0.0934957	-0.0363471	0.0155096	-0.0130976	0.0731112	0.0239263	0.223177	0.294498	0.265769	0.0608178	-0.0141137	0.162401	0.137567	0.207359	-0.165451	0.270021	-0.0544415	-0.0399684	0.123205
			*				XXL.VLDL.C	0.0597355	-0.0122816	0.240128	-0.0146706	0.182686	0.0813072	0.0588311	-0.247436	0.0554731	-0.131603	0.178865	-0.0912871	-0.124317	-0.0168711	-0.135767	-0.15587	0.15	0.0965639	0.0642367	0.164786	0.198385	-0.0231129	0.0300867	-0.0689559	-0.0419746	-0.0100093	0.107848	-0.0906766	0.192867	0.323296	0.287929	-0.0150281	-0.0328192	0.197129	0.0812897	0.125532	-0.271742	0.236502	-0.0482864	-0.0594563	0.0974794
			*				XXL.VLDL.CE	0.0697477	-0.0266779	0.258065	-0.0604311	0.179323	0.0890942	-0.00373326	-0.247436	0.0242057	-0.169932	0.174077	-0.0912871	-0.135435	-0.0201081	-0.187487	-0.15587	0.0333333	0.08225	0.0422105	0.182092	0.210526	-0.0736582	0.0104629	-0.0803543	-0.059562	-0.0131195	0.090644	-0.123403	0.177616	0.323598	0.297103	0.000776097	-0.0619037	0.191388	-0.0125061	0.0674834	-0.253287	0.230087	-0.0345513	-0.0564976	0.111806
			*				XXL.VLDL.FC	0.0449033	0.0138139	0.211664	0.0255855	0.173402	0.0568704	0.148429	-0.247436	0.0999553	-0.0542653	0.227086	-0.146059	-0.136542	-0.00410399	-0.135767	-0.15587	0.133333	0.127558	0.0921201	0.146727	0.179307	0.00612475	0.0447848	-0.0591837	-0.0267379	0.00565078	0.104685	-0.0658175	0.209634	0.299613	0.267646	-0.0222246	0.0127283	0.202129	0.0812897	0.209181	-0.280302	0.24625	-0.0854166	-0.0687597	0.0722825
							XXL.VLDL.TG	0.00220426	0.047068	0.0853034	0.0119829	0.103736	0.0147624	0.0978373	-0.412393	0.0281999	0.0216711	0.00957592	-0.401663	-0.0695466	0.000289013	-0.42023	-0.405262	0.0833333	0.115423	0.10822	-0.0413845	0.0962384	0.000193413	0.0159081	-0.0765442	-0.0119838	-0.0282977	0.0154303	-0.00636682	0.206017	0.141687	0.122924	-0.0307617	0.0387408	0.0979066	-0.193845	0.262522	-0.187554	0.195616	-0.0851174	-0.024156	0.109072
							XL.VLDL.P	0.0780015	0.013011	0.261818	-0.0266418	0.226768	0.123798	-0.00901133	-0.412393	0.0815322	0.0200513	0.0735294	0.182574	-0.0173265	-0.0648546	-0.39437	-0.405262	0.0166667	0.183636	-0.0285462	0.349135	0.198686	0.0664697	9.86449e-05	0.0239206	0.0234219	0.0330286	0.104977	0.0377549	0.168507	0.34373	0.353587	0.0707659	-0.034288	0.180462	0.0625305	0.135231	-0.282397	0.263984	-0.0388542	-0.0277853	0.128079
							XL.VLDL.L	0.0708009	0.0189143	0.259552	-0.0845261	0.215836	0.0944922	-0.143409	-0.412393	0.0516133	0.00431233	0.0304378	0.127802	-0.0347492	-0.102123	-0.39437	-0.296153	0	0.163153	-0.09249	0.361926	0.145525	0.00865524	-0.0644875	-0.00482237	-0.0141035	0.0452282	0.0608986	-0.0047447	0.121022	0.29225	0.29816	0.0129114	-0.0378095	0.141522	0.0687836	0.106359	-0.302333	0.20962	-0.0456078	-0.0334265	0.126466
			*				XL.VLDL.PL	0.0813764	0.00957306	0.258222	-0.0305853	0.248495	0.146484	0.0185376	-0.412393	0.10837	0.030449	0.108071	0.200832	-0.0655518	-0.0293132	-0.290929	-0.296153	0.0666667	0.16489	-0.00361452	0.322799	0.187189	0.0896793	0.0142969	0.0539707	0.0229811	0.0157477	0.118525	0.0530028	0.168769	0.332882	0.355416	0.108512	-0.0450933	0.161298	0.106302	0.158255	-0.224141	0.275885	-0.0438553	-0.0543673	0.150783
							XL.VLDL.C	0.0895273	0.0193779	0.30674	-0.101133	0.280468	0.112929	-0.0432544	-0.247436	0.078766	-0.0562354	0.108413	0.237346	-0.104055	-0.0645077	-0.290929	-0.264979	0.133333	0.140225	-0.122516	0.411588	0.120127	0.0411003	-0.0629618	0.0418789	-0.0343143	0.0058041	0.112053	-0.00592074	0.091287	0.334131	0.344051	0.0609589	-0.0640259	0.140702	0.193845	0.0900367	-0.291787	0.21176	-0.0394811	-0.113048	0.128959
*							XL.VLDL.CE	0.102537	0.0218546	0.325098	-0.125815	0.303642	0.117634	-0.0602472	-0.247436	0.0724504	-0.0665675	0.121067	0.237346	-0.107809	-0.04005	-0.290929	-0.264979	0.116667	0.11776	-0.160572	0.385252	0.128815	0.042841	-0.0729447	0.0605068	-0.0407574	-0.00223403	0.107829	-0.022588	0.0574656	0.332067	0.346671	0.0620172	-0.062191	0.128557	0.150073	0.0662539	-0.266144	0.189102	-0.0201751	-0.104961	0.135743
							XL.VLDL.FC	0.0885476	0.03067	0.307875	-0.0535301	0.248209	0.126424	0.0122297	-0.412393	0.0965496	-0.00037213	0.0971272	0.200832	-0.113585	-0.0592766	-0.290929	-0.296153	0.0666667	0.184242	-0.0638668	0.35064	0.154182	0.0529308	-0.0232802	0.0415999	-0.00493202	0.027115	0.162366	0.00628572	0.152133	0.328358	0.348795	0.0136875	-0.0257438	0.186796	0.106302	0.161385	-0.3032	0.249683	-0.0802304	-0.0841382	0.111686
							XL.VLDL.TG	0.0630566	0.0351823	0.205298	-0.077672	0.152757	0.0670098	-0.20018	-0.247436	0.020485	0.0100913	-0.0246238	-0.0365148	0.0490436	-0.15572	-0.459021	-0.264979	-0.0666667	0.160657	-0.0998963	0.275395	0.13711	-0.0570086	-0.0842033	-0.0484628	-0.00461721	0.0790453	0.00883039	-0.0308203	0.0954435	0.24478	0.219136	-0.0260345	-0.0262813	0.119545	-0.0687836	0.0866664	-0.361998	0.167571	-0.0301202	0.0109405	0.0948383
							L.VLDL.P	0.081107	0.0350974	0.292649	-0.0424274	0.238105	0.108835	-0.10878	-0.412393	0.077742	0.0322659	0.0348837	0.0912871	0.0221875	-0.078048	-0.523672	-0.514371	-0.116667	0.19731	-0.0834345	0.276148	0.189733	0.0559126	-0.0374127	0.0340356	0.0310403	0.0772931	0.0915947	0.0410802	0.135462	0.330042	0.357817	0.012982	-0.00159856	0.182385	-0.0312653	0.126394	-0.298649	0.249955	-0.0439265	-0.0260364	0.0791771
**							L.VLDL.L	0.0817781	0.030981	0.287946	-0.137352	0.227626	0.0390716	-0.26326	-0.412393	0.0186177	-0.00510037	-0.0136799	0.0365148	-0.00952956	-0.140374	-0.588322	-0.405262	-0.133333	0.154482	-0.213318	0.234011	0.105784	-0.038731	-0.142647	-0.0113186	-0.0390784	0.0464766	0.0222314	-0.0774563	0.0317607	0.273419	0.262035	-0.0578545	-0.00908632	0.128534	-0.168832	0.0478742	-0.373519	0.125411	-0.0951052	-0.0587725	0.0857752
							L.VLDL.PL	0.0800392	0.0049703	0.277539	-0.040796	0.243726	0.11799	-0.0440268	-0.412393	0.0821763	0.0290043	0.0964432	0.182574	-0.00798943	-0.0535903	-0.38144	-0.405262	0.0166667	0.182691	-0.0520676	0.373213	0.195113	0.0719497	0.000486648	0.0362435	0.029802	0.0395336	0.104886	0.0523134	0.152773	0.353435	0.366601	0.074082	-0.0322261	0.182019	0.112555	0.124278	-0.261088	0.268759	-0.0489703	-0.0506657	0.120721
							L.VLDL.C	0.0852853	0.0322419	0.311832	-0.0764162	0.275999	0.106018	-0.0209835	-0.247436	0.0709121	-0.0213209	0.157319	0.237346	-0.0717124	-0.0739729	-0.290929	-0.264979	0.133333	0.165587	-0.125761	0.367946	0.134052	0.0553968	-0.0521043	0.0488136	-8.39493e-05	0.0315831	0.138416	0.0296037	0.0905111	0.341758	0.360332	0.055879	-0.0291263	0.156187	0.150073	0.109347	-0.308437	0.210987	-0.0608816	-0.0895493	0.122408
							L.VLDL.CE	0.0879598	0.0259202	0.315687	-0.0796203	0.304766	0.109592	0.0108136	-0.247436	0.0867543	-0.00249546	0.22948	0.237346	-0.0885094	-0.0346816	-0.239208	-0.264979	0.116667	0.149892	-0.117083	0.362679	0.138894	0.0766561	-0.0464289	0.0758268	-0.00346291	0.0229974	0.168052	0.0470009	0.0757038	0.353422	0.377566	0.0945427	-0.038801	0.147152	0.200098	0.118341	-0.263616	0.223382	-0.0692452	-0.102962	0.115013
							L.VLDL.FC	0.0874602	0.0300649	0.307398	-0.0880823	0.247871	0.0837509	-0.10466	-0.412393	0.0594116	-0.0388986	0.0687415	0.182574	-0.068584	-0.104652	-0.38144	-0.405262	0.0166667	0.173822	-0.144558	0.346877	0.14825	0.0304142	-0.0736417	0.000398543	-0.024891	0.0268741	0.0973537	-0.0166673	0.100079	0.34043	0.342584	0.00183441	-0.0294969	0.172391	0.112555	0.0929073	-0.337836	0.200793	-0.0710974	-0.0579177	0.120026
***	***						L.VLDL.TG	0.03807	0.0273112	0.198195	-0.213815	0.126848	-0.0545087	-0.398429	-0.412393	-0.0568863	-0.0152354	-0.188783	-0.200832	0.035038	-0.205163	-0.795205	-0.514371	-0.216667	0.0910115	-0.296776	-0.0820166	0.0214553	-0.108489	-0.24702	-0.067306	-0.08439	0.0171933	-0.127666	-0.225961	-0.0919419	0.126959	0.100184	-0.226691	0.020735	0.0523172	-0.612799	-0.0411729	-0.405555	-0.0351088	-0.196294	-0.0313554	0.029052
***		**					M.VLDL.P	0.116816	0.0439071	0.327294	-0.113503	0.342098	0.0707118	-0.129119	-0.0824786	0.0890247	-0.0145131	0.152873	0.346891	0.0168452	-0.0221384	-0.329719	-0.233805	0.0333333	0.118677	-0.231121	0.283672	0.102541	0.111003	-0.112514	0.126984	-0.00673693	0.0265455	0.0902235	-0.00490692	-0.0692449	0.31204	0.321129	0.070272	-0.00575019	0.0774727	0.0687836	0.046777	-0.192286	0.127439	-0.0668658	-0.0792202	0.0336299
***	*	***					M.VLDL.L	0.116659	0.0353802	0.306411	-0.127975	0.32142	0.0297436	-0.199279	-0.0824786	0.0713708	-0.00214522	0.0875513	0.182574	0.0289737	-0.0628604	-0.39437	-0.342914	-0.0333333	0.120494	-0.259112	0.188864	0.0939307	0.0794767	-0.142983	0.0947257	-0.0225824	0.0206757	0.0323781	-0.0449733	-0.0973328	0.290461	0.288195	0.0553145	0.0170467	0.0733859	-0.0250122	0.0192026	-0.231219	0.0920647	-0.0968435	-0.068352	0.0321286
***		***					M.VLDL.PL	0.114161	0.0377437	0.332702	-0.109384	0.34791	0.0689064	-0.132338	-0.0824786	0.0938575	-0.0112077	0.135431	0.346891	0.0123211	-0.00968917	-0.329719	-0.233805	0.0333333	0.111999	-0.233518	0.285177	0.0994265	0.1253	-0.120511	0.131838	-0.0126973	0.0231069	0.0873349	0.00823226	-0.0784396	0.310514	0.32133	0.0977882	-0.0100362	0.0644061	0.0687836	0.0448224	-0.18322	0.123635	-0.0669797	-0.0859134	0.0327866
***	*	***					M.VLDL.C	0.0903502	-3.95815e-05	0.264566	-0.146542	0.304838	0.0355155	-0.0987384	0.412393	0.0559271	-0.0535211	0.158687	0.766812	-0.0878838	-0.0121097	0.0581857	0.405262	0.316667	0.015661	-0.310509	0.231001	-0.0338187	0.134761	-0.189379	0.172242	-0.0660051	-0.0422057	0.0408063	-0.00316314	-0.204435	0.177677	0.192318	0.113733	-0.0418684	-0.0613619	0.193845	-0.0312875	-0.0906892	-0.0337047	-0.0543418	-0.103192	0.0439718
***	*	***					M.VLDL.CE	0.0975018	-0.00370369	0.253301	-0.143021	0.283207	0.0322876	-0.0915294	0.412393	0.0644344	-0.0604164	0.150479	0.766812	-0.148382	-0.00921952	0.0840461	0.405262	0.266667	-0.0129329	-0.333306	0.23702	-0.0726607	0.135115	-0.19535	0.21397	-0.0664459	-0.0395555	0.00429636	0.0154913	-0.236447	0.117294	0.136205	0.102163	-0.036109	-0.0967853	0.0875428	-0.0585287	-0.0275932	-0.0852297	-0.0280685	-0.113567	0.0416922
***		***					M.VLDL.FC	0.0974284	0.0130506	0.299873	-0.127423	0.337768	0.0492566	-0.12294	0.0824786	0.0779505	-0.039796	0.139877	0.474693	-0.0292144	-0.0108019	-0.148697	-0.093522	0.116667	0.0829971	-0.251221	0.285929	0.0532953	0.128443	-0.1432	0.138836	-0.0390784	-0.0184417	0.0860734	0.00697512	-0.127134	0.275287	0.287957	0.0959538	-0.0200816	0.0255169	0.168832	0.0200354	-0.15281	0.0696361	-0.0775945	-0.101746	0.0421648
**	*	*					M.VLDL.TG	0.0869312	0.04674	0.25636	-0.112964	0.207171	-0.00831582	-0.294413	-0.412393	0.0356414	0.0122803	-0.0424077	-0.164317	0.115173	-0.127231	-0.795205	-0.732589	-0.316667	0.151907	-0.209704	0.0165538	0.132995	-0.0204696	-0.143818	-0.0154555	-0.0103468	0.0480755	-0.00113351	-0.0973678	-0.0399528	0.268186	0.233464	-0.103009	0.0403069	0.127598	-0.412702	0.00258157	-0.333322	0.0799411	-0.144702	-0.0212302	-0.000630155
							S.VLDL.P	0.116762	0.0438336	0.272197	0.0641399	0.295968	0.155055	0.100154	-0.412393	0.156221	0.0314559	0.240424	0.237346	0.067477	0.0375645	-0.277999	-0.514371	-0.166667	0.230008	0.051266	0.426637	0.278108	0.148574	0.134308	0.1292	0.102838	0.108679	0.235934	0.116306	0.16296	0.443457	0.45017	0.190285	-0.00644522	0.233196	0.162579	0.168542	-0.150246	0.342577	0.000498679	-0.0115586	0.0316745
							S.VLDL.L	0.12965	0.056217	0.301481	0.0332729	0.297602	0.124172	0.0480175	-0.247436	0.145054	0.0204015	0.238372	0.200832	0.0706535	0.0190532	-0.226278	-0.483197	-0.2	0.222203	0.00985708	0.407073	0.264053	0.114162	0.0875901	0.111544	0.0648089	0.109906	0.222899	0.0722655	0.122317	0.430925	0.434289	0.158818	0.00278937	0.230509	0.187592	0.143951	-0.195717	0.297658	-0.0193915	-0.0258062	0.010481
		*					S.VLDL.PL	0.124766	0.0613626	0.313732	0.0145532	0.324502	0.117972	-0.01931	-0.0824786	0.123313	0	0.280438	0.419921	0.0858142	0.0506496	-0.122837	-0.233805	0.0166667	0.177189	-0.0688993	0.458992	0.211495	0.129941	0.0539785	0.135441	0.0466338	0.0920333	0.179295	0.0796461	0.0403206	0.395592	0.400202	0.182312	0.00076453	0.160946	0.400195	0.109445	-0.114996	0.229877	-0.00155303	-0.0333936	0.00890557
		*					S.VLDL.C	0.135978	0.0433813	0.301402	-0.0203276	0.318571	0.125968	0.0455716	-0.0824786	0.145063	-0.0241666	0.296854	0.419921	-0.0147756	0.0588503	0.0323254	-0.233805	0.0166667	0.144719	-0.0754425	0.462002	0.179177	0.13165	0.0373338	0.156883	0.00724063	0.0254942	0.202587	0.0884056	0.0590879	0.365532	0.390151	0.174128	-0.0379855	0.139363	0.462726	0.112085	-0.115899	0.21398	-0.0347508	-0.0664585	0.0562228
			*				S.VLDL.CE	0.138217	0.0480349	0.291403	0.00805123	0.303185	0.158019	0.110453	-0.0824786	0.149891	-0.0216492	0.327633	0.419921	-0.0144869	0.0746304	0.0323254	-0.233805	-0.0333333	0.161761	-0.0156989	0.486832	0.20257	0.114823	0.0752003	0.154427	0.0209244	0.0492363	0.249975	0.117807	0.129728	0.379839	0.407338	0.181536	-0.0396953	0.1724	0.462726	0.141208	-0.156855	0.264689	-0.0129942	-0.0654591	0.0681401
**		**					S.VLDL.FC	0.131105	0.043206	0.306897	-0.0548094	0.348076	0.0884377	-0.0509784	0.0824786	0.121311	-0.0253267	0.22264	0.474693	0.0282037	0.0434026	-0.0969762	-0.093522	0.116667	0.11244	-0.167871	0.35064	0.142912	0.136324	-0.0235893	0.169883	0.0116899	0.0311669	0.141926	0.0520295	-0.0538028	0.342205	0.341155	0.154232	-0.0116255	0.0948438	0.350171	0.0587247	-0.0946259	0.14041	-0.0275983	-0.0628423	0.0307386
	*						S.VLDL.TG	0.0646387	0.0532144	0.203092	0.116215	0.14767	0.103893	0.115602	-0.412393	0.123846	0.0452248	0.180917	0.0912871	0.159355	-0.030816	-0.342649	-0.514371	-0.0666667	0.221546	0.151471	0.235515	0.327117	0.0915489	0.149815	-0.000350718	0.129974	0.155375	0.195877	0.0434323	0.191814	0.413015	0.386036	0.094331	0.0284405	0.268129	0.0562775	0.167391	-0.170652	0.325832	-0.0537719	0.0570433	-0.0337967
	**		**				XS.VLDL.P	0.161675	0.0643651	0.277725	0.0841506	0.267254	0.222284	0.430098	-0.247436	0.246696	0.0649914	0.264022	0.383406	0.0442788	0.137917	-0.0969762	-0.264979	0.133333	0.136217	0.150353	0.38751	0.245573	0.250196	0.140543	0.21	0.10479	0.0491706	0.261219	0.164037	0.195638	0.324953	0.428449	0.181748	-0.0434114	0.166464	0.175086	0.210469	0.0546446	0.316035	0.0179809	-0.015681	0.1139
	**		*				XS.VLDL.L	0.162875	0.0792703	0.268981	0.0959927	0.262914	0.206072	0.465628	-0.247436	0.244694	0.073047	0.267442	0.383406	0.0376851	0.124933	-0.0969762	-0.264979	0.0833333	0.16527	0.153166	0.367946	0.238251	0.240638	0.147724	0.205234	0.105587	0.0563107	0.293743	0.161077	0.213025	0.335512	0.430326	0.162063	-0.0213142	0.191953	0.175086	0.234752	-0.00202254	0.319498	-0.0119398	-0.0183438	0.0931517
	***		**				XS.VLDL.PL	0.153172	0.0843764	0.226672	0.158302	0.261142	0.259368	0.44001	-0.247436	0.24949	0.102577	0.289672	0.456435	0.0575143	0.176833	0.00646508	-0.264979	0	0.173211	0.253378	0.390519	0.280606	0.254467	0.245126	0.225878	0.163428	0.122543	0.31932	0.230747	0.290618	0.344559	0.441386	0.276784	-0.0157354	0.202967	0.362677	0.277835	0.0814072	0.383271	0.0553534	0.0155035	0.104448
							XS.VLDL.C	0.159069	0.0549334	0.278962	-0.0227336	0.262585	0.13888	0.433187	-0.247436	0.226164	0.0454218	0.214432	0.310376	-0.0224763	0.0631638	-0.0840461	-0.264979	0.116667	0.0848309	-0.0214251	0.334086	0.0940233	0.233095	-0.0477179	0.221287	0.0239046	-0.0325687	0.207633	0.0787945	0.0379628	0.21685	0.3326	0.0843123	-0.0289131	0.0887414	-0.0500244	0.135888	-0.0153857	0.145458	-0.112317	-0.0537625	0.120054
*		*					XS.VLDL.CE	0.144849	0.03067	0.256883	-0.0888569	0.232056	0.0800398	0.387745	-0.247436	0.209117	0.0372568	0.142955	0.310376	-0.0540971	0.0171963	-0.187487	-0.264979	0.2	0.0194079	-0.127055	0.263356	0.0128639	0.245844	-0.149441	0.19637	-0.0278922	-0.103751	0.130426	0.0249401	-0.0731646	0.13928	0.257481	0.0784563	-0.0486287	0.000254844	-0.237616	0.0575392	-0.0279183	0.0444365	-0.139089	-0.0735724	0.132731
	**		**				XS.VLDL.FC	0.162229	0.0913766	0.298576	0.10179	0.269769	0.215144	0.454943	-0.247436	0.227026	0.0767902	0.269494	0.456435	0.0300326	0.140612	-0.0581857	-0.264979	0	0.198782	0.157621	0.416855	0.244359	0.203987	0.161298	0.222602	0.125315	0.0790891	0.329778	0.15106	0.228059	0.32849	0.449074	0.105902	0.00644058	0.224194	0.231363	0.253964	-0.0209116	0.313734	-0.0300917	-0.0205924	0.0703364
**	***		*				XS.VLDL.TG	0.123145	0.101979	0.226524	0.206715	0.207238	0.212856	0.337152	-0.412393	0.224362	0.083182	0.28078	0.310376	0.172832	0.0989003	-0.148697	-0.514371	-0.183333	0.243241	0.316922	0.348382	0.403031	0.202214	0.326002	0.134636	0.223431	0.167968	0.322446	0.177825	0.317164	0.453161	0.473273	0.208841	0.0230008	0.305104	0.212604	0.243677	0.0013002	0.449189	0.0612663	0.0850784	-0.00495784
***		**					IDL.P	0.163017	0.0681762	0.32526	-0.127482	0.259317	0.020361	0.0773687	0.0824786	0.180797	-0.0039402	0.117305	0.237346	-0.112285	-0.0149926	-0.122837	-0.202631	0.266667	-0.0276997	-0.301022	0.148232	-0.0558069	0.228357	-0.236603	0.173597	-0.10523	-0.126551	-0.020074	-0.00296037	-0.158139	0.130825	0.156802	0.0411331	-0.0858775	-0.0789832	-0.162579	-0.0271433	-0.0212367	-0.0119875	-0.0816979	-0.0678918	0.101205
***	*	***					IDL.L	0.147308	0.0499235	0.302746	-0.124583	0.242002	-0.0409955	0.0762101	0.0824786	0.188424	0.00273625	0.112175	0.237346	0.0512094	-0.0496163	-0.122837	-0.202631	0.183333	-0.0456869	-0.340528	0.185102	-0.0525632	0.213963	-0.28876	0.158867	-0.0570226	-0.115644	-0.07536	-0.0608701	-0.269961	0.0849595	0.149409	0.00874873	-0.0404042	-0.117493	-0.162579	-0.10437	-0.0509246	-0.109625	-0.100007	-0.0703902	0.105329
***		***			*		IDL.PL	0.114254	0.00201865	0.227761	-0.1197	0.225639	0.0344578	0.145082	0.0824786	0.171053	-0.0133091	0.139877	0.401663	-0.0493805	-0.00804902	-0.0193952	-0.093522	0.233333	-0.102048	-0.274241	0.192626	-0.0849315	0.242605	-0.269228	0.160828	-0.0923232	-0.136298	-0.052635	0.0143558	-0.216169	0.0823953	0.162089	0.164321	-0.11379	-0.19143	-0.0812897	-0.0722351	-0.000252817	-0.0674526	-0.0469756	-0.0773595	0.183653
***	***	***					IDL.C	0.130517	0.0322306	0.296597	-0.154734	0.222629	-0.0688699	-0.0333419	0.247436	0.150674	-0.0195697	0.123461	0.310376	0.0668995	-0.0808803	-0.0840461	0.046761	0.333333	-0.0836423	-0.41819	0.174567	-0.109867	0.176441	-0.342798	0.152411	-0.0840542	-0.114045	-0.133224	-0.0910821	-0.340652	0.0257074	0.0636867	-0.00966593	-0.0382218	-0.163235	-0.100049	-0.159739	-0.0455432	-0.184197	-0.0877248	-0.0989513	0.102521
***	***	***					IDL.CE	0.13302	0.025219	0.297417	-0.170378	0.216431	-0.0824743	-0.0351442	0.247436	0.141361	-0.00540683	0.0807114	0.310376	0.0634823	-0.0983873	-0.0840461	0.046761	0.383333	-0.0919794	-0.448347	0.17231	-0.12268	0.183743	-0.363855	0.1422	-0.102334	-0.135553	-0.149294	-0.108277	-0.36018	0.0208552	0.0464908	-0.0126998	-0.0401911	-0.171042	-0.100049	-0.171937	-0.0649379	-0.19222	-0.111034	-0.106769	0.0989992
***	*	***					IDL.FC	0.115273	0.0554819	0.276733	-0.0948542	0.240945	-0.0138506	0.0525232	0.247436	0.16255	-0.0195916	0.113543	0.456435	0.0191073	-0.00620656	-0.00646508	0.046761	0.15	-0.0384535	-0.305207	0.139955	-0.0560062	0.173524	-0.250249	0.190966	-0.054714	-0.0731974	-0.0187212	-0.0588424	-0.259023	0.0722307	0.138901	0.0349949	-0.0303124	-0.132482	-0.118808	-0.0894244	0.00650102	-0.111901	-0.0557951	-0.0764128	0.0702159
**	***		*				IDL.TG	0.162008	0.135538	0.255104	0.220528	0.221986	0.222266	0.363929	-0.57735	0.269335	0.0844298	0.26881	0.346891	0.235255	0.131313	-0.174557	-0.545545	-0.283333	0.239817	0.345075	0.328819	0.439704	0.21456	0.352767	0.15866	0.248763	0.170005	0.316395	0.173932	0.326223	0.427572	0.485657	0.187463	0.0457281	0.31749	0.156326	0.238793	0.0518998	0.447037	0.0892351	0.11529	-0.0191919
**		***					L.LDL.P	0.124683	0.0774439	0.255192	-0.0253743	0.286089	0.0559859	-0.0877961	0.412393	0.111975	-0.0303614	0.193912	0.584237	0.0303695	0.00792619	0.0711159	0.187044	-0.0666667	0.0883117	-0.139263	0.263356	0.1111	0.0985279	-0.0274496	0.174259	0.0254786	0.0957129	0.163115	0.00798894	-0.0933778	0.247133	0.280098	0.05983	0.00796037	0.0240434	0.187592	0.022906	-0.0651185	0.0547415	-0.0073662	-0.0132088	-0.02086
***	***	***					L.LDL.L	0.0965467	0.0207916	0.241504	-0.128503	0.211387	-0.0487825	-0.214083	0.0824786	0.0893491	-0.0650352	0.0701094	0.474693	0.0366744	-0.0861476	-0.226278	-0.093522	0.0166667	-0.0807048	-0.398838	0.149737	-0.0540553	0.0907753	-0.300893	0.0746232	-0.07121	-0.0157039	-0.12304	-0.130054	-0.339856	0.0786871	0.0872084	0.00345716	-0.041002	-0.16519	-0.168832	-0.219968	-0.0761341	-0.194379	-0.0520051	-0.0679247	0.0563525
***	***	***					L.LDL.PL	0.0983493	0.017201	0.252273	-0.144101	0.228745	-0.0531684	-0.182158	0.412393	0.0854661	-0.0610731	0.0831053	0.584237	0.0251234	-0.0832864	-0.0452556	0.187044	0.15	-0.0849441	-0.421874	0.153499	-0.0602834	0.101574	-0.302057	0.0942634	-0.0841592	-0.0341894	-0.130884	-0.123241	-0.35022	0.0899826	0.0820639	0.0451547	-0.0576919	-0.16229	-0.00625305	-0.222814	-0.0474935	-0.19715	-0.0407777	-0.0763404	0.0747382
***	***	***					L.LDL.C	0.0787027	-0.000271419	0.2139	-0.131123	0.19746	-0.0772145	-0.271838	0.57735	0.0593936	-0.0719994	0.0742134	0.584237	-0.00231042	-0.10297	0.0323254	0.436436	0.0833333	-0.10107	-0.434959	0.10158	-0.0875829	0.0609982	-0.331853	0.0685505	-0.0940901	-0.019691	-0.142503	-0.158251	-0.377742	0.0447153	0.0433947	0.00310482	-0.0415862	-0.19936	-0.0562775	-0.240686	-0.0748032	-0.231884	-0.0567798	-0.0763151	0.0629512
***	***	***					L.LDL.CE	0.0851723	0.0004863	0.213198	-0.134222	0.195665	-0.0804811	-0.297071	0.412393	0.052569	-0.0731158	0.0547196	0.438178	0.00235855	-0.104746	-0.122837	0.187044	-0.116667	-0.0995127	-0.431119	0.0613474	-0.0798823	0.0478713	-0.326588	0.0539171	-0.0967136	-0.0150485	-0.152919	-0.166909	-0.371923	0.0449196	0.0454052	-0.0019758	-0.0348773	-0.193112	-0.206351	-0.239056	-0.0907778	-0.230391	-0.0657448	-0.0751299	0.0596298
***	***	***					L.LDL.FC	0.074504	0.000429742	0.234753	-0.117154	0.201336	-0.0684505	-0.237127	0.57735	0.075592	-0.0566514	0.103967	0.584237	-0.00962582	-0.0878889	0.0323254	0.436436	0.0833333	-0.103305	-0.441333	0.0654628	-0.09704	0.0816365	-0.325522	0.11317	-0.099333	-0.00779721	-0.145089	-0.119915	-0.381169	0.0290606	0.0248935	0.00634988	-0.0411085	-0.204538	-0.0562775	-0.232636	-0.0404146	-0.233137	-0.0241076	-0.092554	0.0536373
*	***						L.LDL.TG	0.174132	0.169301	0.256355	0.214989	0.222862	0.190434	0.304583	-0.57735	0.270633	0.0520107	0.23632	0.255604	0.255951	0.138387	-0.239208	-0.654654	-0.3	0.266769	0.337322	0.305493	0.460909	0.167625	0.349111	0.138478	0.252163	0.188622	0.315682	0.11805	0.322233	0.440446	0.493079	0.105831	0.0674222	0.337803	0.0875428	0.217033	0.0601344	0.412819	0.0868272	0.154805	-0.0591326
***	*	***					M.LDL.P	0.156997	0.0682271	0.291486	-0.131636	0.296102	0.0317405	-0.232235	0.0824786	0.0661117	-0.062496	0.0424077	0.474693	0.0311395	-0.0123336	-0.252138	-0.093522	0.0166667	0.0239924	-0.310417	0.133935	0.0555243	0.0876484	-0.146856	0.114509	-0.0556374	-0.0367739	-0.0410074	-0.0787945	-0.170669	0.206567	0.184877	0.0285745	-0.0342602	-0.0232418	-0.106302	-0.0941368	-0.0503106	-0.0437994	-0.0311461	-0.0332555	0.0077472
***	**	***					M.LDL.L	0.127862	0.0468418	0.255901	-0.143619	0.241945	-0.053141	-0.311921	0.247436	0.0791042	-0.0678153	0.0728454	0.529465	0.0171821	-0.0704325	-0.135767	0.046761	0.0333333	-0.0428852	-0.385621	0.1076	0.00851261	0.0668404	-0.237182	0.0625474	-0.0762889	-0.0409572	-0.12975	-0.158846	-0.281453	0.153456	0.115551	-0.00564434	-0.0365862	-0.105167	-0.0875428	-0.200045	-0.102716	-0.14654	-0.0635032	-0.0287715	0.0357891
***	**	***					M.LDL.PL	0.115317	0.0502006	0.233929	-0.144535	0.223877	-0.0619036	-0.313852	0.247436	0.0672423	-0.0831383	0.0656635	0.438178	0.0309951	-0.0670294	-0.200418	-0.062348	-0.0833333	-0.0446228	-0.383601	0.109105	-0.00284526	0.055832	-0.231664	0.0595742	-0.0854814	-0.0337952	-0.140975	-0.16205	-0.28033	0.150339	0.0968209	-0.0134053	-0.0366511	-0.105329	-0.156326	-0.20151	-0.087222	-0.156425	-0.050851	-0.0188106	0.0294968
***	***	***					M.LDL.C	0.116703	0.022437	0.257161	-0.164099	0.226101	-0.0598976	-0.322863	0.247436	0.0518172	-0.0776877	-0.00170999	0.456435	-0.0271448	-0.0914727	-0.174557	0.046761	0.0166667	-0.0708056	-0.425689	0.0188111	-0.0258993	0.0560415	-0.287872	0.0582431	-0.10034	-0.0555003	-0.167558	-0.166835	-0.325633	0.112797	0.0727753	-0.0224363	-0.0471228	-0.141202	-0.14382	-0.236065	-0.0937591	-0.190995	-0.0547407	-0.0578257	0.0438977
***	***	***					M.LDL.CE	0.128224	0.0344528	0.274453	-0.173676	0.248266	-0.0457552	-0.303424	0.0824786	0.0646568	-0.0671367	-0.00889193	0.401663	-0.0107328	-0.0805769	-0.265068	-0.093522	-0.0333333	-0.0493715	-0.420833	0.0549285	-0.00687682	0.0690647	-0.276028	0.0649386	-0.0909591	-0.0711824	-0.155291	-0.173932	-0.296835	0.147893	0.107348	-0.0264578	-0.0390651	-0.114717	-0.22511	-0.209059	-0.11803	-0.155837	-0.0681766	-0.0537559	0.0533222
***	***	***					M.LDL.FC	0.082841	0.00256714	0.195192	-0.144464	0.183368	-0.0826749	-0.344233	0.412393	0.0152861	-0.0819562	0.00786594	0.529465	-0.0314283	-0.0898614	-0.0581857	0.296153	0	-0.112112	-0.4398	0.0443943	-0.0831196	0.0250148	-0.288622	0.0605148	-0.114402	-0.0306413	-0.175895	-0.175392	-0.370468	0.0368846	-0.00688788	0.00931316	-0.0419333	-0.188682	-0.137567	-0.260739	-0.0334802	-0.251254	-0.0286527	-0.0501923	0.0295987
*	***						M.LDL.TG	0.165878	0.176262	0.260493	0.216679	0.221566	0.180131	0.210093	-0.57735	0.225784	0.04737	0.254788	0.164317	0.242234	0.128307	-0.303859	-0.763763	-0.416667	0.289318	0.313716	0.280662	0.462438	0.132907	0.323746	0.118248	0.235604	0.212934	0.333343	0.083742	0.31006	0.465719	0.489754	0.0996226	0.080169	0.348141	0.0187592	0.212625	-0.00704277	0.406497	0.0617222	0.145218	-0.103549
***		***					S.LDL.P	0.139353	0.0832228	0.273578	-0.105804	0.280482	0.0346766	-0.211637	0.0824786	0.102527	-0.0834666	0.0608755	0.310376	0.0357599	0.0276586	-0.303859	-0.202631	-0.0833333	0.062078	-0.233472	0.0820166	0.0711964	0.0616988	-0.0905035	0.140869	-0.0420376	-0.00284729	0.0449198	-0.0609917	-0.12404	0.228816	0.192737	-0.0183441	-0.04286	0.00193682	-0.137567	-0.0291321	-0.000361168	0.0237955	-0.0375434	-0.0193892	-0.0382819
***		***					S.LDL.L	0.140696	0.115052	0.244294	-0.0691044	0.257174	-0.00877173	-0.283857	0.247436	0.0844467	-0.0397523	0.0796854	0.529465	0.0330647	0.00971807	-0.135767	0.046761	-0.166667	0.0509393	-0.249201	0.0534236	0.0669053	0.072256	-0.0963038	0.122672	-0.0152368	0.0334886	0.00700215	-0.0912443	-0.15307	0.196797	0.165404	-0.0214485	0.00196461	-0.0215274	-0.218857	-0.0691833	-0.0137244	-0.0409108	-0.0328558	0.043795	-0.0478084
		**					S.LDL.PL	0.15275	0.182012	0.195405	0.0255268	0.240611	0.0284762	-0.241117	0.0824786	0.11488	0.00993807	0.122777	0.511208	0.0584287	0.109738	0.0323254	0.015587	-0.316667	0.121864	-0.0872648	0.075997	0.128389	0.0664052	0.0587398	0.187809	0.0450178	0.100641	0.167997	-0.00154101	-0.015034	0.195179	0.186944	0.0110065	0.074683	0.0520392	0.0812897	0.0705892	0.0232592	0.0558054	0.00940366	0.101502	-0.109971
***	**	***					S.LDL.C	0.124835	0.072287	0.243585	-0.117834	0.23479	-0.0241633	-0.284758	0.247436	0.0566268	-0.0581837	0.0194938	0.620752	0.00293588	-0.0332871	-0.0711159	0.15587	0.0166667	-0.0147101	-0.354161	0.0368698	-0.00308623	0.0552356	-0.186038	0.110699	-0.0527411	-0.00245305	-0.0778281	-0.133541	-0.243334	0.1412	0.107958	-0.0147458	-0.0237097	-0.090669	-0.106302	-0.149883	-0.0263291	-0.11933	-0.0435133	6.57484e-05	-0.0146326
***	**	***					S.LDL.CE	0.129518	0.0752726	0.274231	-0.137974	0.25524	-0.0352146	-0.284629	0.0824786	0.0639154	-0.0564762	0.0506156	0.401663	0.0270004	-0.0273912	-0.265068	-0.093522	0	0.00221869	-0.347079	0.0571859	0.0299957	0.0701445	-0.195251	0.089178	-0.0630459	-0.0274435	-0.0798391	-0.146113	-0.222139	0.182359	0.148561	-0.0483297	-0.0382172	-0.0706012	-0.22511	-0.131058	-0.065263	-0.0903513	-0.0627338	-0.00612775	-0.0019924
***	*	***					S.LDL.FC	0.0959246	0.0520892	0.159472	-0.0727427	0.171321	-0.044734	-0.328399	0.247436	-0.000653333	-0.0620363	-0.00136799	0.602495	-0.0256528	-0.0244288	0.0711159	0.264979	-0.183333	-0.0417985	-0.338277	-0.0173063	-0.0600007	0.026417	-0.143686	0.125804	-0.0636126	0.0378252	-0.0707894	-0.0893383	-0.268747	0.0147012	-0.00290568	-0.00197552	0.0159346	-0.11803	-0.0937958	-0.170697	0.051972	-0.178216	0.0139773	0.01551	-0.056232
	***						S.LDL.TG	0.145873	0.147068	0.275589	0.188101	0.220985	0.190635	0.192714	-0.57735	0.199262	0.0662392	0.22948	0.0182574	0.17957	0.095909	-0.38144	-0.763763	-0.283333	0.261749	0.264006	0.223476	0.419087	0.131005	0.270471	0.0955706	0.197344	0.211466	0.278075	0.0798489	0.301646	0.466547	0.471129	0.0909444	0.052822	0.315414	-0.00625305	0.232979	-0.0447125	0.427911	0.0648283	0.118735	-0.0776573
	*				**		XL.HDL.P	-0.0262258	0.163211	-0.0394082	0.249623	0.0271617	-0.0328621	0.141092	-0.412393	0.124379	0.158659	-0.0940493	-0.0182574	0.171725	0.225098	-0.277999	-0.405262	-0.633333	0.142545	0.32442	-0.21219	0.0777071	0.101639	0.219663	0.130738	0.211636	0.206582	0.232534	0.117523	0.131608	0.0205528	0.105347	-0.15783	0.101506	0.0497688	-0.544016	0.220134	0.175889	0.150474	-0.0862288	0.0446892	-0.29065
	*				**		XL.HDL.L	-0.0332941	0.160791	-0.0620616	0.267885	0.00456347	-0.0287224	0.168898	-0.412393	0.118054	0.1728	-0.117989	-0.0182574	0.204308	0.221875	-0.277999	-0.405262	-0.633333	0.135691	0.321145	-0.183597	0.0434342	0.128878	0.220761	0.142423	0.228342	0.212846	0.237214	0.149154	0.126428	-0.0212234	0.0647061	-0.157407	0.113141	0.0417296	-0.544016	0.223681	0.19792	0.136569	-0.0726647	0.0501594	-0.272032
*	*				**		XL.HDL.PL	-0.0426941	0.139994	-0.0382545	0.251736	0.00886018	-0.00584478	0.230819	-0.412393	0.120816	0.174989	-0.104309	-0.146059	0.182121	0.216702	-0.239208	-0.405262	-0.633333	0.146173	0.331287	-0.274643	0.0458763	0.137742	0.23054	0.143778	0.223998	0.178394	0.240852	0.158725	0.144017	-0.0145697	0.0743091	-0.155784	0.111746	0.0704204	-0.569028	0.242036	0.181306	0.164459	-0.0751581	0.0192051	-0.26005
			*		**		XL.HDL.C	-0.0243546	0.161928	-0.0808598	0.257827	0.00037632	-0.0415973	0.0584449	-0.247436	0.0812449	0.162599	-0.137825	0.0365148	0.213886	0.236962	-0.187487	-0.264979	-0.55	0.104001	0.272353	-0.225734	0.016256	0.100091	0.198842	0.144376	0.206494	0.21024	0.214087	0.154588	0.0908134	-0.0349779	0.0182057	-0.149787	0.101075	-0.00317397	-0.462726	0.193594	0.219193	0.0937162	-0.0457218	0.0557809	-0.297943
			*		***		XL.HDL.CE	-0.0374039	0.16506	-0.089089	0.243285	-0.00697858	-0.0467035	-0.0042482	-0.247436	0.0558437	0.160913	-0.154583	-0.0365148	0.201853	0.234686	-0.239208	-0.264979	-0.566667	0.092251	0.238304	-0.241535	-0.000111215	0.0873261	0.174444	0.129973	0.18834	0.205772	0.193226	0.132041	0.0679098	-0.046681	0.00816447	-0.160581	0.111366	-0.0183766	-0.481485	0.177266	0.193658	0.0782092	-0.0473603	0.0549985	-0.308526
*	**				*		XL.HDL.FC	-0.00989469	0.16752	-0.0355299	0.280021	0.0441675	0.0438313	0.29467	-0.412393	0.170914	0.187641	-0.0619015	0.0182574	0.235929	0.254209	-0.135767	-0.296153	-0.516667	0.148097	0.375694	-0.205418	0.0768915	0.14506	0.267065	0.204548	0.259172	0.217358	0.295809	0.194452	0.207644	-0.017318	0.111054	-0.127209	0.12004	0.102007	-0.443967	0.283067	0.212475	0.186628	-0.0606251	0.0913968	-0.197526
**	***						XL.HDL.TG	0.081641	0.142335	0.233308	0.259318	0.154077	0.169891	0.431256	-0.57735	0.254188	0.143511	0.158687	-0.0730297	0.240453	0.11773	-0.4073	-0.654654	-0.266667	0.274761	0.378076	0.156509	0.390343	0.177505	0.262014	0.129885	0.254156	0.248218	0.280689	0.143801	0.340874	0.358182	0.437852	0.03055	0.102234	0.324616	-0.131314	0.290655	0.0319994	0.423402	-0.00488706	0.0826917	-0.0783894
			***		**		L.HDL.P	-0.078986	0.11538	-0.115899	0.19952	-0.0380892	-0.121984	-0.0892122	-0.0824786	0.00450383	0.0972792	-0.151163	-0.346891	0.184864	0.147021	-0.277999	-0.233805	-0.75	0.0171835	0.129082	-0.416855	-0.0622204	0.00264331	0.0289622	0.00742884	0.116962	0.158572	0.0199095	0.017965	-0.0681012	-0.0846702	-0.0516257	-0.200727	0.096947	-0.109249	-0.619052	0.043294	0.0837548	-0.0242718	-0.0531165	0.00639732	-0.267167
			***		*		L.HDL.L	-0.0649914	0.11983	-0.114425	0.186563	-0.0594299	-0.125239	-0.0417096	-0.0824786	0.0207352	0.119913	-0.135089	-0.273861	0.213212	0.121169	-0.239208	-0.233805	-0.716667	-0.00890306	0.10207	-0.366441	-0.0894311	0.039134	0.000170985	0.00244705	0.116983	0.137459	-0.00546643	0.00762397	-0.10816	-0.119674	-0.0813398	-0.185417	0.0992545	-0.142713	-0.562775	0.0192222	0.0920977	-0.0657764	-0.0473603	0.00265623	-0.23565
			***		*		L.HDL.PL	-0.0408817	0.122465	-0.104829	0.180695	-0.0653367	-0.137868	-0.000257467	-0.0824786	0.0453209	0.132566	-0.106361	-0.365148	0.235977	0.0836332	-0.187487	-0.342914	-0.75	-0.0135442	0.0650151	-0.351392	-0.105163	0.0668082	-0.0423516	-0.0022717	0.121496	0.119564	-0.0364733	-0.0111926	-0.135326	-0.132153	-0.0927053	-0.179702	0.105093	-0.14856	-0.625305	-0.00119037	0.0783734	-0.0838936	-0.0597418	-0.013485	-0.206413
			***		**		L.HDL.C	-0.0794759	0.124687	-0.129521	0.194157	-0.0632026	-0.107887	-0.11483	-0.0824786	-0.0170562	0.1047	-0.140903	-0.273861	0.210132	0.150561	-0.239208	-0.233805	-0.7	0.0105897	0.106231	-0.365689	-0.0847415	0.00710794	0.0295211	0.0128729	0.117424	0.172305	0.0239499	0.0334562	-0.0781625	-0.121673	-0.0958396	-0.198116	0.0983787	-0.138881	-0.475232	0.0405851	0.118644	-0.0521436	-0.022925	0.0310069	-0.27459
			***		**		L.HDL.CE	-0.0870582	0.122406	-0.142404	0.174074	-0.0750055	-0.123572	-0.150177	-0.0824786	-0.0325384	0.0987502	-0.181601	-0.273861	0.206259	0.147154	-0.239208	-0.233805	-0.716667	-0.00479422	0.094351	-0.395786	-0.0911406	-0.0204148	0.0188687	-0.00534468	0.100981	0.163014	-0.00537522	-0.00164243	-0.0836885	-0.130987	-0.107001	-0.219961	0.0964881	-0.151899	-0.475232	0.0272083	0.111404	-0.0655825	-0.0270375	0.0379307	-0.27363
			***		**		L.HDL.FC	-0.0448494	0.129522	-0.079618	0.214167	-0.0285241	-0.0922855	0.0088826	-0.247436	0.0611167	0.155616	-0.102599	-0.237346	0.202912	0.159579	-0.265068	-0.264979	-0.716667	0.0376894	0.134731	-0.352145	-0.0518866	0.0871327	0.0462908	0.0633205	0.157006	0.158901	0.0692902	0.0603023	-0.0531378	-0.090719	-0.0352206	-0.166296	0.11113	-0.0951172	-0.575281	0.078858	0.132476	-0.0158719	-0.0516347	0.0128867	-0.253452
							L.HDL.TG	-0.00184668	-0.0632455	0.16551	0.0227805	0.0876158	0.038643	0.391864	-0.412393	0.213774	0.0596503	0.110807	-0.0182574	-0.0195404	-0.0244144	-0.329719	-0.405262	-0.05	0.0112463	0.0740552	-0.180587	0.144612	0.128297	-0.0779492	-0.0331986	0.0406734	-0.0343427	-0.019032	-0.0210065	0.0556065	0.163818	0.265865	0.0345716	-0.0842465	0.068201	-0.36893	0.0258255	-0.113623	0.151903	-0.07929	-0.0817318	0.131359
***	***	***	***			**	M.HDL.P	0.0172275	-0.0153689	-0.00174684	-0.183171	-0.0389372	-0.283604	-0.243692	0.247436	-0.0153556	-0.0489242	-0.0786594	-0.237346	0.0826858	-0.174427	-0.161627	0.046761	-0.116667	-0.231898	-0.432971	-0.145222	-0.185234	-0.042567	-0.421918	-0.192831	-0.15837	-0.127208	-0.36221	-0.40261	-0.492669	-0.172588	-0.18783	-0.174833	-0.0141183	-0.335241	-0.468979	-0.363958	-0.15169	-0.362116	-0.113328	-0.0260758	-0.0354277
***	***	***	***			**	M.HDL.L	0.0344404	-0.00782016	0.00262721	-0.183828	-0.0402519	-0.268586	-0.229274	0.0824786	-0.00512009	-0.0186503	-0.0902873	-0.292119	0.0987128	-0.180207	-0.252138	-0.093522	-0.1	-0.224767	-0.434151	-0.128668	-0.182968	-0.0150379	-0.424226	-0.183035	-0.140804	-0.12918	-0.37073	-0.390323	-0.484427	-0.163436	-0.17596	-0.168342	-0.00573629	-0.32671	-0.550269	-0.360108	-0.157541	-0.353593	-0.0994651	-0.0161149	-0.019507
***	***	***	***			**	M.HDL.PL	0.0589224	-0.0113542	0.0270367	-0.201316	-0.0398565	-0.27124	-0.195803	0.247436	0.0164538	-0.00860277	-0.0748974	-0.237346	0.11628	-0.202504	-0.239208	0.046761	0.0666667	-0.217782	-0.451013	-0.0775019	-0.184562	0.0115242	-0.437826	-0.181664	-0.136586	-0.150512	-0.388738	-0.375602	-0.48421	-0.160714	-0.175503	-0.162557	-0.00479105	-0.313491	-0.456473	-0.357874	-0.166354	-0.354242	-0.123046	-0.0161938	0.00442962
***	***	**	***			*	M.HDL.C	-0.0142472	0.000299697	-0.0603175	-0.136386	-0.0623005	-0.27141	-0.295011	0.247436	-0.0727689	-0.0665267	-0.0824213	-0.182574	0.0456614	-0.125188	-0.0581857	0.15587	-0.2	-0.215972	-0.377782	-0.215199	-0.192106	-0.0952073	-0.360722	-0.189949	-0.141532	-0.085231	-0.310263	-0.384673	-0.467114	-0.191477	-0.20213	-0.145735	0.00756224	-0.332768	-0.431461	-0.347241	-0.117797	-0.360005	-0.0784621	0.0244324	-0.0700709
***	***	**	***			**	M.HDL.CE	-0.0267971	-0.012231	-0.0760074	-0.133675	-0.0727713	-0.277675	-0.336337	0.247436	-0.094682	-0.0725686	-0.0810534	-0.182574	0.0347335	-0.133006	-0.0581857	0.15587	-0.2	-0.214348	-0.378599	-0.234763	-0.206082	-0.117258	-0.357223	-0.192532	-0.147661	-0.0799301	-0.317156	-0.37928	-0.465174	-0.202287	-0.215106	-0.153214	0.00749737	-0.330108	-0.431461	-0.350817	-0.118014	-0.366661	-0.0737884	0.0269835	-0.0846115
***	***	***	***			*	M.HDL.FC	0.0143032	0.0172745	0.0060653	-0.127669	-0.0372318	-0.255137	-0.175592	0.247436	0.00190903	-0.0190005	-0.110123	-0.310376	0.109879	-0.134463	-0.187487	-0.062348	-0.35	-0.199348	-0.372897	-0.206923	-0.167115	-0.0255789	-0.374772	-0.149637	-0.109218	-0.0862949	-0.319119	-0.343403	-0.44785	-0.151786	-0.151314	-0.17434	0.0158837	-0.313542	-0.481485	-0.317426	-0.116621	-0.324317	-0.0820968	-0.00039449	-0.0480956
					*		M.HDL.TG	0.0438893	-0.115205	0.203445	-0.079456	0.123604	0.0109601	0.306128	-0.247436	0.172308	-0.00595408	0.248974	-0.0365148	-0.0722899	-0.111537	-0.239208	-0.264979	0.133333	-0.014014	-0.0757893	-0.0609481	0.134019	0.117724	-0.148671	-0.0930837	-0.0211972	-0.110146	-0.0632936	-0.0998415	-0.0199512	0.216324	0.251784	0.124669	-0.132838	0.0604398	-0.22511	-0.0607968	-0.181884	0.0779432	-0.0909306	-0.0820343	0.22706
***	***	***	**				S.HDL.P	0.0385697	-0.0625274	0.0900944	-0.248332	0.0402376	-0.21312	-0.451081	0.57735	-0.0835525	-0.170983	-0.0324897	0.146059	-0.0656	-0.19439	-0.109906	0.327327	0.05	-0.195199	-0.516337	-0.062453	-0.130655	-0.0891152	-0.406897	-0.169086	-0.218688	-0.150271	-0.37371	-0.414614	-0.480961	-0.0607248	-0.124515	-0.098141	-0.0514274	-0.256077	-0.231363	-0.409236	-0.199039	-0.361554	-0.0629618	-0.0379828	0.0190807
***	***	***	**			*	S.HDL.L	0.0612491	-0.0784222	0.0916235	-0.296452	0.023146	-0.238396	-0.345391	0.412393	-0.0238582	-0.104306	-0.0314638	0.0912871	-0.03653	-0.251622	-0.148697	0.187044	0.4	-0.24735	-0.55958	0.0346125	-0.160414	-0.0157793	-0.489404	-0.190312	-0.203661	-0.213613	-0.450862	-0.432092	-0.515477	-0.0742952	-0.134623	-0.0560201	-0.0843438	-0.311554	-0.28764	-0.437491	-0.231833	-0.385937	-0.114383	-0.0538545	0.11505
***	***	**	**		*	**	S.HDL.PL	0.0384472	-0.120774	0.0686504	-0.325875	-0.0134665	-0.244259	-0.264676	0.247436	-0.0134605	-0.101373	-0.0434337	-0.0912871	-0.0935149	-0.266947	-0.239208	0.046761	0.316667	-0.30524	-0.574315	0.0142965	-0.219215	0.0220169	-0.539193	-0.212176	-0.242446	-0.294498	-0.494154	-0.402448	-0.520233	-0.127064	-0.167319	-0.0284334	-0.142851	-0.375344	-0.325159	-0.450232	-0.22331	-0.404468	-0.132563	-0.080476	0.21327
***	***	***	**				S.HDL.C	0.0323226	-0.0558171	0.068788	-0.219861	0.0246144	-0.212137	-0.462375	0.57735	-0.103458	-0.157593	-0.0386457	0.310376	-0.0403178	-0.168984	-0.00646508	0.436436	0.0333333	-0.194135	-0.480071	-0.0481565	-0.126828	-0.103589	-0.371771	-0.165103	-0.208111	-0.120585	-0.343282	-0.392744	-0.468338	-0.0635146	-0.132162	-0.0913357	-0.0397157	-0.251571	-0.193845	-0.398679	-0.165761	-0.355879	-0.0415002	-0.0122425	-0.00194616
***	***	***	**				S.HDL.CE	0.0321316	-0.0586388	0.0483485	-0.210623	0.00900352	-0.216933	-0.472932	0.57735	-0.120928	-0.164883	-0.0701094	0.0547723	-0.0504755	-0.189483	-0.0452556	0.436436	0.0666667	-0.196993	-0.485512	-0.0451467	-0.143586	-0.117323	-0.368838	-0.157817	-0.211427	-0.113532	-0.359719	-0.372629	-0.464731	-0.0927997	-0.161049	-0.111444	-0.0265003	-0.246084	-0.206351	-0.401614	-0.164352	-0.371758	-0.0326943	-0.0174038	-0.00936009
***	***	***	**				S.HDL.FC	0.0603037	-0.00807462	0.15065	-0.183793	0.0698954	-0.183504	-0.321833	0.247436	0.00575952	-0.0938425	0.0129959	0.146059	0.0453376	-0.16184	-0.265068	-0.062348	-0.2	-0.15451	-0.435515	-0.0481565	-0.0503806	-0.0216945	-0.369452	-0.139833	-0.13136	-0.0998743	-0.274857	-0.369032	-0.415736	0.0524274	-0.00471577	-0.0827601	-0.031684	-0.2042	-0.431461	-0.349713	-0.182353	-0.27552	-0.116662	-0.00401723	0.00668149
			*		*		S.HDL.TG	0.059662	-0.0615887	0.202017	-0.0281323	0.155768	0.06949	0.205973	-0.412393	0.168532	-0.0516166	0.20896	0.0912871	-0.0403803	-0.0626219	-0.252138	-0.514371	-0.116667	0.0847743	0.016801	0.231753	0.221017	0.0858755	-0.0153031	-0.0586735	0.00442833	-0.0979688	0.0598199	-0.0184516	0.124277	0.339956	0.326303	0.15275	-0.106191	0.166483	-0.0500244	0.02247	-0.160828	0.200106	-0.0660251	-0.0336895	0.213919
*	***		***				XXL.VLDL.PL.pct	0.138112	0.00725541	0.141542	0.164258	0.177568	0.184681	0.386943	-0.408248	0.244292	-0.00769339	0.458895	0.245495	-0.0320441	0.144621	0.164317	-0.222718	-0.119048	0.0616217	0.254743	0.395092	0.270601	0.197149	0.225401	0.0687467	0.101301	0.0458884	0.191319	0.187016	0.234312	0.294787	0.309954	0.229068	-0.0484867	0.179086	0.356859	0.0888252	0.112294	0.295672	0.0909584	0.0578546	0.0682044
							XXL.VLDL.C.pct	0.0774418	-0.139746	0.131087	-0.0886977	0.100077	0.0462563	0.0393668	0.612372	0.038286	-0.167691	0.433667	0.845594	0.041779	0.0598551	0.858099	0.801784	0.238095	-0.0975926	-0.0412611	0.55951	0.144499	-0.0431431	0.0237896	0.0565999	-0.0534991	0.0205463	0.0683625	-0.0232501	-0.112858	0.253448	0.172559	0.271556	-0.13896	0.0363782	0.644087	-0.290063	0.0741216	-0.0136354	0.080651	-0.0649791	0.0182044
							XXL.VLDL.CE.pct	0.0973981	-0.108429	0.159913	-0.11492	0.0878024	0.0287506	-0.054357	0.408248	0.0054013	-0.143728	0.247064	0.654654	0.0913808	0.0801147	0.529465	0.489979	0	-0.107051	-0.0492375	0.271166	0.151052	-0.129199	0.0143807	0.0293004	-0.0679602	0.0585342	0.0201828	-0.073424	-0.0981397	0.206199	0.153803	0.163599	-0.109051	0.0471651	0.31334	-0.289437	0.0830128	-0.0262058	0.0822118	-0.0359885	-0.020537
	**						XXL.VLDL.FC.pct	0.0576777	-0.105076	0.1467	0.177764	0.125982	0.108022	0.286635	0.612372	0.18509	-0.0845011	0.581557	0.545545	0.0119948	0.0951023	0.63901	0.534522	0.261905	0.0260209	0.123732	0.593865	0.182187	0.136971	0.147543	0.067971	0.0643872	0.183907	0.197315	0.180104	0.0253831	0.275685	0.236829	0.360915	-0.0274934	0.123332	0.696311	-0.00536554	0.0605711	0.131585	0.0681338	0.0134733	-0.0583973
							XXL.VLDL.TG.pct	-0.0563158	0.158471	-0.152987	0.0454019	-0.0909605	-0.0696072	-0.124965	-0.612372	-0.0829426	0.192713	-0.503697	-0.627376	0.0126902	-0.0378594	-0.63901	-0.534522	-0.309524	0.0644618	0.00503952	-0.625767	-0.178584	-0.00520626	-0.0596112	-0.0358939	0.0273289	0.00855674	-0.0864769	0.0246519	0.0528414	-0.284846	-0.210221	-0.310036	0.149555	-0.0615235	-0.696311	0.237435	-0.0266308	-0.0420121	-0.0959653	0.0393232	-0.0432718
*	***		**				XL.VLDL.PL.pct	0.164721	-0.00517853	0.236326	0.189291	0.325444	0.288629	0.616839	-0.247436	0.295803	0.1386	0.360139	0.547723	-0.103623	0.258583	0.36851	-0.15587	0.366667	0.113478	0.260798	0.289256	0.278156	0.292494	0.313529	0.298622	0.141238	0.0503105	0.330295	0.21871	0.263418	0.332393	0.399421	0.300208	0.0178786	0.236243	0.437714	0.290099	0.203008	0.390528	0.0878214	-0.0885994	0.125326
		*					XL.VLDL.C.pct	0.0911235	-0.0456587	0.060038	0.0419535	0.120783	0.0387355	0.343514	0.247436	0.110099	-0.0544395	0.245479	0.63901	-0.153068	0.22441	0.471951	0.264979	0.0166667	-0.124542	-0.00859447	-0.0661157	-0.0297109	0.126152	0.081753	0.241581	-0.071091	-0.0374141	0.0740667	0.0602899	-0.0653956	0.0142024	0.0483009	0.218484	0.00532928	-0.0172271	0.187592	-0.0887182	0.371662	-0.059974	0.11335	-0.1122	-0.0187014
		*					XL.VLDL.CE.pct	0.0500741	-0.0836306	0.0265829	-0.0651526	0.0564794	-0.0250774	0.0977865	0.247436	0.0286404	-0.154806	0.213544	0.63901	-0.0585837	0.146701	0.484881	0.264979	-0.0333333	-0.150251	-0.116338	-0.0981405	-0.085738	0.0509975	-0.0321117	0.155275	-0.109481	-0.0693665	-0.0145178	-0.00305092	-0.17471	-0.0345903	-0.0331461	0.145984	-0.047655	-0.0657345	0.237616	-0.215746	0.331658	-0.166198	0.0739288	-0.112333	-0.0473461
	*		**				XL.VLDL.FC.pct	0.101221	-0.0450406	0.114286	0.206222	0.221978	0.216457	0.608574	0.247436	0.178543	0.0397957	0.494806	0.894614	-0.225632	0.227169	0.756415	0.483197	0.55	0.00662536	0.175931	0.209711	0.05782	0.266285	0.286492	0.336663	0.0492824	0.0129446	0.308528	0.173402	0.085528	0.148508	0.215336	0.309809	0.0492959	0.0964368	0.694089	0.171615	0.192149	0.202754	0.10397	-0.163439	0.00463371
		*					XL.VLDL.TG.pct	-0.131743	0.048851	-0.122114	-0.134535	-0.219594	-0.160358	-0.541048	-0.412393	-0.179537	0.0369823	-0.420931	-0.858099	0.191634	-0.2594	-0.833996	-0.514371	-0.433333	0.057622	-0.0453926	-0.127066	-0.0409585	-0.245356	-0.223956	-0.336834	0.00400707	0.0286079	-0.215251	-0.137018	-0.0261764	-0.150326	-0.189057	-0.37921	-0.00205726	-0.0444075	-0.581534	-0.0486981	-0.358947	-0.109729	-0.143314	0.148398	-0.0289289
*	***		***				L.VLDL.PL.pct	0.137234	-0.0323064	0.220886	0.090061	0.192275	0.214184	0.366769	-0.247436	0.257928	-0.00644445	0.344391	0.456435	0.00352897	0.10496	0.277999	-0.264979	0.166667	0.105998	0.21984	0.350307	0.345941	0.175113	0.240609	0.13239	0.127069	-0.00335036	0.272431	0.158151	0.270865	0.383953	0.377035	0.182499	-0.091634	0.245117	0.431461	0.147691	0.10594	0.334482	0.0487907	0.0318844	0.118923
	**		**				L.VLDL.C.pct	0.172739	-0.00747818	0.198112	0.213616	0.263551	0.263213	0.606332	0.412393	0.252136	-0.0554314	0.501026	0.858099	-0.094515	0.265803	0.769345	0.514371	0.333333	0.0408205	0.164102	0.366989	0.211089	0.245699	0.290635	0.276463	0.080083	0.0773337	0.35592	0.212701	0.176079	0.307854	0.327034	0.362956	-0.0248698	0.170026	0.762873	0.17759	0.239701	0.259172	0.200919	-0.086958	0.0593044
	**		**				L.VLDL.CE.pct	0.149326	0.00531161	0.162153	0.200916	0.252353	0.265979	0.615439	0.412393	0.243676	0.00373824	0.45725	0.858099	-0.113694	0.287694	0.730554	0.514371	0.266667	0.0620819	0.175888	0.323969	0.161287	0.244657	0.263675	0.324751	0.0811819	0.0986521	0.350457	0.27146	0.155449	0.236191	0.29451	0.334531	0.0244697	0.157689	0.744113	0.186317	0.276757	0.242644	0.206526	-0.0719213	0.0419179
	**		***				L.VLDL.FC.pct	0.205065	0.0129179	0.256469	0.16101	0.253401	0.247147	0.523256	0.0824786	0.261982	-0.0691001	0.466826	0.56598	-0.0770748	0.203109	0.459021	0.015587	0.216667	0.0553485	0.185126	0.393328	0.299036	0.206969	0.246878	0.156959	0.0875331	-0.000849064	0.293843	0.125163	0.232211	0.357298	0.366014	0.254772	-0.0645587	0.215636	0.59404	0.138466	0.130441	0.262055	0.163298	-0.0330781	0.122781
*	***		***				L.VLDL.TG.pct	-0.186518	0.0123355	-0.19866	-0.193749	-0.261988	-0.287397	-0.581395	0.0824786	-0.29113	0.00307315	-0.447332	-0.602495	0.0169288	-0.247927	-0.43316	0.015587	-0.2	-0.0470409	-0.219052	-0.362599	-0.286197	-0.284363	-0.293613	-0.259244	-0.131311	-0.0659975	-0.294187	-0.246805	-0.233694	-0.34787	-0.363732	-0.370441	0.0772389	-0.162919	-0.581534	-0.187194	-0.258592	-0.318272	-0.178251	0.0363405	-0.124668
	**		*				M.VLDL.PL.pct	0.159138	0.0749277	0.167127	0.190683	0.289223	0.244988	0.553038	0.412393	0.258711	0.00836198	0.410739	0.858099	-0.05814	0.351332	0.717624	0.514371	0.4	0.0579066	0.176395	0.38751	0.159219	0.303433	0.243995	0.346597	0.0915257	0.0865796	0.222094	0.276288	0.14312	0.23593	0.310393	0.336332	-0.0158003	0.0606344	0.750366	0.183194	0.321511	0.279874	0.253528	-0.048851	0.0285701
		**					M.VLDL.C.pct	0.0899927	0.0145434	0.113396	0.00686584	0.237038	0.0406764	0.244207	0.57735	0.103963	-0.0415254	0.247948	0.839841	-0.149585	0.155128	0.640043	0.654654	0.366667	-0.047849	-0.125545	0.0985704	-0.0997602	0.191141	-0.0145666	0.284751	-0.0472425	-0.0348027	0.0138398	0.139948	-0.117254	0.000525984	0.0683929	0.205242	-0.00845153	-0.106891	0.343918	-0.0190116	0.231256	-0.059294	0.117859	-0.0941385	0.00862756
		**					M.VLDL.CE.pct	0.0788734	-0.0056658	0.0840245	-0.0189075	0.213168	0.0115254	0.187436	0.57735	0.0631323	-0.0249765	0.145691	0.620752	-0.153002	0.131718	0.588322	0.654654	0.366667	-0.0686039	-0.185674	0.118134	-0.158246	0.184097	-0.0589831	0.262632	-0.072805	-0.0567488	-0.0232552	0.139827	-0.157912	-0.0529928	0.00626864	0.219212	-0.0155501	-0.154	0.250122	-0.0559227	0.210091	-0.10832	0.0961311	-0.0996088	0.00765453
							M.VLDL.FC.pct	0.115273	0.0647892	0.15963	0.119114	0.257355	0.155703	0.385942	0.412393	0.169955	-0.0512226	0.378249	0.858099	-0.120082	0.228783	0.795205	0.514371	0.316667	0.0275016	0.0375093	0.269376	0.0328688	0.223811	0.117295	0.305611	0.0305785	0.0711824	0.183061	0.235735	0.0171097	0.139004	0.211457	0.208347	0.00376705	0.00970725	0.606546	0.126046	0.252095	0.122918	0.180607	-0.0571814	0.0188027
		**					M.VLDL.TG.pct	-0.0992212	-0.0210121	-0.101122	-0.075536	-0.256607	-0.121209	-0.349125	-0.412393	-0.161188	0.0289605	-0.30301	-0.858099	0.118831	-0.213465	-0.756415	-0.514371	-0.316667	0.0513977	0.0204155	-0.205418	0.0336473	-0.265556	-0.0680584	-0.317854	-0.000503696	-0.0160544	-0.0331642	-0.233018	0.0645543	-0.0640254	-0.137567	-0.319752	0.0392134	0.113179	-0.562775	-0.0332568	-0.343868	-0.0425437	-0.211796	0.0626582	-0.0440738
**	*	***					S.VLDL.PL.pct	0.122577	-0.00283856	0.119383	-0.0799841	0.173283	-0.0315946	-0.141607	0.412393	-0.0398116	-0.0463849	0.152531	0.456435	-0.090194	0.0633445	0.36851	0.405262	-0.0166667	-0.0849554	-0.281647	0.00150489	-0.145173	0.00166013	-0.124069	0.200228	-0.147331	-0.0409353	-0.0838978	0.0139908	-0.231334	-0.0642883	-0.0686406	0.169754	0.00523124	-0.157378	0.237616	-0.165329	0.149812	-0.189393	0.118344	-0.0557809	-0.0451117
*		***					S.VLDL.C.pct	0.127509	-0.00229007	0.134901	-0.0769678	0.219737	0.0594873	0.155639	0.57735	0.0556121	-0.0764837	0.221956	0.693782	-0.173842	0.140005	0.536602	0.654654	0.45	-0.0646589	-0.211091	0.216704	-0.127888	0.0874712	-0.0798827	0.26802	-0.135452	-0.0784539	-0.0256685	0.0826471	-0.105862	-0.0289159	0.0201778	0.20242	-0.0239136	-0.0966138	0.337665	-0.0776677	0.149885	-0.0993759	0.0999353	-0.0907788	0.0606617
		*	**				S.VLDL.CE.pct	0.179971	0.0340174	0.150247	0.0307261	0.229269	0.192668	0.318615	0.57735	0.129735	-0.0618393	0.310876	0.858099	-0.175094	0.212251	0.821065	0.763763	0.6	-0.0164817	-0.0482218	0.355907	-0.0324146	0.147316	0.067243	0.289781	-0.0319847	0.0480317	0.103387	0.148262	0.0378116	0.0468914	0.107748	0.285745	-0.0243862	0.000829403	0.637812	0.0202901	0.194344	0.0381025	0.20708	-0.0846576	0.0888611
***	**	***					S.VLDL.FC.pct	0.0884497	-0.0368164	0.0976703	-0.134864	0.15894	-0.0665357	-0.0903708	0.412393	-0.0452977	-0.0594533	0.119015	0.529465	-0.126243	0.0259462	0.342649	0.514371	0.15	-0.111223	-0.350023	0.027088	-0.211601	0.0171977	-0.21767	0.189085	-0.198834	-0.10846	-0.118579	-0.0410397	-0.269508	-0.100647	-0.0897425	0.103856	-0.00372998	-0.194706	0.0250122	-0.175415	0.0634571	-0.239446	0.0420315	-0.0850784	0.00503197
*		***					S.VLDL.TG.pct	-0.119314	0.0124286	-0.134386	0.102882	-0.19732	-0.0125193	-0.0605046	-0.57735	-0.0179875	0.0784976	-0.220588	-0.693782	0.17726	-0.109688	-0.588322	-0.654654	-0.45	0.0817236	0.241803	-0.145974	0.14908	-0.0447591	0.115086	-0.241581	0.16517	0.0976403	0.0350108	-0.0427429	0.145463	0.0481669	0.00751665	-0.18337	0.0213605	0.127918	-0.387689	0.112433	-0.156927	0.140138	-0.0922556	0.0816726	-0.0409693
***	***	***	***				XS.VLDL.PL.pct	-0.0483272	0.094317	-0.167331	0.281488	-0.00165295	0.260562	0.299949	-0.412393	0.0080485	0.0830726	0.124829	-0.0912871	0.0142462	0.263132	0.148697	-0.187044	-0.383333	0.244695	0.610437	0.0316027	0.248817	0.0565411	0.571865	0.0828093	0.284651	0.267865	0.407734	0.396406	0.550326	0.218954	0.214077	0.163333	0.0620427	0.28151	0.331412	0.41751	0.193766	0.454509	0.166815	0.153641	-0.12655
***	***	***					XS.VLDL.C.pct	0.0304825	-0.104405	0.0478459	-0.205212	0.0271712	-0.168049	-0.0836766	0.412393	-0.0486849	-0.0465382	-0.126881	0.0730297	-0.132451	-0.0916605	0.187487	0.514371	0.55	-0.214902	-0.462288	-0.102333	-0.356872	0.00694676	-0.410264	0.084268	-0.291766	-0.230499	-0.252114	-0.115698	-0.372468	-0.287963	-0.248916	-0.0568667	-0.0465668	-0.314858	-0.112555	-0.211234	-0.0278821	-0.38423	-0.0967153	-0.182596	0.11112
***	***	***					XS.VLDL.CE.pct	0.0445065	-0.110681	0.0563947	-0.227735	0.0044682	-0.190689	-0.112642	0.412393	-0.0371149	-0.0391831	-0.150479	0.182574	-0.11989	-0.126588	0.109906	0.514371	0.55	-0.234434	-0.492407	-0.11061	-0.370482	0.00962231	-0.449407	0.0638147	-0.308304	-0.25895	-0.279629	-0.158157	-0.39119	-0.313355	-0.267551	-0.0827601	-0.0486194	-0.324157	-0.100049	-0.234997	-0.0362612	-0.405879	-0.123145	-0.184865	0.133065
							XS.VLDL.FC.pct	0.00579966	0.0459371	0.00607456	0.119947	0.14414	0.128923	0.0297374	-0.0824786	-0.0948954	-0.0343673	-0.141245	0.182574	0.0345086	0.161421	0.0969762	0.202631	-0.0833333	0.0958451	0.115834	-0.0413845	0.027966	-0.0305432	0.171925	0.228222	0.0903504	0.167355	0.213392	0.243805	0.102578	0.0373843	0.094001	-0.0222246	0.027018	0.0359006	0.00625305	0.130921	0.103619	0.0724381	0.189113	-0.0388376	-0.155546
***	***	**					XS.VLDL.TG.pct	-0.0233652	0.0759398	-0.0194794	0.158818	-0.040471	0.0801857	0.00798146	-0.412393	0.0491621	0.0398617	0.0998632	-0.0730297	0.135195	0.0070736	-0.265068	-0.514371	-0.483333	0.189568	0.352558	0.173815	0.33562	-0.0187933	0.310515	-0.11918	0.210608	0.149176	0.164285	0.0213714	0.266782	0.275615	0.2271	0.00564434	0.0359005	0.273017	0.0812897	0.116749	-0.0435568	0.305309	0.0246348	0.158677	-0.098925
***	***	**	***				IDL.PL.pct	-0.0140093	-0.0778737	-0.164157	0.192525	-0.0235414	0.207923	0.272528	-0.412393	-0.0684517	-0.0379573	0.155267	-0.0365148	-0.0951513	0.10929	0.239208	0.031174	-0.233333	0.0837555	0.436871	0.0316027	0.117096	-0.0457745	0.394613	0.0873766	0.0995849	0.126792	0.35711	0.292996	0.369501	0.0648143	0.137281	0.264649	0.0033315	0.13282	0.412702	0.266083	0.117957	0.269254	0.19326	0.02267	0.01909
***	***	***	**				IDL.C.pct	0.0224541	-0.0646931	0.105246	-0.22	0.033259	-0.220205	-0.249485	0.57735	-0.0354468	-0.0656919	-0.180575	0.0182574	-0.0278186	-0.158466	-0.0711159	0.327327	0.466667	-0.192386	-0.602045	-0.0458992	-0.319295	-0.0123784	-0.454247	0.0282328	-0.237535	-0.170772	-0.377513	-0.294009	-0.481344	-0.237429	-0.259224	-0.141532	-0.0317164	-0.293164	-0.212604	-0.304582	-0.0892084	-0.402681	-0.102471	-0.144909	0.0223334
***	***	***	**				IDL.CE.pct	0.0622679	-0.0401582	0.179081	-0.256536	0.0587535	-0.234402	-0.199022	0.57735	0.015629	-0.0550096	-0.132695	0.0182574	0.00187704	-0.202851	0.0193952	0.327327	0.55	-0.185181	-0.63933	0.0443943	-0.277788	0.0670822	-0.500367	0.0195605	-0.222592	-0.219439	-0.413803	-0.311244	-0.489158	-0.188828	-0.217278	-0.148234	-0.0250673	-0.252004	-0.175086	-0.312723	-0.137713	-0.383184	-0.147908	-0.137414	0.0678436
							IDL.FC.pct	-0.112941	0.00671188	-0.177256	0.0134031	-0.0873109	-0.0076046	-0.241246	-0.247436	-0.242475	-0.0546813	-0.319425	-0.310376	-0.0285406	0.0966894	-0.213348	-0.046761	-0.533333	0.00948037	0.0742556	-0.277652	-0.15851	-0.182759	0.0245166	0.0501845	-0.0282489	0.0585666	0.0685589	0.0844314	0.0105903	-0.214667	-0.159984	-0.17314	0.0322168	-0.121802	-0.462726	0.0385767	0.0555476	-0.130495	0.0807433	-0.0273908	-0.204865
***	***	***	*				IDL.TG.pct	0.019275	0.141012	-0.0159394	0.254271	0.00322492	0.224527	0.229403	-0.57735	0.105103	0.0923321	0.175103	0.0182574	0.153628	0.141183	-0.122837	-0.654654	-0.45	0.237411	0.565391	0.1076	0.404036	0.0638586	0.481992	-0.0189467	0.335524	0.257067	0.33923	0.198426	0.449155	0.301375	0.298599	0.0902389	0.0690486	0.355962	0.0937958	0.287794	0.082274	0.44726	0.121336	0.173083	-0.104532
		*					L.LDL.PL.pct	-0.030649	-0.0167147	-0.0944175	-0.0854768	-0.0850625	0.00120361	0.279737	0.412393	-0.0640961	-0.0409562	-0.138509	-0.164317	-0.314379	0.0354041	0.303859	0.514371	0.883333	-0.0316956	0.00360681	0.0797592	-0.0575632	-0.0348789	0.0981057	-0.0320907	-0.130394	-0.193813	-0.119676	-0.0523539	0.100079	-0.0570824	-0.159422	-0.0469891	-0.0738675	0.0727418	0.106302	0.012903	0.131068	0.00416901	0.0150031	-0.0208094	0.0721991
***	***	***	*				L.LDL.C.pct	-0.0076758	-0.107233	0.0539163	-0.183105	0.0121519	-0.169046	-0.38307	0.57735	-0.130218	-0.0840613	-0.170999	0.164317	-0.0737409	-0.18474	-0.0193952	0.545545	0.15	-0.184572	-0.520876	-0.055681	-0.282633	-0.103904	-0.448505	-0.00106811	-0.213093	-0.0630594	-0.281176	-0.273349	-0.468561	-0.231572	-0.191994	-0.0937798	-0.00942002	-0.30722	-0.156326	-0.291941	-0.185328	-0.405915	-0.067922	-0.108033	-0.00311373
***	***	***	*				L.LDL.CE.pct	-0.0151632	-0.107337	0.0761122	-0.199677	0.0235729	-0.181114	-0.450145	0.247436	-0.155423	-0.113176	-0.144323	0.237346	-0.0773028	-0.221071	-0.200418	0.264979	-0.216667	-0.162249	-0.498541	-0.135115	-0.233266	-0.118486	-0.445538	-0.0622469	-0.198338	-0.0416188	-0.273112	-0.294069	-0.455852	-0.154247	-0.110388	-0.0800198	0.00260873	-0.271907	-0.318906	-0.285276	-0.240473	-0.373076	-0.102322	-0.100378	-0.0017932
**	***		**				L.LDL.FC.pct	-0.106672	-0.110755	-0.0202022	-0.126484	-0.0174536	-0.16349	-0.092688	0.57735	-0.0621315	-0.0225467	-0.0683995	-0.0182574	-0.175768	-0.0446381	0.459021	0.763763	0.333333	-0.175469	-0.377158	-0.0812641	-0.375236	-0.0115726	-0.318084	0.0706617	-0.163596	-0.172677	-0.299849	-0.0457844	-0.342939	-0.331712	-0.305868	-0.0185558	-0.0397741	-0.304511	0.0375183	-0.214726	0.0738588	-0.354991	-0.0591576	-0.200809	0.0759985
***	***	***	*				L.LDL.TG.pct	0.0176586	0.141475	0.00635257	0.250586	-0.00752639	0.20681	0.355175	-0.57735	0.150002	0.0747982	0.137141	-0.182574	0.179858	0.157201	-0.122837	-0.654654	-0.3	0.217579	0.567973	0.0428894	0.365444	0.118482	0.482137	0.0176634	0.315251	0.181044	0.313671	0.244494	0.464194	0.263741	0.26615	0.0915794	0.0710456	0.344772	0.0937958	0.313154	0.144323	0.450377	0.109239	0.149486	-0.0692244
***	*	***					M.LDL.PL.pct	-0.158309	0.0652419	-0.290218	0.177692	-0.252408	-0.0410537	-0.0113285	-0.0824786	-0.148659	0.0368409	0.0427497	-0.200832	0.0305254	0.0153994	0.35558	-0.015587	-0.616667	0.0988414	0.245325	0.164033	-0.054947	-0.166754	0.228634	0.0310375	0.139253	0.186872	0.135253	0.198466	0.142822	-0.135092	-0.208948	-0.114157	0.0880281	0.102595	0.250122	0.130102	0.12695	0.0228094	-0.0328733	0.121733	-0.168472
***	***	***	*				M.LDL.C.pct	0.0505797	-0.131183	0.145366	-0.304953	0.0988538	-0.17187	-0.352085	0.412393	-0.101286	-0.0986145	-0.146717	0.365148	-0.157076	-0.145474	-0.00646508	0.514371	0.366667	-0.201985	-0.599393	-0.0248307	-0.274968	-0.0909323	-0.471629	0.0257808	-0.309053	-0.229564	-0.353855	-0.244332	-0.451112	-0.154802	-0.173397	-0.0687198	-0.0702653	-0.285673	-0.150073	-0.345668	-0.161008	-0.399927	-0.0711018	-0.186909	0.0960683
***	***	***					M.LDL.CE.pct	0.109221	-0.0804662	0.318017	-0.344331	0.218202	-0.0736965	-0.294027	0.0824786	-0.0319725	-0.0609637	-0.150137	0.200832	-0.0719419	-0.158642	-0.35558	0.015587	0.6	-0.0353509	-0.590962	0.0677201	-0.14992	0.0680731	-0.440043	0.022378	-0.188379	-0.250646	-0.337127	-0.18549	-0.314567	0.0385377	0.0432121	-0.0912266	-0.0568038	-0.138997	-0.206351	-0.240543	-0.257043	-0.209608	-0.111303	-0.181715	0.116294
**	***		**				M.LDL.FC.pct	-0.127968	-0.0984802	-0.231713	-0.0967558	-0.144536	-0.216606	-0.295829	0.57735	-0.229266	-0.044984	-0.162791	-0.127802	-0.0663686	-0.125277	0.252138	0.545545	0.0166667	-0.216985	-0.320837	-0.188864	-0.412064	-0.0907642	-0.294242	-0.0673563	-0.161367	-0.0347546	-0.232369	-0.0491503	-0.395477	-0.394547	-0.389898	-0.066956	-0.0362401	-0.344259	-0.0937958	-0.237671	-0.0223924	-0.452101	-0.0852539	-0.0974194	-0.0248269
***	***	***	*				M.LDL.TG.pct	0.000115881	0.125458	-0.0507641	0.290462	-0.0510507	0.189032	0.387487	-0.57735	0.153608	0.099512	0.147059	-0.255604	0.161575	0.155061	-0.122837	-0.654654	-0.266667	0.195316	0.58714	-0.00300978	0.335584	0.135524	0.459174	-0.00552857	0.311446	0.205774	0.327145	0.236384	0.453061	0.197314	0.231166	0.0755636	0.0722564	0.300026	0.0562775	0.329383	0.141108	0.423534	0.0751664	0.146902	-0.0758143
***	***	**			*		S.LDL.PL.pct	-0.0173598	0.144484	-0.194998	0.349583	-0.120141	0.109656	0.267508	-0.247436	0.041628	0.129545	0.0704514	-0.182574	0.166382	0.209477	0.226278	-0.15587	-0.5	0.250785	0.533207	-0.20617	0.146128	0.00757535	0.521391	0.163865	0.302469	0.265762	0.441282	0.340929	0.384575	-0.0267068	0.0152048	-0.0632166	0.237366	0.294378	0.193845	0.428105	0.200412	0.293581	0.0970145	0.174404	-0.234214
***	***	***	*				S.LDL.C.pct	0.0336468	-0.146033	0.197351	-0.332471	0.111162	-0.163791	-0.331617	0.57735	-0.0787243	-0.17466	-0.0759234	0.328634	-0.17519	-0.203299	0.0193952	0.545545	0.433333	-0.224127	-0.610699	0.027088	-0.213191	-0.110229	-0.494612	-0.0342667	-0.317118	-0.23672	-0.397422	-0.32633	-0.467327	-0.0731643	-0.118361	-0.0319611	-0.118799	-0.262392	-0.0937958	-0.433543	-0.162381	-0.401264	-0.0738188	-0.17568	0.148494
***	***	***					S.LDL.CE.pct	0.0432721	-0.123596	0.271321	-0.366871	0.164294	-0.144323	-0.211123	0.247436	-0.0392046	-0.139965	-0.0253078	0.182574	-0.100782	-0.180416	-0.187487	0.15587	0.516667	-0.153803	-0.546023	0.158766	-0.131698	-0.0331059	-0.522923	-0.137497	-0.28081	-0.311735	-0.355903	-0.334116	-0.363258	0.0297838	0.0375356	-0.05856	-0.164165	-0.208273	-0.175086	-0.360299	-0.268239	-0.290557	-0.192946	-0.16299	0.173654
***	***	*	*				S.LDL.FC.pct	-0.0622581	-0.0724906	-0.129679	-0.126226	-0.0561621	-0.155229	-0.362384	0.57735	-0.170483	-0.0646193	-0.174077	0.0365148	-0.0656481	-0.0894929	0.277999	0.654654	0.25	-0.153265	-0.383231	-0.0722348	-0.307969	-0.0604416	-0.224628	-0.0098759	-0.165401	-0.0721022	-0.197998	-0.131189	-0.362115	-0.271776	-0.304324	-0.0672382	-0.0214254	-0.232404	0	-0.258187	-0.00953482	-0.371753	-0.0294078	-0.0772478	-0.0589658
***	***	**					S.LDL.TG.pct	0.0277982	0.0661293	0.0517102	0.164287	-0.00845052	0.132944	0.318229	-0.57735	0.154812	0.0734191	0.118673	-0.127802	0.0830708	0.0726362	-0.239208	-0.654654	-0.15	0.147973	0.439669	0.0443943	0.33195	0.0816526	0.27032	-0.0678719	0.166576	0.0793738	0.227597	0.104018	0.377365	0.250684	0.273314	0.0277984	0.00524977	0.260173	0.0562775	0.231489	0.029074	0.349659	-0.00183799	0.105598	0.0235289
*		*					XL.HDL.PL.pct	-0.0390007	0.0115125	-0.0276993	0.111215	-0.085515	0.0817722	0.412461	-0.57735	0.101702	0.161811	-0.112517	-0.56598	0.020888	0.0718487	-0.252138	-0.545545	0.0833333	0.0220737	0.21358	-0.062453	-0.0259595	0.114259	0.0810664	0.0408427	0.0941701	0.0272245	0.131889	0.20309	0.171963	-0.0769251	0.0060781	-0.00359827	0.00505053	0.0192709	0.0125061	0.215446	0.0671772	0.179923	0.0189926	-0.0993458	-0.0164582
*	**	*					XL.HDL.C.pct	0.01253	0.0138874	-0.0516639	-0.0782119	0.0304724	-0.0880182	-0.403064	0.57735	-0.142329	-0.0965568	-0.0393297	0.310376	-0.0067862	-0.0559024	0.252138	0.545545	0.0666667	-0.0523882	-0.294194	-0.0443943	-0.0988612	-0.116805	-0.101302	-0.00155432	-0.0858172	0.00175218	-0.176004	-0.20017	-0.20647	-0.0707053	-0.121305	-0.0344305	0.0460386	-0.0838438	-0.0125061	-0.199487	-0.0248483	-0.238326	0.0351355	0.0885368	-0.028774
**	**	*	*				XL.HDL.CE.pct	-0.0475533	0.021504	-0.0583455	-0.0465938	-0.023208	-0.154992	-0.476957	0.412393	-0.197538	-0.113938	-0.128933	0.0182574	0.0374926	-0.0264014	0.0581857	0.296153	-0.2	-0.0804841	-0.294918	-0.200151	-0.157333	-0.137372	-0.160923	-0.044581	-0.117067	-0.00516893	-0.217743	-0.26181	-0.265916	-0.0915606	-0.140158	-0.140685	0.0553705	-0.167739	-0.218857	-0.228398	-0.0283155	-0.247704	0.0516632	0.0862224	-0.137263
			*	*	*		XL.HDL.FC.pct	0.103493	-0.0184958	0.116422	-0.12916	0.0901309	0.0580375	0.206231	0.0824786	0.0961604	-0.0682093	-0.000683995	0.346891	0.0560704	-0.168769	-0.0323254	0.233805	0.8	0.00945773	-0.114185	0.247555	0.074278	0.0416322	-0.0434432	0.0839969	0.0289835	-0.0469146	-0.0288679	-0.0428645	0.0185153	0.0319272	0.0825688	0.00176386	0.0150543	0.148685	0.0500244	-0.0441758	-0.136521	-0.0421602	-0.0368738	0.0852822	0.217107
	*						XL.HDL.TG.pct	0.0461278	-0.036839	0.212503	0.0121473	0.137866	0.111425	0.179712	-0.57735	0.116474	-0.021693	0.156635	0.127802	-0.0463002	-0.0481785	-0.290929	-0.545545	-0.0833333	0.102694	0.0862244	0.271633	0.279276	0.023806	0.0463894	-0.0575018	0.0195392	-0.014565	0.094593	-0.00823226	0.199185	0.345532	0.354845	0.143155	-0.0643502	0.207958	0.0750366	0.0549577	-0.142083	0.255751	-0.0436843	-0.00430652	0.155231
**	**				*		L.HDL.PL.pct	0.121886	-0.0062878	0.112382	-0.0903122	-0.0638981	-0.115555	0.262358	0.247436	0.117053	-0.0595627	0.112175	0	0.0420167	-0.323933	-0.0323254	0.15587	0.55	-0.0723564	-0.272206	-0.0541761	-0.0481007	0.169317	-0.208161	-0.0910432	0.0151528	-0.10029	-0.284017	-0.18257	-0.238805	-0.134547	-0.0445092	0.00500935	0.0634282	-0.00693177	-0.200098	-0.178584	-0.15588	-0.2157	-0.0834077	0.121904	0.240738
					**		L.HDL.C.pct	-0.0922802	0.0795191	-0.174086	0.0618982	-0.0651271	-0.0754442	-0.406411	-0.0824786	-0.165557	0.00433422	-0.305746	-0.0730297	0.1209	0.113972	-0.0711159	-0.015587	-0.416667	-0.0227585	0.0125391	-0.134688	-0.148815	-0.111277	0.0596933	0.0679994	0.00975911	0.107781	0.00557612	0.0165456	-0.039978	-0.142975	-0.193756	-0.252514	0.0754706	-0.128437	-0.281387	0.00380623	0.116657	-0.0941059	0.0218991	0.0260495	-0.300695
					**		L.HDL.CE.pct	-0.125306	0.0413694	-0.20667	-0.0103287	-0.107156	-0.148686	-0.505246	0.0824786	-0.207598	-0.0561503	-0.25171	-0.182574	0.0639549	0.058645	-0.0840461	0.015587	-0.516667	-0.0673286	-0.071692	-0.190369	-0.191842	-0.151656	-0.0158566	-0.00686717	-0.0597571	0.0451017	-0.104506	-0.11203	-0.111083	-0.194449	-0.255502	-0.272243	0.0434273	-0.171736	-0.325159	-0.0816298	0.0673048	-0.182167	-0.022264	0.0224599	-0.277939
*	***						L.HDL.FC.pct	0.127323	0.166745	0.0752069	0.238826	0.0865344	0.118929	0.438079	-0.57735	0.27332	0.22087	-0.0619015	-0.0182574	0.144195	0.197519	-0.213348	-0.545545	-0.366667	0.189268	0.330647	-0.238525	0.193431	0.256659	0.320419	0.308265	0.261544	0.223841	0.261237	0.15402	0.250771	0.03578	0.212791	-0.141814	0.141077	0.222905	-0.475232	0.318788	0.26116	0.205426	-0.0173825	0.103317	-0.104689
			*		*		L.HDL.TG.pct	0.0544404	-0.0851114	0.224685	-0.0126167	0.128477	0.0974647	0.344748	-0.412393	0.196662	0.0112296	0.238714	0.0730297	-0.0997716	-0.0466467	-0.0969762	-0.296153	0.0833333	0.0426984	0.0729917	0.0752446	0.232259	0.0787514	0.00425489	-0.0417354	0.0209244	-0.05872	0.0547557	0.00652904	0.141351	0.228303	0.284642	0.189368	-0.0954689	0.182533	0.162579	0.05122	-0.0979125	0.189715	-0.0570774	-0.0738223	0.23919
*	**	*	***		*		M.HDL.PL.pct	0.107348	0.0318518	0.0145493	0.0824136	0.07071	0.130619	0.480561	-0.247436	0.200615	0.0868377	-0.110465	0.0182574	-0.0327278	-0.0333449	-0.265068	-0.264979	0.3	0.105275	0.244824	0.0112867	0.139376	0.230935	0.181638	0.0985119	0.187165	0.0776873	0.112949	0.228962	0.272485	0.0944009	0.188278	0.0736586	0.0154759	0.207643	-0.3064	0.208892	0.0180945	0.219442	-0.0216142	0.0671422	0.183505
*	**		***		*		M.HDL.C.pct	-0.099613	0.0238513	-0.196619	-0.0647774	-0.157905	-0.205343	-0.434181	0.412393	-0.213033	-0.0707735	-0.144323	-0.146059	0.0618848	-0.0116842	0.135767	0.296153	-0.2	-0.15384	-0.218051	-0.237773	-0.269409	-0.152897	-0.159704	-0.0752599	-0.119136	-0.0346313	-0.223291	-0.181823	-0.279946	-0.257767	-0.319925	-0.201404	0.0313935	-0.277603	-0.187592	-0.218925	0.0313318	-0.308619	9.26184e-05	0.033565	-0.212261
*	**		**		*		M.HDL.CE.pct	-0.12414	-0.00385647	-0.232081	-0.0770662	-0.16919	-0.198914	-0.474992	0.412393	-0.227004	-0.0824852	-0.170657	-0.127802	0.0192803	-0.0269669	0.161627	0.405262	-0.166667	-0.151955	-0.216795	-0.185102	-0.286411	-0.171112	-0.154672	-0.0789187	-0.12791	-0.0382674	-0.235577	-0.172212	-0.271229	-0.284908	-0.356758	-0.195619	0.0210649	-0.266065	-0.175086	-0.220586	0.0105643	-0.31812	-0.022777	0.000723242	-0.203429
**		**	***				M.HDL.FC.pct	-0.0041685	0.124947	0.042559	0.105476	0.029029	-0.108853	-0.0870237	0.0824786	0.0583876	0.0835323	-0.0803694	0	0.224426	0.0543128	-0.161627	-0.202631	-0.55	-0.0530844	-0.118709	-0.155756	-0.0569932	0.081846	-0.130612	0.0293726	0.0900146	0.100093	-0.024864	-0.0588019	-0.243994	-0.0354907	-0.0110035	-0.0569373	0.0852335	-0.179447	-0.443967	-0.0853732	0.0895334	-0.139346	-0.00785063	0.0398961	-0.108655
	*		**		*		M.HDL.TG.pct	0.0879353	-0.0650889	0.247329	0.0387304	0.182353	0.17434	0.369851	-0.412393	0.218982	0.0275376	0.209644	0.0730297	-0.0634342	0.0107585	-0.174557	-0.296153	0.133333	0.121524	0.152573	0.142212	0.293609	0.122624	0.104833	0.025722	0.081158	0.00626405	0.153938	0.0878378	0.226401	0.28436	0.350377	0.199739	-0.0731261	0.255308	0.131314	0.139483	-0.0766036	0.283691	-0.00494405	-0.0540649	0.213085
							S.HDL.PL.pct	-0.028724	-0.0513258	-0.0112224	0.000492932	-0.105127	0.0515362	0.296215	-0.247436	0.0900534	0.114726	0.0577975	-0.456435	-0.0487548	-0.0438794	-0.0840461	-0.15587	0.216667	-0.0718187	0.0189358	-0.000752446	-0.108009	0.0850374	-0.120413	-0.0527831	-0.00936035	-0.090522	-0.085141	0.0472443	-0.0108875	-0.138491	-0.113359	0.035136	0.0196971	-0.0809895	0.131314	0.084271	-0.0793124	-0.0133854	-0.032001	-0.124527	0.138588
*	*						S.HDL.C.pct	-0.0501629	0.0117617	-0.0934766	-0.0784747	-0.0532922	-0.146151	-0.471258	0.247436	-0.213983	-0.0859439	-0.187073	0.0730297	0.0392106	-0.0489696	0.0452556	0.15587	-0.316667	-0.0942713	-0.239723	-0.0812641	-0.185979	-0.14587	-0.118737	-0.0450571	-0.103017	0.0181371	-0.130194	-0.142932	-0.23726	-0.135038	-0.196919	-0.121111	0.00248831	-0.189103	-0.187592	-0.228277	0.0500768	-0.260041	-0.0111783	0.0532306	-0.161031
**	***	*					S.HDL.CE.pct	-0.0718827	-0.0418614	-0.130945	-0.15013	-0.0888395	-0.193917	-0.548632	0.412393	-0.239404	-0.14297	-0.142613	-0.127802	-0.0331449	-0.113381	0.0840461	0.405262	-0.15	-0.150551	-0.319177	-0.109105	-0.245936	-0.182218	-0.200183	-0.0993169	-0.160066	-0.0519578	-0.252507	-0.212239	-0.312081	-0.214885	-0.280063	-0.180096	-0.0189334	-0.245482	-0.206351	-0.287877	-0.0444063	-0.34162	-0.0389781	-0.0068445	-0.118947
*	***				**	*	S.HDL.FC.pct	0.0083713	0.205705	0.080364	0.248626	0.0829951	0.0727087	0.177781	-0.247436	0.120653	0.0672899	0.00102599	0.237346	0.114162	0.211919	-0.187487	-0.264979	-0.583333	0.210181	0.367471	-0.0406321	0.295597	0.00257884	0.310081	0.14601	0.176105	0.273165	0.338443	0.0576664	0.300095	0.204871	0.361866	-0.128409	0.10291	0.220111	-0.375183	0.229089	0.0724502	0.29355	0.0268574	0.206627	-0.273311
**	***	*	***				S.HDL.TG.pct	0.082988	0.0166864	0.208097	0.0959809	0.181138	0.223597	0.395469	-0.412393	0.235649	0.0624084	0.179891	0.127802	0.00827821	0.0916244	-0.200418	-0.405262	-0.05	0.189709	0.289215	0.218962	0.353271	0.138274	0.260778	0.0875759	0.14433	0.0485135	0.285607	0.174946	0.362271	0.37283	0.393848	0.176033	-0.0427581	0.325705	0.156326	0.246175	0.00953482	0.401765	0.0163282	0.0111969	0.142471

## Sheet: Table S4 spearman p
							Severity		*		***		*	**							***				***	***		**		***		**		***	**	***	**	*		*	***		***	*	***	*	**
							Peak CRP				**		**	**		*		*			***				*	***		***		***	*		*	***		***	***	***			***		***	*	***		*
							Older age					**														*										*					*						*
							Male gender	*					*													*		*		*				*		**		**			*		*		*
							Peak viral load (from higer to lower Ct values)														*																*										*
							VitaminD																		*											*			*				**		*			***
							Vaccine dose	**		*																								*				*
Severity	Peak CRP	Older age	Male gender	Peak viral load (from higer to lower Ct values)	VitaminD	Vaccine dose		sCD40L	EGF	Eotaxin	FGF-2	FLT-3L	Fractalkine	G-CSF	GM-CSF	GROa	IFNa2	IFNg	IL-1a	IL-1b	IL-1RA	IL-2	IL-3	IL-4	IL-5	IL-6	IL-7	IL-8	IL-9	IL-10	IL-12p40	IL-12p70	IL-13	IL-15	IL-17A	IL-18	IP-10	MCP-1	MCP-3	MDC	MIG	MIP-1a	MIP-1b	TGFa	TNFa	TNFb	VEGF-A	VitaminD
***	***	***	*				Total.C	0.342088	0.686367	0.0209241	0.382411	0.0523354	0.412963	0.225463	0.554646	0.356527	0.791789	0.670626	0.571145	0.722211	0.532939	0.50566	0.8834	0.677745	0.403938	0.000150348	0.813188	0.473667	0.418633	0.00159949	0.571866	0.62866	0.877786	0.264969	0.182917	0.000143509	0.604808	0.567097	0.935152	0.860459	0.0487781	0.339971	0.0225905	0.529697	0.0336518	0.530915	0.60052	0.873985
***	***	***					non.HDL.C	0.232807	0.796163	0.00223413	0.169101	0.00489187	0.808824	0.352787	0.554646	0.262821	0.735259	0.69756	0.216838	0.879231	0.474294	0.62958	0.912451	0.708069	0.658857	6.2577e-05	0.413995	0.652826	0.283907	0.0031262	0.231885	0.629136	0.668393	0.422578	0.514145	0.00133385	0.214542	0.174253	0.955777	0.64528	0.179715	0.69182	0.113897	0.495289	0.191084	0.501546	0.388091	0.495173
***	*	***					Remnant.C	0.203236	0.771402	0.000729755	0.200663	0.00233673	0.937065	0.795872	0.846053	0.12821	0.978462	0.431801	0.387877	0.91309	0.710836	0.873149	0.825666	0.493331	0.918201	0.00189301	0.336947	0.884292	0.0864022	0.0149595	0.146857	0.670762	0.374747	0.946509	0.739756	0.0365688	0.0825909	0.0178721	0.873582	0.605161	0.61506	0.796617	0.660644	0.454406	0.761954	0.327824	0.415399	0.287207
*		*					VLDL.C	0.219913	0.700164	0.000428347	0.469472	0.000719831	0.280955	0.706956	0.846053	0.185127	0.911804	0.407422	0.475797	0.63722	0.885084	0.655533	0.57733	0.677745	0.269781	0.177059	0.0642663	0.260319	0.246782	0.466792	0.213232	0.838167	0.943402	0.194507	0.743464	0.811392	0.0016787	0.000137607	0.423253	0.648341	0.304381	0.555387	0.276579	0.232236	0.0833497	0.594294	0.277089	0.278481
***	***	***					Clinical.LDL.C	0.285506	0.813757	0.00869161	0.24563	0.0166605	0.705842	0.18581	0.309959	0.463595	0.598036	0.671842	0.0458256	0.945778	0.44431	0.957589	0.476327	0.743541	0.450037	2.12187e-05	0.561417	0.471704	0.423931	0.00417042	0.26598	0.484164	0.847409	0.293394	0.49296	0.000329681	0.520022	0.508546	0.809893	0.659737	0.0951402	0.958979	0.0344056	0.828794	0.0568419	0.8219	0.51472	0.57801
***	***	***					LDL.C	0.316793	0.894813	0.0128199	0.197212	0.0319845	0.509792	0.0743331	0.554646	0.526552	0.532868	0.885275	0.12687	0.880016	0.355918	0.762463	0.712443	0.880093	0.379676	2.39691e-05	0.769402	0.502657	0.588224	0.00205605	0.551887	0.43655	0.807204	0.245511	0.248983	0.000196116	0.561926	0.578188	0.998549	0.714211	0.0647279	0.65361	0.0176136	0.579554	0.0345077	0.608266	0.519733	0.61536
***	**	**	***				HDL.C	0.617694	0.550418	0.315791	0.942339	0.542502	0.0466749	0.143842	0.554646	0.498221	0.938886	0.69756	0.925695	0.430834	0.957004	0.873149	0.712443	0.212522	0.124411	0.0341462	0.288138	0.0802482	0.498244	0.0216744	0.296091	0.67183	0.949462	0.0839555	0.0669491	0.000405009	0.0880635	0.0699919	0.288253	0.633076	0.0020811	0.389209	0.017119	0.862953	0.00840008	0.810446	0.608111	0.158349
							Total.TG	0.326046	0.587359	0.00327288	0.561944	0.0457979	0.324036	0.751869	0.309959	0.190333	0.670083	0.644084	0.815318	0.594816	0.665906	0.196276	0.192166	0.775628	0.0363764	0.596286	0.219142	0.00274345	0.482941	0.556842	0.89571	0.497412	0.425868	0.242753	0.779301	0.0498778	0.000141972	3.44111e-05	0.707433	0.885587	0.0148269	0.809961	0.0926712	0.133186	0.00221399	0.727319	0.66931	0.720038
							VLDL.TG	0.400004	0.682508	0.00978295	0.95246	0.0764061	0.522514	0.31329	0.309959	0.52006	0.674892	0.992062	0.962817	0.533784	0.357079	0.0905423	0.192166	0.64364	0.0673581	0.618871	0.306486	0.0386751	0.99614	0.67873	0.886166	0.880476	0.33818	0.502412	0.963911	0.215695	0.00231408	0.00267564	0.920342	0.8531	0.0731929	0.904433	0.200936	0.0244361	0.0290918	0.600373	0.959576	0.668432
*	***						LDL.TG	0.0727131	0.0854951	0.00475046	0.0543142	0.0173621	0.06396	0.111144	0.133975	0.00801156	0.635066	0.246526	0.672697	0.0920924	0.180729	0.393355	0.027396	0.269582	0.00526561	0.0012694	0.219142	3.00645e-07	0.172284	0.000558356	0.199	0.0486034	0.0979242	0.00683367	0.48648	0.000829001	3.92608e-06	6.29792e-08	0.473252	0.456758	0.000272709	0.958979	0.0231856	0.813751	1.64358e-05	0.472666	0.144513	0.455447
							HDL.TG	0.614332	0.415731	0.0200722	0.891674	0.157363	0.675969	0.0633376	0.309959	0.0455969	0.938476	0.212886	0.962817	0.857554	0.6317	0.50566	0.319234	0.743541	0.721442	0.833205	0.937259	0.0421973	0.31478	0.554048	0.542475	0.917411	0.595196	0.803792	0.786837	0.463939	0.00707729	0.00094388	0.378872	0.238358	0.222548	0.666271	0.948453	0.241121	0.0893435	0.559885	0.561545	0.0506844
***	***	***	**				Total.PL	0.245932	0.625379	0.0228399	0.425025	0.081566	0.29791	0.607484	0.846053	0.193597	0.893984	0.677934	0.815318	0.370022	0.346424	0.31328	0.630339	0.843182	0.341033	0.000306979	0.872389	0.502137	0.250247	0.000511135	0.886048	0.793083	0.719363	0.102019	0.175727	0.000251042	0.706488	0.430452	0.899438	0.938215	0.0543773	0.339971	0.0290303	0.410768	0.0516181	0.39852	0.654087	0.599197
			*				VLDL.PL	0.19752	0.51543	0.00207323	0.957728	0.00148252	0.127161	0.517915	0.554646	0.13703	0.718218	0.252931	0.416291	0.990207	0.661434	0.817442	0.525931	0.708069	0.0805817	0.9822	0.0576996	0.0332301	0.15503	0.665792	0.246509	0.695858	0.634258	0.145497	0.366173	0.121447	0.000130226	9.10681e-06	0.138562	0.77286	0.102015	0.349552	0.0679197	0.342596	0.00205013	0.928849	0.624929	0.291285
***	**	***					LDL.PL	0.254554	0.640987	0.00916135	0.256705	0.0185143	0.653407	0.110968	0.554646	0.371831	0.664532	0.645281	0.142665	0.864334	0.535584	0.708424	0.912451	0.948391	0.628415	0.000153314	0.644755	0.761145	0.500723	0.0134037	0.37178	0.565134	0.879972	0.365105	0.384068	0.00188314	0.248668	0.313855	0.934791	0.673812	0.20574	0.809961	0.0515979	0.790865	0.106794	0.677672	0.726974	0.716956
***	***	**	***			*	HDL.PL	0.769107	0.742086	0.92358	0.332237	0.616662	0.0188949	0.671706	0.846053	0.533179	0.782062	0.718621	0.44561	0.28649	0.203672	0.482195	0.825666	0.809981	0.0590753	0.00122397	0.489536	0.0663075	0.732061	0.000190647	0.268613	0.579983	0.427899	0.00651391	0.0372265	1.01652e-05	0.0846172	0.0927574	0.196373	0.854939	0.00117987	0.0993225	0.00351851	0.491465	0.00235256	0.357652	0.790534	0.798286
***	***	***	*				Total.CE	0.35817	0.737184	0.0355411	0.36817	0.0857365	0.318795	0.145699	0.309959	0.45397	0.650606	0.736118	0.475797	0.834425	0.446833	0.681823	0.854463	0.775628	0.266506	4.98026e-05	0.972373	0.350147	0.536835	0.00086085	0.739046	0.49125	0.900229	0.17095	0.12513	3.22082e-05	0.847996	0.872784	0.877883	0.824504	0.0233886	0.47461	0.0102153	0.578655	0.0134634	0.6291	0.594872	0.86486
*		*					VLDL.CE	0.193756	0.852417	0.000763606	0.341626	0.000863507	0.292482	0.51889	0.846053	0.183734	0.819269	0.367339	0.475797	0.49101	0.804971	0.655533	0.57733	0.743541	0.410974	0.127941	0.102813	0.436865	0.238209	0.339229	0.1617	0.679212	0.742707	0.21911	0.862019	0.910256	0.00437983	0.000453531	0.3897	0.559972	0.486901	0.555387	0.429595	0.310556	0.169407	0.499763	0.230002	0.22226
***	***	***					LDL.CE	0.282511	0.819679	0.0110414	0.186977	0.0275626	0.543399	0.0791271	0.554646	0.531416	0.547353	0.788071	0.216838	0.980416	0.358389	0.62958	0.912451	0.98157	0.440936	2.44424e-05	0.764575	0.550964	0.54927	0.00230122	0.569516	0.483237	0.811502	0.23724	0.225976	0.000346047	0.449393	0.463401	0.963021	0.777368	0.0850544	0.69182	0.0226214	0.466748	0.0454007	0.545468	0.560163	0.612193
***	***	**	***			*	HDL.CE	0.547944	0.60325	0.243213	0.761144	0.415976	0.0326419	0.0648816	0.554646	0.32196	0.837751	0.599237	0.925695	0.539075	0.831663	0.901206	0.712443	0.212522	0.104541	0.0244187	0.285147	0.0505789	0.388089	0.0145695	0.21214	0.576615	0.93871	0.0582793	0.0505301	0.000268263	0.0499769	0.0313951	0.227561	0.654848	0.00154927	0.452533	0.00935368	0.801069	0.00347162	0.726616	0.585318	0.140528
***	**	***					Total.FC	0.24121	0.601134	0.00318324	0.437682	0.0088741	0.736257	0.42437	0.554646	0.184854	0.984812	0.675495	0.333899	0.608734	0.679392	0.50566	0.8834	1	0.750146	0.000777314	0.584376	0.845177	0.231331	0.00906797	0.325882	0.860718	0.991987	0.498601	0.421549	0.00217349	0.26846	0.159136	0.97353	0.935895	0.199096	0.555387	0.141711	0.534014	0.222016	0.600965	0.596693	0.886381
							VLDL.FC	0.272766	0.588488	0.00040444	0.68439	0.000900013	0.260791	0.775785	0.554646	0.223573	0.96618	0.328809	0.416291	0.604544	0.956897	0.62958	0.525931	0.708069	0.120097	0.2883	0.074269	0.128164	0.338203	0.697294	0.301726	0.926575	0.81567	0.151937	0.760111	0.436218	0.000347924	2.449e-05	0.430476	0.862413	0.126974	0.508582	0.144909	0.123016	0.0227305	0.66006	0.434146	0.355157
***	***	***					LDL.FC	0.420191	0.959379	0.021787	0.263612	0.0490603	0.532574	0.0917036	0.309959	0.625198	0.570612	0.885275	0.142665	0.860421	0.420446	0.873149	0.476327	1	0.312486	9.28914e-06	0.818089	0.314747	0.633649	0.00261471	0.352529	0.392793	0.889133	0.23288	0.303878	8.9515e-05	0.784339	0.891738	0.988033	0.712747	0.0409947	0.704702	0.0135206	0.847034	0.0193293	0.817855	0.521273	0.690629
**	*	**	***				HDL.FC	0.922173	0.394808	0.857866	0.528059	0.991099	0.13874	0.571278	0.554646	0.572587	0.597209	0.803456	0.925695	0.175374	0.814618	0.681823	0.8834	0.1618	0.34014	0.217505	0.295699	0.381078	0.770537	0.0679424	0.802492	0.811719	0.693837	0.297523	0.244187	0.00684509	0.54398	0.694592	0.357517	0.435411	0.0368438	0.165108	0.148817	0.890919	0.0961945	0.810977	0.920625	0.264076
***	***	***	*				Total.L	0.276004	0.640381	0.00646987	0.362378	0.0279536	0.452695	0.392212	0.846053	0.253257	0.92403	0.859136	0.815318	0.60687	0.347602	0.131413	0.26083	0.911618	0.766958	0.000297676	0.67928	0.838629	0.322226	0.00222795	0.722113	0.778153	0.812711	0.261613	0.187034	0.00205107	0.245662	0.169315	0.756778	0.924151	0.220412	0.243788	0.100381	0.25913	0.179158	0.334346	0.663306	0.94665
							VLDL.L	0.279626	0.566129	0.00126693	0.783549	0.00394598	0.310775	0.848676	0.309959	0.286128	0.779005	0.65008	0.63824	0.956615	0.756461	0.276771	0.319234	0.98157	0.084211	0.392986	0.165093	0.107529	0.397994	0.676341	0.505677	0.982521	0.691661	0.271701	0.778858	0.264501	0.000744717	5.3664e-05	0.691233	0.989394	0.100361	0.850246	0.137284	0.0615277	0.014253	0.709246	0.655751	0.40454
***	**	***					LDL.L	0.253082	0.726226	0.00865485	0.257936	0.017183	0.670209	0.136405	0.554646	0.36091	0.623359	0.664559	0.142665	0.832612	0.490081	0.708424	0.912451	0.948391	0.575984	0.000173068	0.608685	0.804953	0.451815	0.00900377	0.439085	0.598967	0.908048	0.34153	0.337786	0.00123033	0.266012	0.291707	0.9413	0.728293	0.16139	0.809961	0.0376766	0.604066	0.0986903	0.620919	0.632565	0.688157
***	***	**	***			*	HDL.L	0.950649	0.644023	0.781992	0.560058	0.632481	0.0303278	0.468989	0.554646	0.855913	0.808115	0.742399	0.416291	0.36165	0.427938	0.603986	0.8834	0.358581	0.0578777	0.00394995	0.360487	0.0920533	0.926021	0.00115913	0.271278	0.635102	0.716511	0.0242937	0.0275935	2.95855e-05	0.115816	0.121976	0.267406	0.762955	0.00119683	0.158835	0.00671053	0.581534	0.004203	0.603593	0.990719	0.468253
***	***	***	***			*	Total.P	0.787164	0.772871	0.479416	0.0856491	0.764817	0.0265066	0.0445163	0.309959	0.677203	0.414862	0.829255	0.707689	0.88971	0.164458	0.789848	0.854463	0.775628	0.0322087	5.57979e-06	0.606458	0.1567	0.484797	4.28239e-05	0.137763	0.144994	0.361166	0.0070225	0.00209059	1.50991e-07	0.446165	0.206802	0.560514	0.764744	0.00133144	0.30302	6.377e-05	0.192118	0.000389232	0.494511	0.802725	0.810743
			*				VLDL.P	0.172661	0.558918	0.00118757	0.874137	0.000868449	0.112034	0.344191	0.554646	0.0940295	0.837217	0.160454	0.416291	0.965603	0.63604	0.735313	0.525931	0.880093	0.0682209	0.921589	0.0440995	0.0150911	0.112211	0.492963	0.159042	0.607505	0.619118	0.0827577	0.426609	0.152116	0.000126131	2.08931e-06	0.208132	0.807565	0.0694692	0.579395	0.0762454	0.386835	0.00211783	0.966131	0.703808	0.390434
**		***					LDL.P	0.161468	0.391665	0.00379383	0.568322	0.00247422	0.643503	0.353969	0.846053	0.285236	0.785923	0.451861	0.196644	0.80449	0.917098	0.681823	0.825666	0.775628	0.503359	0.0540593	0.501726	0.341627	0.404908	0.522096	0.126823	0.997598	0.72144	0.409833	0.914849	0.233851	0.0192745	0.0101104	0.908801	0.926582	0.913029	0.890845	0.943311	0.733757	0.7711	0.941585	0.938354	0.840215
***	***	***	***			*	HDL.P	0.916529	0.751834	0.744455	0.0870329	0.977048	0.0183351	0.0410006	0.309959	0.53877	0.388225	0.728603	0.707689	0.895219	0.168198	0.985858	0.476327	0.948391	0.0241774	4.36701e-06	0.577819	0.106712	0.412432	3.98983e-05	0.0895929	0.126082	0.362086	0.00363613	0.00197037	1.21337e-07	0.281561	0.109758	0.408752	0.761096	0.000867499	0.30302	4.29432e-05	0.21249	0.000267166	0.479308	0.822119	0.694449
***	*						VLDL.size	0.478357	0.886877	0.0353213	0.0825758	0.0488178	0.994449	0.0298557	0.846053	0.832629	0.929393	0.838326	0.815318	0.626326	0.0933979	0.0998697	0.57733	0.708069	0.401194	0.0084515	0.425186	0.727584	0.505717	0.0272205	0.518074	0.257885	0.893788	0.380924	0.166825	0.764516	0.0307282	0.162119	0.546429	0.618063	0.734195	0.69182	0.730301	0.00244648	0.749381	0.377686	0.528169	0.549389
**	***		*				LDL.size	0.873673	0.626981	0.370009	0.0162241	0.722567	0.531139	0.0686628	0.554646	0.720001	0.164702	0.194266	0.815318	0.913617	0.508629	0.482195	0.712443	0.358581	0.314534	0.000188233	0.688595	0.0567529	0.618567	0.0126572	0.133677	0.0868456	0.00930156	0.0227048	0.0716633	0.0272662	0.91397	0.0219092	0.155397	0.0970789	0.218254	0.39945	0.00869534	0.645702	0.128917	0.433157	0.276093	0.591949
*	**				**		HDL.size	0.377946	0.301135	0.0882041	0.0114028	0.660493	0.60171	0.0640282	0.309959	0.231859	0.170646	0.536803	0.475797	0.142633	0.109454	0.735313	0.319234	0.043254	0.191405	0.000208897	0.0772431	0.501832	0.382012	0.02218	0.556421	0.0496927	0.19072	0.0478079	0.446319	0.131819	0.810351	0.631606	0.435871	0.27196	0.469602	0.0903239	0.0349087	0.335896	0.18393	0.514747	0.627152	0.00682179
***	**	***	*				Phosphoglyc	0.36023	0.728473	0.063349	0.600785	0.203758	0.408981	0.761524	0.554646	0.12656	0.619559	0.302392	0.962817	0.345426	0.413982	0.482195	0.684763	0.809981	0.342939	0.00979045	0.815638	0.973333	0.258825	0.0060614	0.954912	0.887475	0.798493	0.201654	0.220379	0.00169402	0.363171	0.189302	0.952156	0.766241	0.21118	0.285382	0.0414844	0.35915	0.171947	0.380005	0.684009	0.508811
	**		**				TG/PG	0.75045	0.71044	0.0289926	0.712574	0.178574	0.122803	0.915135	0.309959	0.404379	0.787655	0.932604	0.63824	0.914143	0.918963	0.414778	0.319234	0.911618	0.0152462	0.0820845	0.253521	0.00170278	0.730037	0.0832677	0.882495	0.572422	0.431057	0.0857509	0.44251	0.000217775	0.000588869	0.000263279	0.894761	0.957517	0.00138972	0.65361	0.00826702	0.195428	0.000112993	0.644199	0.699017	0.638137
***	***	***	*				Cholines	0.309077	0.728134	0.0320924	0.462357	0.126455	0.403642	0.988704	0.846053	0.158648	0.795662	0.420002	0.851885	0.377964	0.441623	0.226603	0.452253	0.880093	0.309524	0.0042571	0.909744	0.906651	0.387346	0.00321766	0.947327	0.972383	0.844171	0.190668	0.134184	0.000687188	0.412329	0.251208	0.882188	0.845379	0.162758	0.152707	0.0200537	0.388142	0.112249	0.421779	0.582771	0.638754
***	**	***	*				Phosphatidylc	0.438337	0.978626	0.0985892	0.635372	0.256264	0.445578	0.762662	0.846053	0.150638	0.565313	0.519235	0.743162	0.323019	0.484687	0.131413	0.26083	0.613404	0.404994	0.0137987	0.92224	0.80725	0.285315	0.0100861	0.795943	0.88338	0.842273	0.269728	0.262873	0.00527786	0.481429	0.180066	0.856416	0.604626	0.315977	0.0860275	0.0727792	0.307021	0.224329	0.249691	0.469295	0.751317
***		**	*				Sphingomyelins	0.287652	0.249701	0.0797525	0.955341	0.0693266	0.532519	0.885043	0.554646	0.194911	0.708135	0.266064	0.238122	0.641265	0.583041	0.735313	0.8834	0.64364	0.362334	0.0641684	0.640202	0.661483	0.511258	0.166885	0.60854	0.927107	0.888175	0.647762	0.211625	0.00213982	0.105055	0.327053	0.802521	0.854563	0.122426	0.666271	0.0607411	0.542352	0.214999	0.990224	0.565267	0.691406
***		***					ApoB	0.154645	0.469766	0.000620802	0.353446	0.000908066	0.667641	0.571278	0.554646	0.186173	0.784724	0.456952	0.238122	0.89942	0.938297	0.789848	0.8834	0.911618	0.538208	0.0205056	0.419571	0.392339	0.258423	0.316621	0.105574	0.881532	0.906401	0.524131	0.915077	0.222614	0.0133201	0.00509396	0.97788	0.826627	0.813758	0.931674	0.954196	0.563113	0.608457	0.647516	0.661774	0.883808
***	***	***	***			*	ApoA1	0.996364	0.985735	0.974442	0.182419	0.692304	0.0113196	0.295686	0.554646	0.944227	0.699642	0.731105	0.538609	0.564478	0.163776	0.655533	0.912451	0.775628	0.0238146	6.0234e-05	0.520284	0.0746748	0.736925	3.20994e-05	0.106418	0.279392	0.400855	0.00393662	0.00597978	5.38916e-07	0.131152	0.0890297	0.23329	0.949138	0.000569153	0.171528	0.000356818	0.272517	0.000460587	0.370912	0.838572	0.635126
	*		***				ApoB/ApoA1	0.0934154	0.596892	0.000813962	0.998434	0.00175826	0.0123714	0.464833	0.554646	0.232425	0.450222	0.300786	0.216838	0.288479	0.270057	0.845218	0.525931	0.911618	0.053227	0.729723	0.102813	0.0596087	0.627139	0.132207	0.011756	0.824333	0.498364	0.0146027	0.238282	0.0098035	0.002238	0.000131974	0.257702	0.712176	0.0180999	0.228164	0.0213073	0.963263	0.0034105	0.392403	0.649474	0.355257
		*					Total.FA	0.147613	0.165443	0.0101661	0.608519	0.018772	0.614937	0.368745	0.309959	0.200773	0.612841	0.64648	0.962817	0.290478	0.981362	0.0194545	0.0387306	0.493331	0.131175	0.962142	0.503772	0.0172603	0.3155	0.946684	0.657032	0.362861	0.423338	0.374095	0.56528	0.959611	0.000702382	3.84044e-05	0.959036	0.54036	0.134093	0.0701631	0.601329	0.23109	0.0932266	0.772904	0.358882	0.622733
**	***	*	*				Unsaturation	0.138928	0.24382	0.208509	0.107347	0.0166112	0.0107453	0.283507	0.846053	0.0516872	0.401512	0.815042	0.672697	0.0402455	0.0282248	0.957589	0.57733	0.3125	0.00328507	0.000132749	0.239915	3.10152e-05	0.346133	0.000167079	0.264082	0.0303013	0.288205	0.0197654	0.194755	1.25669e-06	0.00162413	0.00506657	0.815567	0.975395	0.000171435	0.65361	0.011523	0.880583	9.42066e-07	0.291246	0.502212	0.291462
							Omega.3	0.850254	0.397966	0.913712	0.359859	0.448129	0.526626	0.175606	0.309959	0.633566	0.726267	0.337342	0.416291	0.904412	0.682386	0.414778	0.192166	0.3125	0.418506	0.446855	0.837755	0.631388	0.949643	0.99444	0.983368	0.825245	0.570868	0.498506	0.681697	0.530963	0.495537	0.0968478	0.608861	0.405306	0.963843	0.268313	0.845184	0.401509	0.681207	0.817478	0.131362	0.360945
***	*	***					Omega.6	0.276628	0.457091	0.0118587	0.604683	0.0212223	0.837732	0.604866	0.554646	0.465598	0.744418	0.739884	0.779057	0.435565	0.682031	0.0266782	0.121835	0.493331	0.528348	0.0317236	0.84022	0.379903	0.469227	0.0656674	0.880542	0.69623	0.807204	0.689412	0.197207	0.0867859	0.0244237	0.00747934	0.601528	0.645073	0.933043	0.0903239	0.417647	0.076579	0.972855	0.366871	0.95759	0.573844
**		**					PUFA	0.423826	0.431656	0.0360059	0.867139	0.0647175	0.77631	0.898597	0.554646	0.410882	0.827355	0.587659	0.925695	0.568994	0.645354	0.0659722	0.121835	0.64364	0.771491	0.0892293	0.825452	0.47201	0.430721	0.123552	0.925856	0.697221	0.697042	0.81802	0.308861	0.0882121	0.0324696	0.00731945	0.82689	0.595464	0.988783	0.152707	0.510644	0.144568	0.994037	0.433301	0.878582	0.733421
							MUFA	0.03313	0.0255116	0.00384192	0.0881962	0.00855861	0.137831	0.0635672	0.309959	0.0597644	0.198262	0.608568	0.962817	0.0897705	0.636435	0.120296	0.0387306	0.551709	0.00499539	0.0500571	0.248021	3.20683e-05	0.246004	0.062644	0.404588	0.0578669	0.0987254	0.0571835	0.852738	0.0267736	1.65346e-05	1.57661e-07	0.637591	0.293955	0.0030562	0.452533	0.041862	0.472741	0.000269769	0.489747	0.066621	0.605814
		*					SFA	0.194383	0.291743	0.0101235	0.914343	0.0394392	0.971315	0.285916	0.846053	0.109738	0.870761	0.581907	0.815318	0.296371	0.794392	0.414778	0.26083	0.948391	0.395015	0.810848	0.516132	0.0288101	0.339986	0.753296	0.884804	0.600017	0.863466	0.71466	0.452591	0.692595	0.00162564	9.11122e-05	0.966282	0.92134	0.331006	0.30302	0.955353	0.465618	0.205331	0.69447	0.332934	0.940703
***		***					LA	0.249385	0.599836	0.00591494	0.589587	0.00591911	0.829682	0.806832	0.554646	0.339938	0.446884	0.613256	0.925695	0.42538	0.928186	0.0406584	0.121835	0.613404	0.360302	0.0698456	0.972373	0.179077	0.27352	0.178905	0.526243	0.574823	0.723258	0.939745	0.271605	0.245122	0.00310197	0.000886932	0.673835	0.596394	0.474777	0.135195	0.589196	0.0626057	0.600512	0.281591	0.582815	0.52183
							DHA	0.884061	0.543466	0.728435	0.195069	0.922666	0.880265	0.109036	0.846053	0.419353	0.901106	0.0924121	0.260488	0.922042	0.529665	0.553971	0.825666	0.132777	0.368564	0.138855	0.859991	0.179861	0.776508	0.164369	0.534625	0.567179	0.316134	0.0677219	0.517893	0.679014	0.294371	0.044187	0.478362	0.432871	0.664049	0.531776	0.904096	0.119696	0.982499	0.860348	0.224083	0.928057
							Omega.3.pct	0.260095	0.878818	0.107254	0.437376	0.00466206	0.4587	0.24643	0.309959	0.425158	0.964663	0.452877	0.925695	0.521782	0.548814	0.603986	0.319234	0.1938	0.0863805	0.188084	0.438444	0.443492	0.459819	0.776334	0.821345	0.901499	0.569216	0.593433	0.835137	0.511068	0.242942	0.892668	0.640201	0.419192	0.75971	0.369116	0.996604	0.0290086	0.151988	0.870274	0.216294	0.221493
***	***						Omega.6.pct	0.134753	0.121214	0.220194	0.0717354	0.390685	0.0577599	0.00415273	0.309959	0.0666292	0.547353	0.534592	0.962817	0.226634	0.28863	0.276771	0.0387306	0.809981	0.123422	5.54772e-06	0.376105	2.913e-05	0.405443	0.00100126	0.759415	0.2333	0.27906	0.0175992	0.32012	0.00018359	0.000526789	3.97552e-05	0.244251	0.801568	0.00384999	0.430931	0.00988577	0.269965	5.75535e-05	0.114196	0.0194831	0.600865
***	***		*				PUFA.pct	0.0488628	0.051629	0.0533514	0.136062	0.0335997	0.0387632	0.0179743	0.846053	0.0180553	0.57546	0.784237	0.962817	0.221587	0.252453	0.393355	0.26083	0.98157	0.0155211	0.00011403	0.338598	3.95332e-06	0.276633	0.00104966	0.480742	0.0558898	0.492856	0.0248777	0.498924	4.84326e-05	0.000156624	2.27501e-05	0.575078	0.983977	0.00166829	0.641027	0.0165528	0.961177	4.97905e-06	0.151032	0.0483874	0.619278
***	***		**				MUFA.pct	0.0151866	0.0073651	0.0164106	0.0107073	0.0180775	0.00657201	0.00698192	0.133975	0.0272585	0.121871	0.495543	0.743162	0.0509925	0.323664	0.414778	0.161938	0.880093	0.000269697	9.7833e-06	0.132243	1.707e-08	0.230799	2.88979e-05	0.204506	0.00371114	0.021358	0.00423705	0.278832	1.87432e-06	2.32492e-05	5.04632e-07	0.292609	0.165035	2.87372e-05	0.743745	0.000555855	0.862647	3.43768e-08	0.089391	0.0114374	0.470376
			*		*		SFA.pct	0.781696	0.215686	0.423045	0.0670233	0.665185	0.431385	0.973845	0.309959	0.250939	0.134171	0.602729	0.707689	0.409404	0.436693	0.789848	0.941587	0.291193	0.0174124	0.551383	0.516132	0.602018	0.941941	0.207473	0.291845	0.131798	0.0215148	0.111317	0.555915	0.188589	0.528164	0.36249	0.62558	0.0146202	0.137084	0.591542	0.0375532	0.690958	0.175732	0.962456	0.745977	0.0394403
***	***	***					LA.pct	0.542	0.238308	0.0849306	0.198822	0.015802	0.4799	0.184938	0.554646	0.904499	0.531384	0.415138	0.815318	0.831317	0.956566	0.957589	0.121835	0.613404	0.863584	4.99095e-06	0.887304	0.361222	0.631827	0.0180614	0.251709	0.640611	0.764961	0.161259	0.222382	0.00912352	0.90473	0.900578	0.83079	0.878002	0.274851	0.783321	0.0841987	0.0505295	0.0901191	0.0936399	0.0251037	0.591618
							DHA.pct	0.396126	0.963829	0.0763512	0.182384	0.0512283	0.917085	0.154769	0.846053	0.716066	0.846154	0.152189	0.571145	0.839092	0.955135	0.294724	0.825666	0.33626	0.0791497	0.143897	0.477493	0.978902	0.613164	0.0917262	0.506881	0.497305	0.267827	0.261999	0.832886	0.506878	0.490594	0.624503	0.553144	0.440914	0.921606	0.986322	0.817095	0.0129637	0.268309	0.758724	0.456697	0.831386
***	***		*				PUFA/MUFA	0.0200745	0.0124209	0.0264217	0.0267126	0.020829	0.0101314	0.00713059	0.554646	0.015217	0.23491	0.607398	0.888697	0.0676055	0.295885	0.50566	0.225149	0.843182	0.00151855	8.18394e-06	0.133137	2.45324e-08	0.239025	4.73075e-05	0.278739	0.00520602	0.0650255	0.00956397	0.248019	6.33212e-06	1.82606e-05	1.70826e-06	0.271436	0.38267	0.00015153	0.69182	0.00220933	0.969522	1.02295e-07	0.0685853	0.0161045	0.76006
**	*						Omega.6/Omega.3	0.496597	0.756808	0.208439	0.213118	0.0159018	0.829944	0.0566455	0.309959	0.900712	0.878536	0.309684	0.707689	0.708562	0.794819	0.789848	0.192166	0.269582	0.233258	0.0174691	0.750147	0.763297	0.80874	0.280157	0.926928	0.824333	0.477931	0.380515	0.637546	0.866157	0.691587	0.349914	0.40797	0.433096	0.804786	0.430931	0.526882	0.0118032	0.706903	0.605205	0.0614629	0.174227
	***				**		Ala	0.884615	0.395375	0.0742655	0.07007	0.247738	0.588843	0.304228	0.846053	0.476704	0.677048	0.224618	0.888697	0.679344	0.475023	0.529592	0.970779	0.249917	0.403427	0.00547709	0.325524	0.181359	0.791285	0.00347899	0.349797	0.456052	0.662592	0.0286942	0.452066	0.0469043	0.172826	0.329246	0.871433	0.999008	0.68008	0.603782	0.0213425	0.286838	0.0537651	0.774112	0.495615	0.00932124
			**				Gln	0.966009	0.0335882	0.00965733	0.726287	0.690157	0.172521	0.986996	0.309959	0.73654	0.0287803	0.836511	0.925695	0.300593	0.0083068	0.436737	0.319234	0.551709	0.9395	0.501098	0.626618	0.97763	0.660645	0.815555	0.80799	0.938974	0.74447	0.387447	0.840693	0.84056	0.539229	0.0186418	0.218685	0.311986	0.20786	0.485822	0.0927072	0.825824	0.573051	0.679695	0.0337661	0.799667
							Gly	0.382943	0.701171	0.00386988	0.963751	0.531661	0.0798797	0.694679	0.133975	0.911604	0.887992	0.802171	0.672697	0.89345	0.96313	0.168458	0.027396	0.41008	0.165168	0.47568	0.869907	0.846161	0.990786	0.992103	0.358716	0.527973	0.321579	0.411319	0.796976	0.513633	0.170974	0.100732	0.292452	0.262746	0.00957108	0.986322	0.557487	0.312965	0.811802	0.0462719	0.942152	0.693502
	*						His	0.896925	0.497901	0.835281	0.444709	0.750588	0.101204	0.342256	0.846053	0.68099	0.877444	0.92865	0.779057	0.602222	0.756724	0.985858	0.970779	0.41008	0.610383	0.456144	0.489536	0.97341	0.583033	0.96823	0.382298	0.303567	0.242218	0.682822	0.215862	0.587882	0.414606	0.448785	0.386407	0.143272	0.261511	0.077834	0.631871	0.73435	0.660757	0.428657	0.0341972	0.895392
			***	**			Total.BCAA	0.0502894	0.73513	0.715101	0.323882	0.749758	0.90367	0.547955	NA	0.796153	0.0651409	0.305444	0.686031	0.988051	0.541473	0.438739	0.18169	0.355556	0.815601	0.849147	0.336716	0.527405	0.733815	0.152894	0.875786	0.850201	0.0346444	0.580867	0.184025	0.260126	0.788134	0.747438	0.0852001	0.366362	0.903987	0.774058	0.975628	0.00250964	0.628899	0.593185	0.164152	0.723869
			***				Ile	0.028599	0.675374	0.503449	0.377165	0.978715	0.692335	0.576203	0.846053	0.761874	0.126227	0.899704	0.962817	0.5118	0.25837	0.762463	0.26083	0.436624	0.865831	0.876843	0.805849	0.285298	0.78193	0.194081	0.338351	0.630016	0.222768	0.645512	0.193145	0.383539	0.637503	0.727045	0.489222	0.266146	0.944567	0.877282	0.930669	0.0109075	0.661862	0.869245	0.117255	0.603106
			***	*			Leu	0.0873118	0.799823	0.699691	0.142325	0.844936	0.850528	0.287299	0.846053	0.825247	0.0832457	0.30562	0.962817	0.574207	0.72859	0.482195	0.26083	0.436624	0.455767	0.278096	0.803407	0.174067	0.435643	0.128469	0.357796	0.555747	0.0924225	0.486693	0.190917	0.128381	0.808663	0.617988	0.404848	0.518417	0.869485	0.94532	0.739969	0.00371268	0.514928	0.553999	0.0559134	0.888348
			***	**			Val	0.0486622	0.691646	0.50153	0.236331	0.436907	0.694871	0.506827	NA	0.623844	0.0716409	0.190182	0.686031	0.868335	0.604288	0.230732	0.18169	0.355556	0.941521	0.66577	0.165596	0.422695	0.997221	0.158232	0.925372	0.980351	0.0165867	0.593954	0.179488	0.409551	0.622981	0.770031	0.0202633	0.356727	0.901617	0.438739	0.918419	0.000711495	0.635496	0.462938	0.270404	0.481169
***	***	***	**			*	Phe	0.977452	0.289535	0.284049	0.969368	0.452688	0.355248	0.956316	0.846053	0.624452	0.719275	0.227197	0.925695	0.678272	0.0115023	0.0817918	0.405662	0.911618	0.754851	0.00102031	0.735798	6.4833e-06	0.44232	1.30806e-05	0.739368	0.512475	0.81306	0.0434488	0.600197	0.00965976	0.000243947	0.221657	0.766305	0.506073	0.0127335	0.220571	0.544582	0.055403	0.00849634	0.882381	0.811271	0.569464
		*					Tyr	0.281314	0.228029	0.0326796	0.901812	0.0393283	0.721316	0.0551919	0.554646	0.39936	0.320997	0.444785	0.360402	0.859639	0.125097	0.31328	0.912451	0.677745	0.903472	0.80074	0.52654	0.502993	0.229527	0.871903	0.0462238	0.610323	0.105627	0.153513	0.788613	0.689985	0.228107	0.417061	0.887214	0.411572	0.21288	0.904433	0.539752	0.0529215	0.374946	0.370912	0.588984	0.610646
***	***	***		*			Glucose	0.932081	0.676509	0.411159	0.0354335	0.185092	0.0381839	0.0618615	0.554646	0.130555	0.120672	0.743657	0.260488	0.503077	0.916056	0.762463	0.525931	0.708069	0.0414739	5.24451e-07	0.250761	0.00964021	0.712208	1.67857e-05	0.0871238	0.0567692	0.304265	0.00661361	0.024655	8.88155e-05	0.440966	0.424838	0.880394	0.0362389	7.24773e-05	0.743745	3.3442e-05	0.839863	0.000647317	0.74913	0.265757	0.992548
					*		Lactate	0.0915833	0.537142	0.00111377	0.138772	0.0856728	0.343777	0.78323	0.846053	0.994773	0.237626	0.0399843	0.387877	0.487022	0.0019107	0.62958	0.825666	0.677745	0.0679236	0.994881	0.642477	0.0578257	0.584607	0.924313	0.243736	0.0573845	0.513167	0.572287	0.108682	0.694452	0.582261	0.370641	0.153622	0.306065	0.720361	0.666271	0.102931	0.0764879	0.561379	0.131114	0.818788	0.0268703
		*					Pyruvate	0.214972	0.182479	0.0142813	0.650873	0.522364	0.0437745	0.55407	0.554646	0.247872	0.893155	0.345241	0.159556	0.414761	0.188883	0.789848	0.8834	0.809981	0.530081	0.0511267	0.636747	0.0612161	0.615139	0.629252	0.286529	0.78635	0.355643	0.793691	0.476462	0.301349	0.449101	0.675377	0.335796	0.721073	0.662981	0.285382	0.795493	0.0425396	0.711678	0.0664647	0.0500223	0.0830836
***	***						Citrate	0.286806	0.0338065	0.00349129	0.00848117	0.204958	0.321884	0.797024	0.846053	0.769747	0.201047	0.696328	1	0.138198	0.441829	0.708424	0.825666	0.229817	0.318437	0.072713	0.419571	0.578995	0.449462	0.010811	0.825315	0.195925	0.129887	0.285438	0.0344325	0.0245276	0.522221	0.257376	0.931538	0.881661	0.685104	0.704702	0.0492828	0.00161276	0.132891	0.255248	0.00998056	0.960156
		*				**	Acetate	0.00563591	0.0584061	0.195444	0.883488	0.425954	0.766303	0.733898	1	0.266667	0.552742	0.68357	0.797039	0.710566	0.0937138	0.897913	0.562312	0.752034	0.249533	0.119722	0.274265	0.0487064	0.701644	0.122491	0.438003	0.507788	0.854892	0.27526	0.169062	0.706766	0.509025	0.417064	0.876345	0.698723	0.429233	0.565335	0.257249	0.383316	0.250559	0.261316	0.142712	0.217551
***	***	*			*		Acetoacetate	0.52645	0.755687	0.00820906	0.0492563	0.399558	0.699251	0.0935384	0.554646	0.322121	0.544199	0.409974	0.538609	0.543841	0.696719	0.31328	0.8834	0.41008	0.822987	1.83321e-07	0.719163	0.0129337	0.389731	4.3554e-05	0.688165	0.237442	0.591944	0.00351685	0.530984	0.117525	0.0475811	0.474245	0.360934	0.916639	0.387701	0.591542	0.0292114	0.523425	0.00914797	0.660937	0.234578	0.0424348
	**				*		Acetone	0.075391	0.611202	0.284046	0.0982744	0.321184	0.896957	0.351608	0.846053	0.0459546	0.47333	0.14472	0.283918	0.732693	0.0171191	0.226603	0.970779	0.385323	0.418277	0.000739591	0.927244	0.00311952	0.481089	0.00103194	0.73062	0.675166	0.491649	0.053391	0.661886	0.149513	0.0702178	0.548228	0.354391	0.580969	0.773445	0.796617	0.503792	0.00368825	0.094163	0.539898	0.178753	0.0163067
*	*	*	***				Creatinine	0.483591	0.729802	0.0023658	0.772923	0.0997848	0.00334133	0.0578784	0.554646	0.279136	0.833048	0.0116148	0.0543974	0.383506	0.31918	0.12687	0.525931	0.3125	0.538056	0.0381159	0.227385	0.000207759	0.345347	0.00116332	0.113645	0.34291	0.743582	0.00217279	0.969255	0.0248976	0.0247517	5.13692e-07	0.26333	0.431791	4.74182e-05	0.0931578	0.154435	0.912396	0.00736445	0.216304	0.308549	0.264595
***	***	***				*	Albumin	0.676834	0.0498972	0.169293	0.00219821	0.681925	0.0616031	0.0272075	0.133975	0.889061	0.0943233	0.838326	0.962817	0.049585	0.0114163	0.845218	0.428692	0.249917	0.000458135	3.10134e-13	0.624365	0.00292023	0.743122	1.92007e-08	0.595923	0.00744403	0.0430965	3.10521e-05	0.012373	1.01262e-11	0.10925	0.0068368	0.88901	0.203619	4.71155e-06	0.823349	4.43861e-06	0.260934	9.2774e-07	0.384869	0.0638161	0.366484
	***						GlycA	0.218792	0.286953	0.764706	0.659552	0.180744	0.190392	0.310736	0.554646	0.483717	0.564021	0.191871	1	0.160108	0.126858	0.294724	0.912451	0.880093	0.0855264	0.059326	0.5648	0.00131339	0.301684	0.0105918	0.348359	0.133168	0.500022	0.0832782	0.984365	0.226151	7.40831e-06	0.00136972	0.231466	0.894923	0.0863355	0.158835	0.438015	0.478122	0.0293861	0.431511	0.00466064	0.563107
	*		*				XXL.VLDL.P	0.665282	0.909778	0.0680234	0.618194	0.0770312	0.432718	0.242693	0.554646	0.247074	0.968664	0.453894	0.707689	0.621144	0.845615	0.603986	0.712443	0.743541	0.17255	0.127587	0.593168	0.0317993	0.524803	0.370001	0.851399	0.872959	0.935687	0.438114	0.774436	0.00925203	0.00566613	0.00403516	0.751935	0.891898	0.0622755	0.972647	0.0104057	0.188487	0.0045217	0.654083	0.842171	0.26453
			*				XXL.VLDL.L	0.794226	0.99748	0.162467	0.849851	0.137513	0.612871	0.455668	0.554646	0.557646	0.898914	0.565933	0.506811	0.609667	0.989578	0.603986	0.712443	0.462991	0.276162	0.264839	0.825452	0.114198	0.904058	0.631076	0.581774	0.935483	0.977345	0.811535	0.973331	0.0261096	0.0296052	0.0442504	0.97208	0.933233	0.164003	0.972647	0.0221324	0.173945	0.0198335	0.630655	0.769579	0.235516
	*		*				XXL.VLDL.PL	0.777621	0.862516	0.103133	0.718058	0.075612	0.487627	0.26046	0.554646	0.273916	0.860276	0.259444	0.851885	0.507346	0.873852	0.789848	0.712443	0.708069	0.288423	0.146975	0.4103	0.0419932	0.662988	0.362356	0.732314	0.901631	0.917525	0.550499	0.864966	0.0214717	0.0035272	0.00556454	0.694933	0.88419	0.0915676	0.704702	0.0321056	0.227365	0.00687261	0.642717	0.697501	0.201518
			*				XXL.VLDL.C	0.541069	0.902492	0.0119025	0.897231	0.0584377	0.454065	0.733236	0.554646	0.566699	0.296032	0.381977	0.815318	0.389697	0.871783	0.708424	0.712443	0.708069	0.334301	0.542961	0.487518	0.0386472	0.847184	0.76987	0.516029	0.7379	0.936926	0.377744	0.518457	0.0476158	0.00130538	0.0026032	0.922869	0.734773	0.0399208	0.823349	0.197619	0.0447553	0.0184324	0.680787	0.562928	0.31276
			*				XXL.VLDL.CE	0.475306	0.790116	0.00674326	0.594385	0.0633138	0.411858	0.98276	0.554646	0.802712	0.175953	0.395054	0.815318	0.348357	0.847455	0.603986	0.712443	0.948391	0.411168	0.689517	0.442272	0.0279987	0.538615	0.918983	0.448954	0.634744	0.917388	0.458865	0.378678	0.0685307	0.00129118	0.00186797	0.996011	0.522526	0.0461976	0.972647	0.48979	0.0620648	0.0219578	0.76854	0.582551	0.246669
			*				XXL.VLDL.FC	0.646048	0.890398	0.0271425	0.821762	0.0727011	0.600833	0.387617	0.554646	0.301078	0.667684	0.264584	0.707689	0.344395	0.968685	0.708424	0.712443	0.743541	0.201384	0.382465	0.537045	0.0620991	0.959277	0.663142	0.57735	0.831243	0.964367	0.391972	0.639612	0.0310252	0.00297651	0.0052296	0.886136	0.89549	0.0350514	0.823349	0.030591	0.0381925	0.0140102	0.466223	0.503357	0.454519
							XXL.VLDL.TG	0.982023	0.638523	0.377812	0.915983	0.285343	0.89205	0.570258	0.309959	0.770991	0.86395	0.96297	0.283918	0.63129	0.997794	0.226603	0.319234	0.843182	0.248004	0.304498	0.862468	0.319499	0.998713	0.877093	0.470817	0.923918	0.822943	0.899859	0.963911	0.0341154	0.165992	0.204676	0.842871	0.689191	0.311143	0.591542	0.00630006	0.170314	0.0523283	0.467792	0.814318	0.258468
							XL.VLDL.P	0.424526	0.896732	0.00595791	0.814533	0.0182722	0.253283	0.958401	0.309959	0.399333	0.874033	0.721113	0.63824	0.904937	0.53458	0.25943	0.319234	0.98157	0.0646717	0.78707	0.131353	0.0383469	0.579061	0.999235	0.821928	0.851919	0.793946	0.390643	0.788391	0.0842237	0.000608331	0.000191012	0.648054	0.723373	0.0604074	0.863748	0.164893	0.0367137	0.00828431	0.740674	0.787039	0.18415
							XL.VLDL.L	0.46865	0.850338	0.00642168	0.455993	0.0248681	0.383991	0.404049	0.309959	0.594032	0.972803	0.882656	0.743162	0.810662	0.327366	0.25943	0.476327	1	0.101327	0.380549	0.116865	0.131078	0.942476	0.5303	0.963815	0.910511	0.720531	0.619131	0.973102	0.216542	0.00379701	0.00179666	0.933706	0.696292	0.142132	0.850246	0.275555	0.0248678	0.0373063	0.697614	0.745154	0.189769
			*				XL.VLDL.PL	0.404698	0.923923	0.00670854	0.787683	0.00950894	0.175779	0.914544	0.309959	0.262	0.809725	0.599237	0.604372	0.651064	0.779125	0.414778	0.476327	0.880093	0.0976925	0.972721	0.165093	0.0512897	0.453768	0.889458	0.611382	0.854675	0.900914	0.332058	0.706225	0.0837354	0.000918038	0.000176157	0.483214	0.641504	0.0938213	0.770074	0.103514	0.09995	0.00570953	0.708703	0.596871	0.117484
							XL.VLDL.C	0.35912	0.846713	0.00117816	0.372062	0.00328172	0.297674	0.802213	0.554646	0.415573	0.656363	0.598075	0.538609	0.472063	0.536772	0.414778	0.525931	0.743541	0.159813	0.244645	0.0713811	0.213422	0.731757	0.540094	0.693471	0.78445	0.963401	0.359317	0.966438	0.352031	0.000876177	0.000289158	0.69426	0.508341	0.144481	0.591542	0.356381	0.0306546	0.0353654	0.736641	0.270246	0.181134
*							XL.VLDL.CE	0.293273	0.827408	0.000562291	0.266121	0.00140024	0.277868	0.727057	0.554646	0.454057	0.598294	0.55577	0.538609	0.456138	0.701529	0.414778	0.525931	0.775628	0.23849	0.126255	0.0934576	0.181898	0.720852	0.47767	0.568853	0.745239	0.985909	0.377825	0.872454	0.558472	0.000946336	0.000258347	0.689217	0.520594	0.182781	0.679009	0.497752	0.0495271	0.0608477	0.863591	0.306227	0.159101
							XL.VLDL.FC	0.364423	0.7596	0.001127	0.637219	0.00959443	0.243275	0.943564	0.309959	0.317929	0.997653	0.636916	0.604372	0.432221	0.570362	0.414778	0.476327	0.880093	0.0637792	0.545291	0.129586	0.109436	0.658792	0.820936	0.695412	0.968649	0.830231	0.182553	0.96437	0.119515	0.00108539	0.000235627	0.929731	0.790456	0.0517892	0.770074	0.0967781	0.0244361	0.0126893	0.493818	0.412571	0.247181
							XL.VLDL.TG	0.518769	0.725549	0.0322314	0.493457	0.114496	0.537446	0.241764	0.554646	0.832555	0.936411	0.904958	0.925695	0.735195	0.133946	0.182053	0.525931	0.880093	0.106733	0.343413	0.239915	0.155116	0.63432	0.412208	0.648258	0.970649	0.531382	0.942592	0.82659	0.330442	0.0158705	0.0228698	0.86678	0.786185	0.215662	0.850246	0.374742	0.0066123	0.0973421	0.797545	0.915298	0.326099
							L.VLDL.P	0.40626	0.726184	0.00201491	0.708644	0.0130842	0.315645	0.527699	0.309959	0.42168	0.798604	0.865658	0.815318	0.878446	0.454629	0.120296	0.192166	0.775628	0.0468376	0.429111	0.238581	0.0481519	0.640861	0.71599	0.748754	0.804588	0.54055	0.454147	0.77024	0.1662	0.00102011	0.000158286	0.933345	0.986838	0.0576753	0.931674	0.194533	0.0267748	0.0125894	0.708251	0.800155	0.412554
**							L.VLDL.L	0.402375	0.757238	0.00239606	0.224386	0.0178256	0.719369	0.120825	0.309959	0.847625	0.967836	0.947118	0.925695	0.947632	0.177191	0.0736061	0.319234	0.743541	0.121073	0.0411848	0.3207	0.27362	0.746685	0.163367	0.915199	0.7554	0.713146	0.856119	0.581446	0.746543	0.00688915	0.00628847	0.709128	0.92529	0.182861	0.641027	0.624361	0.00497086	0.216138	0.416996	0.567435	0.374606
							L.VLDL.PL	0.412488	0.960458	0.00347993	0.719373	0.0110264	0.276407	0.798753	0.309959	0.395607	0.818596	0.639302	0.63824	0.956086	0.607956	0.276771	0.319234	0.98157	0.0660849	0.622069	0.105065	0.042038	0.548101	0.996225	0.733048	0.812238	0.754533	0.391058	0.709877	0.11795	0.000415931	0.000106287	0.632711	0.739393	0.0581875	0.756882	0.20217	0.054186	0.00714871	0.676516	0.622121	0.210808
							L.VLDL.C	0.382429	0.747682	0.000964101	0.500492	0.00383682	0.32841	0.903318	0.554646	0.463722	0.866128	0.442774	0.538609	0.620674	0.478592	0.414778	0.525931	0.743541	0.0962654	0.232279	0.110459	0.164624	0.643948	0.612253	0.645883	0.999466	0.802779	0.256697	0.833336	0.356156	0.000656284	0.000141384	0.718645	0.763685	0.104844	0.679009	0.262213	0.0219599	0.0360566	0.603847	0.383056	0.204466
							L.VLDL.CE	0.367628	0.795945	0.000826361	0.482646	0.00134116	0.312271	0.95009	0.554646	0.369723	0.98426	0.259444	0.538609	0.541049	0.740002	0.50566	0.525931	0.775628	0.132663	0.266357	0.11605	0.149763	0.522168	0.651566	0.474997	0.977985	0.85571	0.167501	0.73823	0.440538	0.000416148	6.36577e-05	0.54157	0.688733	0.12678	0.579395	0.22474	0.051814	0.0262453	0.554978	0.31558	0.233313
							L.VLDL.FC	0.370366	0.764203	0.00114826	0.437192	0.00969647	0.440568	0.543538	0.309959	0.539436	0.758355	0.738628	0.63824	0.636032	0.315466	0.276771	0.319234	0.98157	0.0806018	0.169186	0.134036	0.123939	0.799793	0.473461	0.997008	0.842746	0.831717	0.426149	0.905708	0.307387	0.0006905	0.000307865	0.990571	0.760768	0.0730519	0.756882	0.341192	0.0116504	0.0462793	0.544417	0.573093	0.213462
***	***						L.VLDL.TG	0.697043	0.785252	0.038838	0.0568569	0.190806	0.616059	0.0160923	0.309959	0.556842	0.904122	0.355691	0.604372	0.809118	0.0472924	0.00596121	0.192166	0.580941	0.362963	0.00407015	0.731033	0.824748	0.364339	0.0147176	0.526145	0.500507	0.891871	0.295846	0.103755	0.348572	0.214876	0.301747	0.13894	0.830542	0.589003	0.0596102	0.673702	0.00212796	0.730096	0.0914361	0.760453	0.763932
***		**					M.VLDL.P	0.230812	0.661251	0.000513048	0.316115	0.000290311	0.515155	0.452938	0.846053	0.357281	0.908648	0.455931	0.360402	0.907566	0.832268	0.352169	0.57733	0.948391	0.234828	0.0266484	0.225502	0.288684	0.353262	0.272527	0.230347	0.957185	0.833745	0.46096	0.972182	0.480615	0.00194684	0.000745109	0.650352	0.95268	0.423295	0.850246	0.632335	0.159594	0.208741	0.568687	0.440513	0.728087
***	*	***					M.VLDL.L	0.231443	0.724067	0.00119338	0.257936	0.000694109	0.784486	0.243934	0.846053	0.460828	0.986469	0.670626	0.63824	0.841688	0.547244	0.25943	0.405662	0.948391	0.227689	0.012628	0.425186	0.331295	0.506927	0.162369	0.37178	0.85717	0.870144	0.791696	0.749146	0.320915	0.00402466	0.00257858	0.721372	0.860346	0.448235	0.94532	0.844361	0.0894164	0.364764	0.408493	0.505896	0.739781
***		***					M.VLDL.PL	0.241657	0.706449	0.000408216	0.334112	0.000224724	0.525967	0.441657	0.846053	0.331673	0.929393	0.509477	0.360402	0.932323	0.926154	0.352169	0.57733	0.948391	0.262407	0.0250734	0.222944	0.303655	0.2943	0.239674	0.212869	0.919402	0.855031	0.475493	0.953347	0.42415	0.00205291	0.0007392	0.527716	0.917506	0.505821	0.850246	0.646643	0.180586	0.222762	0.568026	0.402745	0.734648
***	*	***					M.VLDL.C	0.354702	0.999685	0.00543559	0.194598	0.00133748	0.743987	0.566695	0.309959	0.563523	0.67198	0.438767	0.0159118	0.543924	0.907779	0.873149	0.319234	0.41008	0.875853	0.00259178	0.327142	0.727009	0.259055	0.0631927	0.102553	0.598501	0.738516	0.739203	0.982066	0.0355461	0.0816953	0.0462855	0.462282	0.665546	0.526179	0.591542	0.749031	0.51023	0.740499	0.643327	0.314494	0.649345
***	*	***					M.VLDL.CE	0.317744	0.970529	0.00787124	0.205656	0.0029782	0.766558	0.59548	0.309959	0.505634	0.632594	0.4631	0.0159118	0.303767	0.929724	0.817442	0.319234	0.493331	0.897348	0.00116786	0.314335	0.452744	0.257792	0.0551682	0.0416925	0.596056	0.754401	0.972051	0.912334	0.0146784	0.252073	0.159635	0.509324	0.709324	0.316744	0.809961	0.549287	0.841501	0.401591	0.811071	0.268037	0.666409
***		***					M.VLDL.FC	0.318111	0.89642	0.00153539	0.26001	0.000350214	0.650502	0.475026	0.846053	0.420432	0.752955	0.495543	0.196644	0.84039	0.917701	0.681823	0.825666	0.775628	0.406917	0.0157114	0.221672	0.582048	0.282259	0.161725	0.18936	0.7554	0.884072	0.481916	0.960466	0.194054	0.006505	0.00260056	0.535525	0.835805	0.792261	0.641027	0.837702	0.265367	0.493405	0.508164	0.321361	0.662857
**	*	*					M.VLDL.TG	0.373279	0.640866	0.00712942	0.318438	0.0314502	0.939066	0.0813333	0.309959	0.712922	0.922655	0.837029	0.672697	0.425769	0.221701	0.00596121	0.0387306	0.41008	0.127475	0.0448271	0.944776	0.168008	0.864485	0.159904	0.88439	0.934286	0.703726	0.992625	0.487935	0.684284	0.00807522	0.0152025	0.505802	0.677312	0.186095	0.235903	0.978946	0.012891	0.431538	0.215478	0.836474	0.994841
							S.VLDL.P	0.231029	0.661783	0.00419215	0.571912	0.00187095	0.151563	0.561117	0.309959	0.104768	0.803557	0.236775	0.538609	0.641503	0.719255	0.436737	0.192166	0.677745	0.0200394	0.627447	0.0606639	0.00341092	0.212929	0.189659	0.222248	0.41126	0.388823	0.0509786	0.406906	0.0951051	6.7784e-06	1.34379e-06	0.216009	0.946968	0.0146743	0.65361	0.0826749	0.273566	0.000518614	0.996612	0.910533	0.74333
							S.VLDL.L	0.183195	0.574654	0.0014439	0.769523	0.00176014	0.251841	0.780937	0.554646	0.132345	0.871851	0.240922	0.604372	0.625855	0.855369	0.529592	0.225149	0.613404	0.0247925	0.925701	0.0748569	0.00552978	0.339643	0.393592	0.292504	0.60516	0.38346	0.0656295	0.607092	0.21163	1.28709e-05	3.36019e-06	0.30315	0.977035	0.015891	0.603782	0.139069	0.152136	0.00276997	0.868842	0.801885	0.913758
		*					S.VLDL.PL	0.20039	0.540094	0.0008938	0.898049	0.000611888	0.276482	0.910997	0.846053	0.201438	1	0.16524	0.260488	0.553486	0.627814	0.735313	0.57733	0.98157	0.0748151	0.514014	0.0417804	0.0272688	0.276633	0.599501	0.20052	0.710028	0.465911	0.140454	0.570777	0.681534	6.94351e-05	2.08926e-05	0.236229	0.993705	0.0945501	0.251819	0.261783	0.403143	0.0220826	0.989449	0.745396	0.926687
		*					S.VLDL.C	0.16255	0.665063	0.00144826	0.857959	0.000778981	0.244993	0.791844	0.846053	0.13232	0.848459	0.140845	0.260488	0.918882	0.573143	0.929362	0.57733	0.98157	0.146718	0.474767	0.0402874	0.0622915	0.270313	0.716563	0.13752	0.953988	0.840241	0.095032	0.529028	0.547401	0.000254733	3.45897e-05	0.258289	0.694947	0.14838	0.178094	0.250379	0.399435	0.0334419	0.767241	0.517781	0.560906
			*				S.VLDL.CE	0.155678	0.631635	0.00211018	0.943493	0.00142494	0.1438	0.52133	0.846053	0.119786	0.864086	0.102279	0.260488	0.920462	0.47468	0.929362	0.57733	0.948391	0.104315	0.881926	0.0294896	0.0346471	0.336836	0.464124	0.143861	0.867558	0.696914	0.0383097	0.400838	0.185036	0.000139262	1.44701e-05	0.238264	0.681942	0.0730362	0.178094	0.146839	0.252771	0.00810721	0.911896	0.52411	0.480834
**		**					S.VLDL.FC	0.178288	0.666336	0.00117094	0.629183	0.000223063	0.415325	0.767789	0.846053	0.208908	0.841277	0.274303	0.196644	0.845844	0.677872	0.789848	0.825666	0.775628	0.260519	0.109705	0.129586	0.138217	0.253519	0.818599	0.107419	0.925778	0.805326	0.244712	0.711383	0.583855	0.00064512	0.000327157	0.317503	0.9045	0.326595	0.321219	0.547949	0.491963	0.165686	0.814179	0.540864	0.750663
	*						S.VLDL.TG	0.508313	0.595285	0.0341727	0.304619	0.127223	0.33825	0.501971	0.309959	0.199482	0.720551	0.376449	0.815318	0.268988	0.768112	0.332432	0.192166	0.880093	0.0252329	0.149494	0.317508	0.000516874	0.444372	0.143013	0.997367	0.298264	0.216501	0.10674	0.757475	0.0488658	3.09184e-05	4.23348e-05	0.542479	0.769091	0.00481912	0.877282	0.0848255	0.212882	0.000997905	0.646817	0.578908	0.726791
	**		**				XS.VLDL.P	0.0961718	0.520412	0.0034573	0.458004	0.00517216	0.0385175	0.00884008	0.554646	0.00971017	0.607004	0.192468	0.308396	0.760116	0.184969	0.789848	0.525931	0.743541	0.172208	0.152555	0.0913904	0.0100577	0.034034	0.169732	0.0457253	0.402391	0.697299	0.0301588	0.240515	0.0444525	0.00122927	4.65695e-06	0.237707	0.653999	0.0836313	0.628527	0.029557	0.691925	0.00143926	0.878306	0.878834	0.237887
	**		*				XS.VLDL.L	0.0936952	0.428377	0.00468119	0.396978	0.00597724	0.0555031	0.00421194	0.554646	0.0103374	0.563082	0.186556	0.308396	0.794998	0.230228	0.789848	0.525931	0.843182	0.0969131	0.144938	0.110459	0.0126038	0.0417329	0.148742	0.0509894	0.398799	0.655932	0.0142959	0.249224	0.0283471	0.000831947	4.19583e-06	0.293247	0.825882	0.0455453	0.628527	0.0149378	0.988307	0.00126623	0.91902	0.858457	0.334805
	***		**				XS.VLDL.PL	0.115229	0.399138	0.0177792	0.160775	0.00633678	0.0152704	0.00724387	0.554646	0.00889071	0.41616	0.151177	0.216838	0.691567	0.0881979	0.985858	0.525931	1	0.0816895	0.0148096	0.0886865	0.0031221	0.0309992	0.0155223	0.0313296	0.189802	0.330814	0.00748584	0.0964484	0.00251005	0.000589169	2.24275e-06	0.0689356	0.870992	0.0342857	0.30302	0.00376188	0.554623	9.01457e-05	0.637152	0.880196	0.279294
							XS.VLDL.C	0.101727	0.583433	0.00330958	0.841355	0.00604253	0.199536	0.00831318	0.554646	0.0180432	0.719384	0.292837	0.416291	0.876876	0.545308	0.817442	0.525931	0.775628	0.396594	0.839357	0.149973	0.330816	0.0487814	0.642549	0.0350335	0.848903	0.796754	0.0869093	0.574915	0.699233	0.033072	0.000468048	0.586349	0.765364	0.358819	0.890845	0.162833	0.911228	0.150844	0.33736	0.600965	0.213355
*		*					XS.VLDL.CE	0.136593	0.7596	0.00700881	0.433155	0.0156654	0.461155	0.0194596	0.554646	0.0290898	0.768263	0.486009	0.416291	0.709057	0.869333	0.603986	0.525931	0.613404	0.846479	0.227468	0.261915	0.894383	0.0373778	0.144028	0.0621023	0.824072	0.410815	0.285438	0.8593	0.456064	0.173357	0.00728384	0.612702	0.615567	0.997902	0.508582	0.556071	0.839658	0.662301	0.234004	0.473879	0.168622
	**		**				XS.VLDL.FC	0.0950232	0.361034	0.00161302	0.368946	0.00475111	0.0453697	0.00530709	0.554646	0.0175973	0.543195	0.18307	0.216838	0.83598	0.176449	0.873149	0.525931	1	0.0451888	0.133467	0.0674804	0.0104458	0.0856668	0.114484	0.0339367	0.316067	0.531153	0.0056547	0.280267	0.0187109	0.00108015	1.43349e-06	0.493862	0.947006	0.0190997	0.520126	0.00830048	0.879551	0.00156579	0.797732	0.841321	0.466781
**	***		*				XS.VLDL.TG	0.206347	0.307774	0.0178559	0.0658068	0.0313944	0.0477691	0.0443436	0.309959	0.0190074	0.510046	0.164703	0.416291	0.230042	0.34294	0.681823	0.192166	0.64364	0.0137606	0.00208396	0.132243	1.39266e-05	0.0884828	0.00111952	0.203234	0.0713328	0.181075	0.00689051	0.2027	0.000924173	4.05846e-06	3.27227e-07	0.173682	0.812348	0.0012556	0.555387	0.0114304	0.992483	3.10649e-06	0.601558	0.40735	0.959163
***		**					IDL.P	0.0934054	0.495965	0.000558511	0.259789	0.00672687	0.851514	0.65379	0.846053	0.0599242	0.975149	0.568203	0.538609	0.43754	0.885957	0.735313	0.630339	0.493331	0.782273	0.00354802	0.532832	0.564362	0.0536895	0.0196326	0.0998375	0.400404	0.315119	0.869953	0.983215	0.105439	0.20115	0.10505	0.79093	0.374598	0.414284	0.65361	0.781377	0.877693	0.906255	0.485924	0.508772	0.294558
***	*	***					IDL.L	0.129989	0.618273	0.00137543	0.27087	0.0116253	0.706167	0.658658	0.846053	0.0497465	0.982741	0.585355	0.538609	0.723955	0.634855	0.735313	0.630339	0.64364	0.648414	0.000895595	0.434634	0.587251	0.0711173	0.00412475	0.132551	0.649273	0.358963	0.538273	0.665032	0.00513205	0.407362	0.122648	0.955053	0.676576	0.223705	0.65361	0.284684	0.711955	0.280069	0.393283	0.493264	0.275244
***		***			*		IDL.PL	0.241271	0.983935	0.0172246	0.290242	0.0188749	0.75136	0.398528	0.846053	0.0753406	0.916198	0.495543	0.283918	0.733443	0.938627	0.957589	0.825666	0.551709	0.307442	0.00815981	0.415849	0.379903	0.0400409	0.00766123	0.127777	0.46095	0.278982	0.667538	0.918737	0.0260419	0.421702	0.093728	0.286483	0.238743	0.0461492	0.823349	0.459667	0.998538	0.507089	0.689003	0.451356	0.0560366
***	***	***					IDL.C	0.180259	0.747767	0.00173828	0.170541	0.0205666	0.526186	0.846924	0.554646	0.117843	0.877035	0.547923	0.416291	0.644366	0.438374	0.817442	0.912451	0.385323	0.403267	3.35311e-05	0.461669	0.255427	0.138178	0.000587842	0.149232	0.50222	0.36569	0.275143	0.51658	0.000352734	0.802316	0.512004	0.950346	0.693144	0.0898918	0.783321	0.100276	0.741271	0.0679838	0.454217	0.334899	0.2883
***	***	***					IDL.CE	0.171975	0.80135	0.00168533	0.130789	0.0244626	0.447591	0.838755	0.554646	0.142591	0.965904	0.695096	0.416291	0.661404	0.345462	0.817442	0.912451	0.3125	0.357861	7.39842e-06	0.467571	0.20378	0.122344	0.000248781	0.178756	0.413567	0.281642	0.220821	0.440267	0.000149186	0.839075	0.632304	0.934791	0.678188	0.0753587	0.783321	0.0765855	0.63762	0.0566386	0.34294	0.297923	0.305247
***	*	***					IDL.FC	0.237073	0.579674	0.00357993	0.402627	0.0120064	0.898681	0.760955	0.554646	0.0912656	0.876898	0.580759	0.216838	0.895219	0.952657	0.985858	0.912451	0.708069	0.701188	0.00309293	0.556194	0.56297	0.144919	0.0134289	0.0697945	0.662596	0.562276	0.878649	0.675561	0.00733785	0.481349	0.151475	0.821578	0.754361	0.169669	0.743745	0.359675	0.962429	0.270143	0.634463	0.45693	0.467546
**	***		*				IDL.TG	0.0954793	0.174376	0.00742618	0.0493338	0.0209443	0.0385339	0.0291133	0.133975	0.00462497	0.503698	0.184227	0.360402	0.100052	0.207106	0.62958	0.161938	0.462991	0.0151942	0.000755266	0.156904	1.72082e-06	0.0703147	0.000394156	0.133064	0.0439962	0.175765	0.00808321	0.212923	0.000643209	1.52197e-05	1.47175e-07	0.223024	0.636813	0.000768352	0.666271	0.0132481	0.706685	3.5077e-06	0.446454	0.260798	0.842763
**		***					L.LDL.P	0.200693	0.439127	0.00740502	0.82321	0.00268633	0.606516	0.610633	0.309959	0.246365	0.810262	0.342526	0.098536	0.834166	0.939562	0.845218	0.657387	0.880093	0.377431	0.185516	0.261915	0.250101	0.410274	0.789552	0.0985323	0.839082	0.448192	0.180514	0.954725	0.341063	0.0148656	0.00342781	0.699654	0.934526	0.804009	0.603782	0.814838	0.636683	0.590469	0.949987	0.897824	0.829294
***	***	***					L.LDL.L	0.322531	0.835683	0.0114103	0.25596	0.0280838	0.653649	0.209927	0.846053	0.355524	0.606761	0.73361	0.196644	0.800382	0.409035	0.529592	0.825666	0.98157	0.420041	8.21892e-05	0.528634	0.57667	0.448247	0.00274655	0.482055	0.569912	0.901189	0.313833	0.353316	0.000364899	0.442949	0.368908	0.982231	0.672065	0.0860584	0.641027	0.0228102	0.580633	0.0538662	0.657684	0.508566	0.560001
***	***	***					L.LDL.PL	0.313536	0.863758	0.00813565	0.202218	0.0172568	0.624775	0.287645	0.309959	0.376899	0.628893	0.686496	0.098536	0.862507	0.424827	0.901206	0.657387	0.708069	0.395962	2.80921e-05	0.518206	0.53349	0.395881	0.00263906	0.374129	0.501684	0.786872	0.283739	0.379309	0.000233008	0.380116	0.397902	0.771014	0.55126	0.0917929	0.986322	0.0210652	0.730601	0.0504717	0.728322	0.457358	0.439306
***	***	***					L.LDL.C	0.420361	0.99784	0.025526	0.246311	0.0405207	0.477174	0.108751	0.133975	0.539559	0.568708	0.718621	0.098536	0.987295	0.323349	0.929362	0.279658	0.843182	0.312126	1.47305e-05	0.67001	0.365152	0.61075	0.000898157	0.518506	0.452378	0.876278	0.242779	0.257736	6.55388e-05	0.663633	0.655645	0.984042	0.667667	0.0376826	0.877282	0.0125156	0.587285	0.0209165	0.628486	0.457507	0.5155
***	***	***					L.LDL.CE	0.383062	0.99613	0.0260241	0.235228	0.042417	0.458679	0.0784949	0.309959	0.587209	0.562713	0.79063	0.238122	0.98703	0.315028	0.735313	0.657387	0.775628	0.31968	1.78522e-05	0.797233	0.408974	0.689656	0.0010953	0.611737	0.439815	0.905293	0.209685	0.232265	8.65231e-05	0.66219	0.640776	0.989844	0.718817	0.0442326	0.567342	0.0131442	0.509815	0.0217786	0.575199	0.464544	0.537945
***	***	***					L.LDL.FC	0.445651	0.99658	0.0140071	0.300701	0.0366679	0.528715	0.163771	0.133975	0.434671	0.653983	0.613256	0.098536	0.947103	0.399595	0.929362	0.279658	0.843182	0.301493	1.06509e-05	0.78393	0.315466	0.495413	0.00113973	0.285481	0.427468	0.950846	0.234248	0.392401	5.55097e-05	0.777159	0.797867	0.967369	0.671262	0.0328894	0.877282	0.015895	0.769554	0.0202157	0.837337	0.367231	0.579084
*	***						L.LDL.TG	0.0728439	0.0889265	0.0071305	0.055478	0.0204309	0.0772674	0.0708887	0.133975	0.00442402	0.680731	0.245117	0.506811	0.0727997	0.183463	0.50566	0.0781407	0.436624	0.00672158	0.0010084	0.190259	4.57273e-07	0.1593	0.000457085	0.190518	0.0410946	0.132386	0.00823499	0.39986	0.000755588	7.92464e-06	8.97828e-08	0.494152	0.486061	0.000327762	0.809961	0.0247374	0.662749	2.17306e-05	0.458866	0.130019	0.540781
***	*	***					M.LDL.P	0.106322	0.495642	0.00210368	0.244451	0.00186167	0.770403	0.172898	0.846053	0.494596	0.620906	0.837029	0.196644	0.830023	0.906081	0.482195	0.825666	0.98157	0.810827	0.00259985	0.573465	0.56634	0.464098	0.151171	0.279782	0.657254	0.771184	0.737964	0.574915	0.0802626	0.0425189	0.0555395	0.853917	0.723588	0.810418	0.770074	0.334813	0.715279	0.666854	0.790804	0.746413	0.936206
***	**	***					M.LDL.L	0.189361	0.640138	0.00723659	0.203745	0.0116456	0.624953	0.0640282	0.554646	0.413567	0.591438	0.723607	0.142665	0.905726	0.499949	0.708424	0.912451	0.948391	0.668667	0.000146996	0.651607	0.929995	0.576941	0.0193266	0.555866	0.542643	0.745986	0.287966	0.255926	0.00347002	0.133287	0.233318	0.970993	0.705658	0.276444	0.809961	0.0388371	0.455521	0.147795	0.588326	0.779669	0.711377
***	**	***					M.LDL.PL	0.236892	0.616323	0.0143572	0.200848	0.0198501	0.568953	0.0623128	0.554646	0.487229	0.51027	0.749957	0.238122	0.830799	0.520937	0.578776	0.8834	0.843182	0.656077	0.000160305	0.647036	0.976575	0.641343	0.0224182	0.574835	0.494963	0.789273	0.24792	0.246337	0.00360795	0.141425	0.318327	0.931177	0.70516	0.2757	0.666271	0.0374017	0.526599	0.122063	0.664821	0.854894	0.760425
***	***	***					M.LDL.C	0.231265	0.822883	0.00694551	0.145799	0.0186262	0.581564	0.054782	0.554646	0.592574	0.538478	0.993385	0.216838	0.851565	0.380577	0.62958	0.912451	0.98157	0.479457	2.33367e-05	0.937259	0.78922	0.64009	0.00424648	0.583425	0.422773	0.660579	0.168771	0.232476	0.000658784	0.270811	0.453569	0.885059	0.626559	0.143044	0.69182	0.0143695	0.495956	0.0582628	0.640889	0.573704	0.649897
***	***	***					M.LDL.CE	0.188099	0.731019	0.00387679	0.123391	0.00957728	0.673883	0.0720227	0.846053	0.504163	0.595162	0.965613	0.283918	0.94103	0.440099	0.459214	0.825666	0.948391	0.622166	2.95382e-05	0.818089	0.943422	0.564301	0.00620581	0.540831	0.467628	0.573114	0.202621	0.212923	0.00200277	0.148071	0.268355	0.864634	0.686725	0.234913	0.531776	0.0306909	0.390765	0.123489	0.561115	0.60101	0.581318
***	***	***					M.LDL.FC	0.396266	0.979571	0.0419535	0.201069	0.0574885	0.446483	0.0398009	0.309959	0.874645	0.516323	0.969579	0.142665	0.82847	0.389059	0.873149	0.476327	1	0.261922	1.1522e-05	0.852567	0.390187	0.83478	0.00414348	0.568802	0.360373	0.808547	0.148262	0.209048	9.26721e-05	0.719391	0.943541	0.952156	0.665059	0.0494287	0.704702	0.00667748	0.808268	0.0121219	0.807214	0.625382	0.759622
*	***						M.LDL.TG	0.0877193	0.0763746	0.0062254	0.0535406	0.0211938	0.0950122	0.218753	0.133975	0.0182429	0.707877	0.209069	0.672697	0.0900993	0.217784	0.393355	0.027396	0.269582	0.00318487	0.00232541	0.230676	4.14143e-07	0.265724	0.00121737	0.264277	0.05686	0.0885666	0.00512773	0.551067	0.00121848	2.04456e-06	1.12204e-07	0.519964	0.407289	0.00020764	0.958979	0.0278935	0.9593	2.97997e-05	0.59885	0.155832	0.28347
***		***					S.LDL.P	0.152273	0.405638	0.00399656	0.350266	0.00328007	0.749833	0.215307	0.846053	0.288749	0.508595	0.767678	0.416291	0.805261	0.7913	0.393355	0.630339	0.843182	0.535371	0.025103	0.731033	0.461927	0.606651	0.377987	0.182899	0.737521	0.982041	0.713992	0.664402	0.205217	0.0243735	0.0458049	0.905919	0.658116	0.984053	0.704702	0.765803	0.997912	0.815149	0.74913	0.850482	0.692255
***		***					S.LDL.L	0.148325	0.249537	0.0104669	0.542465	0.00721227	0.935732	0.0933971	0.554646	0.382638	0.753218	0.698793	0.142665	0.819684	0.925934	0.708424	0.912451	0.677745	0.611137	0.0165978	0.822996	0.489418	0.546395	0.348054	0.246694	0.903353	0.791141	0.954464	0.51583	0.117228	0.0534867	0.0871376	0.890088	0.983824	0.824168	0.54353	0.478895	0.920781	0.687643	0.779603	0.670149	0.621038
		**					S.LDL.PL	0.116244	0.0671146	0.0417257	0.822164	0.0121288	0.79346	0.156586	0.846053	0.234244	0.937374	0.55016	0.159556	0.686913	0.292387	0.929362	0.970779	0.41008	0.222409	0.408152	0.750147	0.18336	0.57943	0.567651	0.0746317	0.719654	0.425058	0.167642	0.991262	0.878432	0.05551	0.052827	0.94347	0.440231	0.590987	0.823349	0.469984	0.866146	0.583258	0.93618	0.322526	0.254546
***	**	***					S.LDL.C	0.200141	0.470288	0.0106999	0.297882	0.0144487	0.824195	0.0923166	0.554646	0.558645	0.645243	0.924696	0.074438	0.983856	0.750105	0.845218	0.712443	0.98157	0.883336	0.000533149	0.877356	0.974592	0.644914	0.0680811	0.296198	0.674064	0.984527	0.525009	0.340443	0.0119547	0.167462	0.265634	0.924313	0.806676	0.348434	0.770074	0.123338	0.848674	0.239415	0.710874	0.99949	0.879801
***	**	***					S.LDL.CE	0.183646	0.452102	0.0039069	0.222275	0.00767653	0.746082	0.0924704	0.846053	0.509075	0.654985	0.806028	0.283918	0.852345	0.793272	0.459214	0.825666	1	0.982343	0.000700053	0.81074	0.756847	0.558211	0.0552936	0.400561	0.615033	0.828205	0.514324	0.296501	0.0221017	0.0738747	0.124804	0.755393	0.69318	0.465689	0.531776	0.178444	0.635934	0.373795	0.592862	0.952499	0.983606
***	*	***					S.LDL.FC	0.325674	0.603102	0.0976482	0.521366	0.0762567	0.680763	0.0505278	0.554646	0.99462	0.623482	0.994708	0.0859672	0.859639	0.815208	0.845218	0.525931	0.64364	0.676588	0.000973492	0.94227	0.535414	0.82566	0.16029	0.234742	0.611852	0.764828	0.563261	0.524674	0.00534364	0.886189	0.976189	0.989846	0.869373	0.221579	0.796617	0.0787655	0.706295	0.0775867	0.90526	0.880145	0.560842
	***						S.LDL.TG	0.133813	0.140202	0.00372631	0.0947425	0.0215438	0.0769503	0.260136	0.133975	0.0377784	0.600104	0.259444	0.962817	0.212102	0.357806	0.276771	0.027396	0.462991	0.00787338	0.0109929	0.343579	5.74513e-06	0.272686	0.00737463	0.36751	0.112228	0.0908373	0.0206953	0.569793	0.00167596	1.95242e-06	3.74606e-07	0.55713	0.585409	0.000835501	0.986322	0.0157364	0.74583	9.96066e-06	0.58055	0.246722	0.421604
	*				**		XL.HDL.P	0.78859	0.101203	0.684119	0.0255466	0.780215	0.762526	0.411765	0.309959	0.19754	0.206826	0.647679	0.962817	0.233086	0.0291627	0.436737	0.319234	0.0760362	0.152946	0.00160509	0.369117	0.421889	0.39558	0.0306292	0.216745	0.088032	0.0987254	0.0545143	0.401982	0.178698	0.841379	0.277416	0.306205	0.293601	0.607301	0.104027	0.0227048	0.198966	0.137104	0.461979	0.663817	0.00225172
	*				**		XL.HDL.L	0.73352	0.106436	0.521464	0.0162873	0.962614	0.791715	0.324761	0.309959	0.221484	0.168666	0.565933	0.962817	0.154679	0.031615	0.436737	0.319234	0.0760362	0.173887	0.00180044	0.438444	0.653828	0.280618	0.0297848	0.178068	0.0651743	0.0887009	0.0496975	0.28645	0.19656	0.836272	0.505263	0.307521	0.241448	0.666588	0.104027	0.020557	0.147485	0.177686	0.535558	0.625609	0.00433011
*	*				**		XL.HDL.PL	0.66237	0.160508	0.692896	0.0242866	0.927486	0.957152	0.175606	0.309959	0.210789	0.163253	0.612082	0.707689	0.205573	0.0359148	0.50566	0.319234	0.0760362	0.142657	0.00125642	0.241254	0.63572	0.248567	0.0230978	0.173933	0.0705992	0.155089	0.0461991	0.256295	0.140791	0.887201	0.444088	0.312598	0.247336	0.466835	0.0860275	0.0120152	0.185262	0.103808	0.521612	0.851885	0.00645231
			*		**		XL.HDL.C	0.803357	0.103953	0.403246	0.0209455	0.996916	0.702055	0.734924	0.554646	0.401002	0.195627	0.50195	0.925695	0.135839	0.0214739	0.603986	0.525931	0.132777	0.298229	0.00862814	0.338598	0.866763	0.40285	0.0508762	0.172131	0.0962132	0.09277	0.0773302	0.269055	0.354545	0.733337	0.851441	0.331818	0.295666	0.97387	0.178094	0.0457199	0.107866	0.356187	0.696895	0.587351	0.00172277
			*		***		XL.HDL.CE	0.702092	0.0973428	0.356932	0.0296639	0.942856	0.667519	0.980382	0.554646	0.564105	0.200363	0.450846	0.925695	0.159802	0.0227971	0.50566	0.525931	0.120574	0.356437	0.0221643	0.304931	0.999084	0.465749	0.0874642	0.21947	0.129915	0.100084	0.111662	0.345945	0.489137	0.649266	0.933092	0.297742	0.248957	0.849574	0.158835	0.0677575	0.15658	0.441615	0.686588	0.592611	0.00115432
*	**				*		XL.HDL.FC	0.91943	0.0923881	0.713781	0.0118793	0.649913	0.686866	0.081055	0.309959	0.0755816	0.134448	0.763871	0.962817	0.0990553	0.0134199	0.708424	0.476327	0.1618	0.137416	0.000223887	0.384944	0.426792	0.224071	0.00818361	0.051786	0.0356104	0.08199	0.0135953	0.162946	0.0326946	0.866097	0.252106	0.410582	0.213753	0.291213	0.198672	0.00313329	0.119374	0.0643668	0.605375	0.373278	0.0396659
**	***						XL.HDL.TG	0.403167	0.153559	0.0146257	0.0201905	0.111362	0.115678	0.00863925	0.133975	0.00764942	0.254083	0.438767	0.851885	0.0925624	0.258437	0.242706	0.0781407	0.493331	0.00519398	0.000202638	0.509934	2.71637e-05	0.13578	0.00952681	0.219784	0.039468	0.0461858	0.0194828	0.304291	0.000349414	0.000343887	2.74586e-06	0.843939	0.290137	0.00057366	0.717652	0.00238869	0.816598	1.26245e-05	0.966808	0.42068	0.41723
			***		**		L.HDL.P	0.418684	0.248181	0.230094	0.0760031	0.695523	0.26036	0.604866	0.846053	0.962928	0.440764	0.461046	0.360402	0.198711	0.157348	0.436737	0.57733	0.0254905	0.863894	0.220077	0.0674804	0.520397	0.982419	0.778246	0.944283	0.349651	0.207076	0.87101	0.898403	0.48791	0.408965	0.595148	0.191388	0.315932	0.258124	0.0563401	0.657922	0.543224	0.811517	0.65084	0.950411	0.00510177
			***		*		L.HDL.L	0.505997	0.230281	0.236114	0.0975213	0.541221	0.247758	0.809144	0.846053	0.83054	0.341374	0.510557	0.475797	0.137105	0.244688	0.50566	0.57733	0.0368662	0.929233	0.332963	0.112036	0.355081	0.74414	0.998674	0.981634	0.349564	0.27487	0.964443	0.956791	0.269762	0.242526	0.402089	0.228207	0.304497	0.138773	0.0903239	0.844204	0.503655	0.517725	0.686588	0.979399	0.0138048
			***		*		L.HDL.PL	0.67588	0.220118	0.278	0.108718	0.501701	0.202864	0.998811	0.846053	0.639821	0.29248	0.605061	0.333899	0.0989844	0.422894	0.603986	0.405662	0.0254905	0.892525	0.538074	0.128708	0.276462	0.577126	0.680419	0.98295	0.331159	0.342791	0.766059	0.936601	0.166629	0.196584	0.339406	0.243121	0.276787	0.123146	0.0531909	0.990291	0.56952	0.409039	0.610651	0.895699	0.0314536
			***		**		L.HDL.C	0.415796	0.211797	0.179495	0.0843976	0.515803	0.319905	0.504851	0.846053	0.860269	0.406525	0.492354	0.475797	0.143007	0.147481	0.50566	0.57733	0.043254	0.915871	0.313522	0.112831	0.380973	0.952747	0.774079	0.903606	0.347739	0.169907	0.84513	0.812018	0.425794	0.234705	0.323274	0.197348	0.308804	0.149802	0.165108	0.678101	0.388288	0.608244	0.845215	0.763036	0.00396794
			***		**		L.HDL.CE	0.372578	0.220341	0.139637	0.122521	0.440412	0.254156	0.38199	0.846053	0.736959	0.433852	0.374617	0.475797	0.150694	0.156968	0.50566	0.57733	0.0368662	0.961857	0.370997	0.084097	0.345922	0.864844	0.854451	0.959899	0.419804	0.194472	0.965036	0.990687	0.393711	0.200943	0.27037	0.151376	0.318239	0.114853	0.165108	0.780866	0.418088	0.518963	0.817889	0.712229	0.00398938
			***		**		L.HDL.FC	0.646444	0.194474	0.41053	0.0564403	0.769491	0.395243	0.958994	0.554646	0.527837	0.215779	0.617959	0.538609	0.157577	0.124456	0.459214	0.525931	0.0368662	0.706852	0.200378	0.127835	0.592077	0.466741	0.652536	0.550983	0.208038	0.206125	0.571575	0.667974	0.58852	0.376217	0.71704	0.280649	0.249969	0.325196	0.0818647	0.419441	0.334965	0.87609	0.659972	0.900303	0.00797942
							L.HDL.TG	0.984939	0.527708	0.0854442	0.841031	0.367232	0.722322	0.0180977	0.309959	0.0256146	0.636923	0.589967	0.962817	0.892857	0.815316	0.352169	0.319234	0.911618	0.910676	0.48295	0.446117	0.133539	0.282808	0.447904	0.754734	0.745746	0.785939	0.87665	0.881318	0.571289	0.10879	0.00554709	0.823702	0.383771	0.481027	0.29413	0.791743	0.408817	0.13337	0.498911	0.426112	0.173095
***	***	***	***			**	M.HDL.P	0.860197	0.87815	0.985617	0.103877	0.68909	0.00776977	0.152073	0.554646	0.87408	0.698743	0.702497	0.538609	0.568089	0.0926817	0.655533	0.912451	0.775628	0.0190139	1.62761e-05	0.541274	0.0538147	0.722565	1.67521e-05	0.0670572	0.204064	0.312593	0.00222557	0.0028011	8.1114e-08	0.0909354	0.0516986	0.256335	0.884152	0.000366139	0.171528	0.000116381	0.268926	0.000230439	0.332999	0.799858	0.714165
***	***	***	***			**	M.HDL.L	0.724708	0.937822	0.97837	0.102621	0.67916	0.0118906	0.178595	0.846053	0.95786	0.88277	0.660928	0.44561	0.495227	0.0822014	0.482195	0.825666	0.809981	0.0231349	1.53417e-05	0.588765	0.0568677	0.900227	1.48884e-05	0.0824564	0.25946	0.305092	0.0017138	0.00385968	1.42831e-07	0.109624	0.0685854	0.274688	0.952794	0.000525736	0.0993225	0.000139039	0.250675	0.000330383	0.395863	0.875508	0.840215
***	***	***	***			**	M.HDL.PL	0.5466	0.909823	0.780193	0.0733469	0.68214	0.0110474	0.252425	0.554646	0.865157	0.945775	0.716133	0.538609	0.421304	0.0502989	0.50566	0.912451	0.880093	0.0278885	6.42757e-06	0.745355	0.0547056	0.923459	7.30049e-06	0.0848201	0.274148	0.231402	0.000963508	0.00557999	1.44942e-07	0.115726	0.0693164	0.291759	0.960566	0.000902449	0.184806	0.000153996	0.224803	0.00032155	0.292932	0.874903	0.963515
***	***	**	***			*	M.HDL.C	0.884197	0.997615	0.533258	0.227694	0.521825	0.0109951	0.0806876	0.554646	0.45207	0.598519	0.68895	0.63824	0.752858	0.229271	0.873149	0.712443	0.613404	0.029248	0.000205155	0.362204	0.0453709	0.426305	0.000283806	0.0713242	0.256978	0.499643	0.00947216	0.00445489	4.47129e-07	0.0602703	0.0359173	0.345211	0.937794	0.000407061	0.213125	0.000247909	0.391706	0.00025219	0.503418	0.812232	0.469055
***	***	**	***			**	M.HDL.CE	0.784096	0.902892	0.432144	0.237159	0.454186	0.00921582	0.0448923	0.554646	0.327424	0.565648	0.693865	0.63824	0.810747	0.201258	0.873149	0.712443	0.613404	0.0305154	0.000198227	0.319102	0.0315638	0.32662	0.000328263	0.0674904	0.236736	0.526781	0.00792389	0.00509696	5.06154e-07	0.0469158	0.0253728	0.320746	0.938326	0.00045575	0.213125	0.000211619	0.390829	0.000189383	0.52925	0.793045	0.381707
***	***	***	***			*	M.HDL.FC	0.883745	0.863181	0.95009	0.259082	0.70205	0.0170813	0.305666	0.554646	0.984282	0.880584	0.592278	0.416291	0.447486	0.196321	0.603986	0.8834	0.358581	0.0445676	0.000251468	0.381394	0.0824131	0.831108	0.000155549	0.156864	0.382688	0.494285	0.00752564	0.0118201	1.48185e-06	0.137602	0.117908	0.257702	0.869787	0.000900613	0.158835	0.000863762	0.396484	0.0010569	0.483789	0.99694	0.61894
					*		M.HDL.TG	0.653519	0.248905	0.0338563	0.483553	0.202493	0.919746	0.0693986	0.554646	0.0731909	0.962456	0.220005	0.925695	0.617856	0.284498	0.50566	0.525931	0.743541	0.888821	0.472733	0.798526	0.164727	0.324688	0.146127	0.380164	0.865847	0.382412	0.605387	0.476895	0.839139	0.033508	0.00872436	0.420065	0.168514	0.532426	0.531776	0.533892	0.183841	0.443175	0.437829	0.424396	0.0177561
***	***	***	**				S.HDL.P	0.693265	0.532415	0.351509	0.0263435	0.679267	0.0474866	0.00575928	0.133975	0.387715	0.173257	0.874804	0.707689	0.650824	0.0604609	0.762463	0.428692	0.911618	0.0492898	1.3765e-07	0.793653	0.175684	0.456625	3.53469e-05	0.109103	0.0777143	0.232158	0.0015615	0.00202402	1.80404e-07	0.553992	0.198843	0.526221	0.595364	0.00719529	0.520126	1.20489e-05	0.145163	0.000236061	0.591516	0.711851	0.843663
***	***	***	**			*	S.HDL.L	0.530848	0.43335	0.343362	0.00758238	0.812057	0.0261745	0.0390948	0.309959	0.805488	0.408303	0.878728	0.815318	0.801152	0.0144281	0.681823	0.657387	0.291193	0.0121968	6.68814e-09	0.884815	0.0956586	0.895335	3.63761e-07	0.0707748	0.100968	0.0875312	0.000101182	0.00123408	1.56458e-08	0.468879	0.164572	0.717964	0.38322	0.000974803	0.420312	2.45283e-06	0.0885453	7.97204e-05	0.328491	0.600341	0.233162
***	***	**	**		*	**	S.HDL.PL	0.69419	0.226602	0.478135	0.00317964	0.889983	0.0226079	0.118766	0.554646	0.889515	0.421682	0.83314	0.815318	0.518316	0.00929802	0.50566	0.912451	0.41008	0.00181109	2.1549e-09	0.952298	0.0220088	0.854349	1.21182e-08	0.0434763	0.0498354	0.0172507	1.59425e-05	0.0028132	1.09308e-08	0.214494	0.083503	0.854631	0.138386	5.78062e-05	0.359267	1.14031e-06	0.101247	3.29339e-05	0.256895	0.433278	0.0261472
***	***	***	**				S.HDL.C	0.741017	0.577383	0.477251	0.0500434	0.800375	0.0485444	0.00452246	0.133975	0.284367	0.209931	0.851321	0.416291	0.781018	0.103489	0.985858	0.279658	0.948391	0.0505658	1.28214e-06	0.84022	0.188787	0.386527	0.000177276	0.117826	0.0935792	0.338657	0.0038803	0.00362687	4.13307e-07	0.536535	0.172732	0.555428	0.681787	0.00832055	0.591542	2.10679e-05	0.226483	0.000300251	0.7237	0.905263	0.983976
***	***	***	**				S.HDL.CE	0.742494	0.55826	0.617606	0.0607486	0.926316	0.0435648	0.00358119	0.133975	0.210362	0.189339	0.73361	0.888697	0.727757	0.0673788	0.901206	0.279658	0.880093	0.0471994	9.32276e-07	0.850095	0.136349	0.326352	0.000201198	0.135162	0.0883532	0.367865	0.00239914	0.00599931	5.20649e-07	0.365955	0.0958967	0.471399	0.784446	0.00989803	0.567342	1.80712e-05	0.23051	0.000151442	0.780659	0.86564	0.923046
***	***	***	**				S.HDL.FC	0.537221	0.935803	0.117903	0.102688	0.472263	0.0888797	0.0556041	0.554646	0.952603	0.457152	0.949759	0.707689	0.754556	0.119139	0.459214	0.8834	0.613404	0.121004	1.43235e-05	0.84022	0.602886	0.856459	0.000195959	0.186173	0.2931	0.428611	0.0222754	0.00654315	9.34339e-06	0.609471	0.961341	0.593285	0.743623	0.033186	0.213125	0.000222267	0.182692	0.00577645	0.318878	0.968849	0.944972
			*		*		S.HDL.TG	0.541568	0.538598	0.035154	0.804357	0.107443	0.52246	0.228126	0.309959	0.0798092	0.683021	0.30562	0.815318	0.780687	0.548768	0.482195	0.192166	0.775628	0.39691	0.873703	0.325524	0.0209144	0.473219	0.881733	0.580641	0.97185	0.437516	0.625365	0.895666	0.204346	0.000703087	0.000605449	0.322231	0.271771	0.0835964	0.890845	0.818301	0.2408	0.0470465	0.573568	0.743218	0.0256874
*	***		***				XXL.VLDL.PL.pct	0.164147	0.943474	0.14979	0.153437	0.0713383	0.0926148	0.0216578	0.363217	0.0120233	0.952677	0.0240968	0.557857	0.830685	0.171399	0.672697	0.63121	0.793006	0.546662	0.0159896	0.116513	0.00523951	0.107082	0.0289405	0.524494	0.429538	0.72322	0.123844	0.193442	0.0177706	0.00405299	0.00143144	0.139524	0.623298	0.0675599	0.34581	0.372264	0.428017	0.00344764	0.444079	0.58174	0.488755
							XXL.VLDL.C.pct	0.436849	0.169935	0.182558	0.443021	0.312113	0.676081	0.822348	0.143811	0.698193	0.192652	0.0342482	0.00817017	0.780374	0.573031	0.00307611	0.0300992	0.582143	0.339069	0.70104	0.0195263	0.141377	0.726839	0.819961	0.60043	0.677095	0.874058	0.585474	0.872671	0.258738	0.0139091	0.0798654	0.0781529	0.157439	0.712556	0.0611768	0.00295803	0.601514	0.895099	0.497584	0.536038	0.853551
							XXL.VLDL.CE.pct	0.327704	0.28789	0.103206	0.319626	0.375454	0.795165	0.756462	0.363217	0.95639	0.265074	0.244464	0.0781407	0.541275	0.450312	0.142665	0.26433	1	0.294098	0.646797	0.292445	0.124016	0.293689	0.890582	0.786398	0.596647	0.651336	0.872212	0.612338	0.326436	0.0463222	0.118939	0.294519	0.268134	0.632807	0.411616	0.00302327	0.558498	0.799925	0.489273	0.731992	0.835032
	**						XXL.VLDL.FC.pct	0.562789	0.303148	0.135353	0.121934	0.202547	0.328038	0.0950369	0.143811	0.058721	0.513762	0.00287557	0.161938	0.936221	0.369873	0.0639241	0.216437	0.536409	0.799239	0.247996	0.0119535	0.0628691	0.265362	0.155863	0.529195	0.616129	0.152473	0.112281	0.210723	0.800084	0.0073231	0.0156796	0.0174211	0.780702	0.210045	0.0371834	0.957102	0.669701	0.201269	0.566811	0.898006	0.55345
							XXL.VLDL.TG.pct	0.572062	0.119109	0.119216	0.694994	0.358455	0.529241	0.474446	0.143811	0.400244	0.133446	0.0120938	0.0958914	0.932532	0.721623	0.0639241	0.216437	0.461806	0.528297	0.962616	0.00721152	0.0683456	0.96639	0.568185	0.739884	0.831629	0.947373	0.489934	0.865063	0.597872	0.00554052	0.0323743	0.0430428	0.12783	0.532974	0.0371834	0.0157382	0.851345	0.684434	0.419296	0.708229	0.660684
*	***		**				XL.VLDL.PL.pct	0.093118	0.959218	0.0142584	0.09695	0.000663853	0.00738647	7.93687e-05	0.554646	0.0019787	0.278671	0.0769955	0.12687	0.483374	0.0128171	0.294724	0.712443	0.33626	0.260949	0.0130397	0.24434	0.00372028	0.0140058	0.00197578	0.00447565	0.265612	0.695369	0.0063379	0.123094	0.00689719	0.000995081	2.60037e-05	0.0504691	0.854971	0.0142939	0.205825	0.00268316	0.144867	7.66538e-05	0.460014	0.393211	0.198045
		*					XL.VLDL.C.pct	0.355233	0.65193	0.539018	0.715334	0.217458	0.724862	0.0433423	0.554646	0.258926	0.671739	0.236904	0.0639241	0.298958	0.0315121	0.168458	0.525931	0.98157	0.216987	0.935922	0.794361	0.761288	0.298052	0.430931	0.0225632	0.57669	0.770959	0.551394	0.674292	0.50954	0.890607	0.622428	0.159264	0.956553	0.8602	0.603782	0.368128	0.00614143	0.559528	0.339663	0.279015	0.848159
		*					XL.VLDL.CE.pct	0.611956	0.4081	0.785781	0.570901	0.565254	0.819791	0.576268	0.554646	0.769646	0.225722	0.305392	0.0639241	0.692459	0.162886	0.155489	0.525931	0.948391	0.135672	0.274848	0.698445	0.379899	0.675022	0.75738	0.146229	0.389142	0.589055	0.907175	0.983048	0.0760901	0.737527	0.7355	0.350258	0.625951	0.501135	0.508582	0.0270793	0.0152647	0.103743	0.534207	0.278442	0.627684
	*		**				XL.VLDL.FC.pct	0.304216	0.656342	0.241138	0.0700759	0.022201	0.0466189	0.00010495	0.554646	0.0657705	0.756815	0.0119169	0.00112701	0.12308	0.0294287	0.0113411	0.225149	0.132777	0.947839	0.0971832	0.403605	0.554142	0.0258682	0.00488272	0.0012558	0.698961	0.919796	0.0110794	0.22365	0.387995	0.148525	0.0268153	0.0432035	0.614094	0.323085	0.0259636	0.080034	0.168083	0.0463988	0.381376	0.113517	0.962194
		*					XL.VLDL.TG.pct	0.18036	0.629339	0.210201	0.240257	0.0237136	0.142636	0.000790847	0.309959	0.0642557	0.773532	0.0361366	0.00307611	0.191955	0.0125266	0.00270528	0.192166	0.249917	0.569051	0.670959	0.615359	0.675306	0.0406341	0.029128	0.0012482	0.974931	0.823872	0.0802365	0.337669	0.79196	0.143577	0.0523888	0.0121477	0.983221	0.649696	0.077834	0.621782	0.00830387	0.284652	0.226433	0.151225	0.767051
*	***		***				L.VLDL.PL.pct	0.160676	0.748424	0.0216043	0.429921	0.0472447	0.0476766	0.0302202	0.554646	0.00703803	0.959692	0.0849161	0.216838	0.980801	0.316691	0.436737	0.525931	0.677745	0.291433	0.0362743	0.141466	0.000245226	0.144111	0.0182061	0.213539	0.313127	0.979038	0.0246035	0.262806	0.00519381	0.000126579	7.06947e-05	0.241467	0.345582	0.0105634	0.213125	0.130828	0.445803	0.000762038	0.679743	0.757787	0.219888
	**		**				L.VLDL.C.pct	0.0766102	0.940835	0.0398501	0.0587207	0.00609107	0.0143428	0.000113059	0.309959	0.00847698	0.663529	0.00912732	0.00307611	0.518296	0.0100198	0.00927422	0.192166	0.385323	0.685254	0.120102	0.122207	0.0283111	0.038892	0.00407101	0.00834651	0.525988	0.543594	0.00289399	0.13005	0.0723767	0.00237475	0.000624105	0.0167505	0.798347	0.0785375	0.0102722	0.0685718	0.0808509	0.00996774	0.0860718	0.399538	0.541508
	**		**				L.VLDL.CE.pct	0.126574	0.957957	0.0936119	0.0758211	0.00873424	0.0133141	8.32634e-05	0.309959	0.0110436	0.976612	0.0188477	0.00307611	0.436662	0.00516963	0.0164089	0.192166	0.493331	0.537403	0.0953755	0.176021	0.0953998	0.0397546	0.0094387	0.00179078	0.520307	0.438011	0.00339074	0.0515752	0.113319	0.0207204	0.00215685	0.0283342	0.801524	0.103124	0.0135892	0.0558392	0.0427736	0.01607	0.0774891	0.486208	0.666189
	**		***				L.VLDL.FC.pct	0.0349705	0.897981	0.00737858	0.156323	0.00844982	0.0217836	0.00125807	0.846053	0.00616402	0.587437	0.0162069	0.112165	0.598625	0.050864	0.182053	0.970779	0.580941	0.582496	0.0789525	0.0957093	0.00166786	0.0833095	0.0153138	0.139569	0.488087	0.994687	0.0150107	0.376637	0.0171416	0.00038293	0.000117694	0.0991969	0.506819	0.0250056	0.0701631	0.156917	0.347148	0.00914344	0.164474	0.749014	0.205206
*	***		***				L.VLDL.TG.pct	0.0555701	0.902557	0.0392937	0.0871032	0.00641106	0.00729499	0.000249542	0.846053	0.0022371	0.980772	0.0219435	0.0859672	0.908088	0.0165696	0.211126	0.970779	0.613404	0.640407	0.0369658	0.127084	0.00267588	0.0162434	0.00369131	0.0136111	0.297114	0.604361	0.0148877	0.0777539	0.0164261	0.000554538	0.000130517	0.0144749	0.426882	0.0920506	0.077834	0.0546751	0.0590204	0.00140418	0.128645	0.725203	0.198291
	**		*				M.VLDL.PL.pct	0.101578	0.454183	0.0823909	0.0902162	0.00239835	0.0221946	0.000468584	0.309959	0.00660191	0.947291	0.0371276	0.00307611	0.688381	0.000516425	0.0194545	0.192166	0.291193	0.563192	0.0925685	0.0913904	0.0981895	0.00956826	0.0160209	0.000763825	0.464848	0.492856	0.0666346	0.0452191	0.143308	0.0201949	0.00113375	0.0256002	0.870465	0.531105	0.0124109	0.0589279	0.016686	0.00502155	0.0281825	0.634663	0.767736
		**					M.VLDL.C.pct	0.356617	0.884649	0.240381	0.951802	0.0135105	0.708351	0.151182	0.133975	0.282011	0.742584	0.221974	0.00461137	0.299819	0.13545	0.0462359	0.0781407	0.33626	0.632957	0.233087	0.67928	0.302027	0.107755	0.887387	0.00622514	0.706414	0.783142	0.910136	0.317565	0.231298	0.995964	0.48127	0.181383	0.930496	0.268605	0.330526	0.84589	0.089365	0.559901	0.313905	0.35905	0.928971
		**					M.VLDL.CE.pct	0.41935	0.95493	0.38503	0.86779	0.0267561	0.915621	0.273665	0.133975	0.51429	0.843444	0.477612	0.074438	0.288786	0.205697	0.0736061	0.0781407	0.33626	0.493259	0.0763924	0.619869	0.100288	0.121612	0.566045	0.0119022	0.56128	0.653426	0.849569	0.31799	0.105946	0.605614	0.948613	0.152808	0.872499	0.109859	0.485822	0.567239	0.123675	0.285869	0.411966	0.331682	0.936968
							M.VLDL.FC.pct	0.237073	0.517661	0.0973132	0.292631	0.00717011	0.149841	0.0200818	0.309959	0.077262	0.685313	0.0567382	0.00307611	0.406175	0.0265577	0.00596121	0.192166	0.41008	0.783792	0.722603	0.250761	0.734387	0.0587692	0.252539	0.00322054	0.807439	0.573114	0.132171	0.0892641	0.861803	0.174218	0.0282045	0.174725	0.968989	0.920201	0.0630029	0.195774	0.0633458	0.225479	0.120994	0.577988	0.845913
		**					M.VLDL.TG.pct	0.309245	0.833965	0.295441	0.505454	0.0073457	0.263424	0.0368884	0.309959	0.0940486	0.818865	0.132402	0.00307611	0.411119	0.0388469	0.0113411	0.192166	0.41008	0.607928	0.846833	0.384944	0.728339	0.0241629	0.50773	0.00213873	0.996797	0.898995	0.786757	0.0931237	0.510902	0.532623	0.155472	0.0343591	0.685598	0.241291	0.0903239	0.733808	0.0101544	0.675861	0.0681285	0.542053	0.648586
**	*	***					S.VLDL.PL.pct	0.208465	0.977411	0.21629	0.480641	0.0729009	0.77143	0.410043	0.309959	0.681061	0.713687	0.456952	0.216838	0.533345	0.544156	0.294724	0.319234	0.98157	0.395898	0.00653171	0.994976	0.132024	0.988958	0.225979	0.0570447	0.237798	0.746117	0.4931	0.920796	0.0170353	0.530938	0.47968	0.270627	0.956946	0.102189	0.508582	0.0887897	0.274968	0.0604447	0.311906	0.587351	0.64088
*		***					S.VLDL.C.pct	0.190594	0.981775	0.161942	0.497395	0.0223124	0.584159	0.364716	0.133975	0.565726	0.54481	0.275818	0.038173	0.227286	0.178342	0.109784	0.0781407	0.229817	0.518505	0.0433988	0.358775	0.185088	0.465005	0.436688	0.0102115	0.278187	0.534467	0.834169	0.556304	0.280126	0.77824	0.835561	0.187591	0.805046	0.317606	0.339971	0.426517	0.274734	0.327755	0.393622	0.376532	0.53035
		*	**				S.VLDL.CE.pct	0.0636046	0.734291	0.1189	0.786729	0.016996	0.0737942	0.0582365	0.133975	0.178771	0.624587	0.122155	0.00307611	0.223906	0.0399968	0.00359188	0.027396	0.0967978	0.869403	0.648053	0.123532	0.737923	0.21687	0.51284	0.00533357	0.798765	0.703983	0.397901	0.289375	0.700374	0.64779	0.266567	0.0600721	0.801272	0.993171	0.0472475	0.835667	0.155088	0.708079	0.0746479	0.409682	0.357616
***	**	***					S.VLDL.FC.pct	0.364956	0.713343	0.312318	0.232974	0.100384	0.540335	0.600165	0.309959	0.639992	0.638038	0.562536	0.142665	0.382339	0.803954	0.332432	0.192166	0.708069	0.265747	0.000625601	0.909744	0.0271895	0.885987	0.0322128	0.0726458	0.109489	0.389785	0.331832	0.770461	0.00521017	0.326057	0.355116	0.502292	0.969294	0.0424774	0.94532	0.070726	0.645326	0.0169849	0.720307	0.40735	0.958553
*		***					S.VLDL.TG.pct	0.220923	0.901331	0.163563	0.363807	0.040666	0.908375	0.725935	0.133975	0.852723	0.534239	0.278864	0.038173	0.218139	0.29261	0.0736061	0.0781407	0.229817	0.414178	0.0202247	0.539158	0.121827	0.7089	0.261648	0.0210571	0.18506	0.439062	0.775188	0.76121	0.136804	0.638874	0.938393	0.233473	0.82551	0.184986	0.268313	0.248903	0.25255	0.166516	0.431154	0.426448	0.671856
***	***	***	***				XS.VLDL.PL.pct	0.621082	0.345722	0.0820122	0.0114242	0.986454	0.0147902	0.0755098	0.309959	0.933803	0.510605	0.543462	0.815318	0.921779	0.0103967	0.681823	0.657387	0.3125	0.0131881	1.04424e-10	0.894776	0.00908235	0.637106	9.45562e-10	0.435172	0.0205322	0.0309837	0.000506225	0.00329821	9.89575e-10	0.0313756	0.026276	0.28943	0.521591	0.00302303	0.349552	7.67246e-06	0.156343	2.29272e-06	0.15259	0.132966	0.189476
***	***	***					XS.VLDL.C.pct	0.755282	0.296348	0.621271	0.0678391	0.780139	0.119739	0.627539	0.309959	0.615159	0.712782	0.536803	0.851885	0.359178	0.379595	0.603986	0.192166	0.132777	0.0300781	3.49928e-06	0.667699	0.000139467	0.953817	2.99915e-05	0.427098	0.0174542	0.0647113	0.0366318	0.409381	8.43205e-05	0.00436318	0.0095405	0.713881	0.630639	0.000854377	0.756882	0.0289579	0.839863	8.62586e-05	0.409117	0.0734322	0.249593
***	***	***					XS.VLDL.CE.pct	0.648968	0.268098	0.560261	0.0421899	0.963394	0.0768639	0.513057	0.309959	0.701605	0.756642	0.4631	0.63824	0.406933	0.224065	0.762463	0.192166	0.132777	0.0177095	6.17639e-07	0.642477	7.3268e-05	0.936062	3.88241e-06	0.547872	0.0117859	0.0372614	0.0199671	0.258022	3.3792e-05	0.00185941	0.00524616	0.593285	0.615635	0.000584678	0.783321	0.0148303	0.792682	3.07243e-05	0.292538	0.0698686	0.167547
							XS.VLDL.FC.pct	0.952723	0.646617	0.950014	0.289243	0.136672	0.234011	0.863308	0.846053	0.32633	0.785789	0.491294	0.63824	0.81195	0.120111	0.789848	0.630339	0.843182	0.337928	0.271525	0.862468	0.772838	0.798962	0.0922055	0.0295701	0.470624	0.182696	0.0783192	0.0785341	0.295403	0.71575	0.332676	0.886136	0.780341	0.710927	0.986322	0.178903	0.451547	0.476134	0.104171	0.705661	0.10624
***	***	**					XS.VLDL.TG.pct	0.811195	0.448093	0.840663	0.159397	0.67751	0.460336	0.963151	0.309959	0.611694	0.75256	0.627409	0.851885	0.349222	0.946053	0.459214	0.192166	0.1938	0.0563543	0.000567362	0.463632	0.000360207	0.87549	0.00196505	0.260501	0.0896228	0.235618	0.177365	0.879271	0.00570253	0.00643937	0.0182763	0.970993	0.710928	0.00407497	0.823349	0.231082	0.752188	0.00211969	0.83383	0.120571	0.305611
***	***	**	***				IDL.PL.pct	0.886118	0.436584	0.0880676	0.0870918	0.808907	0.0532977	0.10782	0.309959	0.479413	0.764031	0.448821	0.925695	0.51099	0.294373	0.50566	0.941587	0.551709	0.402629	1.33742e-05	0.894776	0.225283	0.702601	6.34281e-05	0.410182	0.426291	0.314191	0.0025938	0.0332421	9.69816e-05	0.527577	0.156338	0.0825552	0.972573	0.168572	0.235903	0.00560245	0.391057	0.00703929	0.0966597	0.825554	0.843588
***	***	***	**				IDL.C.pct	0.818428	0.518284	0.276083	0.0498943	0.732569	0.0404173	0.142267	0.133975	0.714422	0.603126	0.377367	0.962817	0.847923	0.127138	0.845218	0.428692	0.212522	0.0527212	2.18243e-10	0.847624	0.000714018	0.917804	2.96123e-06	0.790506	0.0548007	0.173796	0.00138488	0.0326095	1.75832e-07	0.0193978	0.00688735	0.35945	0.74337	0.00197674	0.555387	0.00142392	0.517189	3.59482e-05	0.381667	0.156723	0.817437
***	***	***	**				IDL.CE.pct	0.524022	0.688611	0.0624338	0.0216188	0.545843	0.0288685	0.244556	0.133975	0.871857	0.663398	0.518147	0.962817	0.989678	0.049898	0.957589	0.428692	0.132777	0.0624145	6.93782e-12	0.852567	0.00344958	0.575561	1.80073e-07	0.853987	0.0724306	0.0790338	0.000408783	0.0232968	1.03413e-07	0.0640735	0.0240738	0.33691	0.795841	0.00820601	0.628527	0.00103991	0.316036	9.05047e-05	0.205375	0.17953	0.482749
							IDL.FC.pct	0.246756	0.94662	0.0651977	0.906068	0.368908	0.944268	0.156358	0.554646	0.0110741	0.665288	0.111689	0.416291	0.844025	0.35389	0.553971	0.912451	0.147525	0.924657	0.481764	0.235927	0.0997151	0.124392	0.811597	0.636634	0.821858	0.643066	0.575651	0.547782	0.914199	0.0349132	0.0981145	0.261042	0.739465	0.20706	0.178094	0.693212	0.687095	0.197944	0.491051	0.789992	0.03277
***	***	***	*				IDL.TG.pct	0.843781	0.157458	0.869335	0.0228448	0.973575	0.036552	0.178345	0.133975	0.276739	0.464458	0.392231	0.962817	0.286795	0.174681	0.735313	0.0781407	0.229817	0.0162772	4.30731e-09	0.651607	1.31929e-05	0.594089	5.77189e-07	0.85852	0.00588616	0.0387148	0.00435205	0.154353	1.36947e-06	0.00280557	0.00176784	0.560206	0.47558	0.000145449	0.796617	0.00264827	0.550401	3.46403e-06	0.299742	0.0900017	0.278909
		*					L.LDL.PL.pct	0.753987	0.867574	0.328784	0.450923	0.381412	0.991172	0.0984601	0.309959	0.507875	0.745992	0.49981	0.672697	0.0261833	0.734784	0.393355	0.192166	0.0030754	0.751818	0.97278	0.738183	0.552149	0.771154	0.339066	0.762674	0.296693	0.121873	0.327347	0.709662	0.307387	0.578044	0.0993126	0.761978	0.445254	0.452239	0.770074	0.895058	0.340174	0.967332	0.898342	0.839672	0.455041
***	***	***	*				L.LDL.C.pct	0.937456	0.283383	0.577652	0.104004	0.900665	0.117527	0.0211074	0.133975	0.177144	0.505568	0.403593	0.672697	0.6108	0.0746626	0.957589	0.161938	0.708069	0.0632966	1.0218e-07	0.815638	0.002904	0.385077	4.08146e-06	0.991983	0.0858163	0.617756	0.0192637	0.0476522	4.07416e-07	0.0224736	0.0465244	0.544851	0.922555	0.00115627	0.666271	0.00227965	0.175535	3.06699e-05	0.562581	0.292208	0.974365
***	***	***	*				L.LDL.CE.pct	0.876808	0.282916	0.431507	0.0757675	0.808656	0.0931903	0.0058738	0.554646	0.106576	0.369377	0.481801	0.538609	0.593627	0.032254	0.578776	0.525931	0.580941	0.103259	4.2492e-07	0.570063	0.014644	0.321546	4.80657e-06	0.557769	0.110393	0.742024	0.0231744	0.0325729	9.08882e-07	0.131426	0.255405	0.605617	0.978522	0.00423433	0.369116	0.00289751	0.0769804	0.000142846	0.382365	0.327942	0.985235
**	***		**				L.LDL.FC.pct	0.274138	0.267778	0.834833	0.263567	0.857713	0.130261	0.590811	0.133975	0.520994	0.858509	0.739884	0.962817	0.222101	0.66923	0.182053	0.027396	0.385323	0.0777284	0.000210591	0.733414	5.81137e-05	0.923139	0.00149815	0.505677	0.189341	0.168972	0.0123104	0.744774	0.000319828	0.000958906	0.00134722	0.904838	0.681345	0.0012848	0.918044	0.0263488	0.592026	0.000311642	0.614151	0.0485826	0.431612
***	***	***	*				L.LDL.TG.pct	0.856736	0.156084	0.947729	0.0249659	0.938379	0.0546143	0.0335284	0.133975	0.119509	0.553736	0.504095	0.63824	0.211356	0.13024	0.735313	0.0781407	0.436624	0.0280388	3.53274e-09	0.857515	9.32909e-05	0.321562	5.7207e-07	0.868014	0.00992932	0.148947	0.0086766	0.0776669	5.38743e-07	0.00922067	0.00549503	0.554369	0.462878	0.000241361	0.796617	0.0010225	0.293141	2.90409e-06	0.350848	0.143906	0.473868
***	*	***					M.LDL.PL.pct	0.10506	0.516854	0.00231296	0.117188	0.00871925	0.707435	0.947717	0.846053	0.124667	0.770779	0.835732	0.604372	0.835065	0.883521	0.31328	0.970779	0.0857253	0.325416	0.0184212	0.489536	0.572204	0.164557	0.0250542	0.771509	0.268594	0.139256	0.267831	0.154267	0.146105	0.189088	0.030953	0.460607	0.364973	0.290701	0.485822	0.183765	0.35569	0.823587	0.780976	0.234907	0.0813742
***	***	***	*				M.LDL.C.pct	0.60662	0.191003	0.133331	0.00628179	0.311048	0.113573	0.0352115	0.309959	0.296934	0.434487	0.474483	0.333899	0.281099	0.164123	0.985858	0.192166	0.33626	0.0428072	2.7425e-10	0.91724	0.00397629	0.450745	1.23214e-06	0.809401	0.0122463	0.0680363	0.00285628	0.0778702	1.36861e-06	0.131926	0.0741312	0.657594	0.469916	0.00272671	0.679009	0.000284288	0.240265	4.5054e-05	0.547181	0.066777	0.322117
***	***	***					M.LDL.CE.pct	0.265065	0.423764	0.000796546	0.001888	0.0239537	0.500089	0.0817523	0.846053	0.742545	0.62951	0.464129	0.604372	0.623264	0.128804	0.31328	0.970779	0.0967978	0.725619	5.59376e-10	0.776657	0.121465	0.572708	7.25226e-06	0.834171	0.132896	0.0457538	0.00461624	0.183598	0.00108253	0.70885	0.658051	0.555902	0.55927	0.151381	0.567342	0.0130005	0.0581635	0.0383154	0.345116	0.0748553	0.230311
**	***		**				M.LDL.FC.pct	0.19112	0.327195	0.015824	0.396288	0.137453	0.0451587	0.0798115	0.133975	0.0169974	0.721979	0.426863	0.743162	0.650486	0.231498	0.482195	0.161938	0.98157	0.0292898	0.00181989	0.425186	9.38043e-06	0.451586	0.0036153	0.528182	0.199081	0.785131	0.0546904	0.726715	2.97376e-05	7.94701e-05	3.81411e-05	0.665861	0.709626	0.000264097	0.796617	0.0141586	0.871091	2.96531e-06	0.470164	0.342472	0.798397
***	***	***	*				M.LDL.TG.pct	0.999059	0.211269	0.601842	0.00941021	0.601524	0.0813143	0.0195475	0.133975	0.112467	0.430296	0.473442	0.506811	0.267372	0.137776	0.735313	0.0781407	0.493331	0.0503047	7.67606e-10	0.989952	0.000384571	0.25979	2.53176e-06	0.958755	0.011557	0.102835	0.00607394	0.0883611	1.21623e-06	0.0541182	0.0167688	0.625904	0.457394	0.00160671	0.877282	0.000565314	0.304137	1.39068e-05	0.524451	0.151042	0.434894
***	***	**			*		S.LDL.PL.pct	0.859135	0.147381	0.0421624	0.00148051	0.215528	0.311988	0.114726	0.554646	0.667352	0.303714	0.732358	0.63824	0.248166	0.0427321	0.529592	0.712443	0.177662	0.0110107	4.44807e-08	0.383167	0.129474	0.949643	4.35536e-08	0.120644	0.0135703	0.0323783	0.000147431	0.012484	4.69776e-05	0.794796	0.875719	0.683518	0.0129469	0.00188924	0.591542	4.22895e-06	0.142353	0.00318515	0.407662	0.0875372	0.0144065
***	***	***	*				S.LDL.C.pct	0.730805	0.143045	0.0396928	0.00258575	0.252068	0.129545	0.0481786	0.133975	0.41582	0.164057	0.712405	0.387877	0.223648	0.0493841	0.957589	0.161938	0.249917	0.0235392	1.02013e-10	0.909744	0.0260297	0.356648	2.61254e-07	0.747104	0.00947577	0.0576244	0.000721307	0.0170904	4.41054e-07	0.475688	0.222087	0.836826	0.218563	0.00584514	0.796617	3.09061e-06	0.236227	3.85178e-05	0.52908	0.0852095	0.123207
***	***	***					S.LDL.CE.pct	0.658084	0.215855	0.00432058	0.000816107	0.089301	0.182308	0.216451	0.554646	0.685665	0.266129	0.902331	0.63824	0.486184	0.0818401	0.603986	0.712443	0.1618	0.122737	1.80774e-08	0.503772	0.172233	0.782493	3.91247e-08	0.193707	0.0223779	0.0114762	0.00268849	0.0144803	0.000129594	0.771762	0.699308	0.705739	0.0880509	0.0297612	0.628527	0.000137824	0.0476952	0.00352844	0.0972123	0.11068	0.0710025
***	***	*	*				S.LDL.FC.pct	0.524087	0.469035	0.178962	0.264551	0.563724	0.151101	0.0298557	0.133975	0.0763329	0.609068	0.395054	0.925695	0.650584	0.391014	0.436737	0.0781407	0.520635	0.124067	0.000162861	0.762165	0.00112285	0.614015	0.0269669	0.925975	0.184438	0.568155	0.102924	0.349092	0.000136576	0.00724382	0.00142801	0.664536	0.824988	0.0150243	1	0.00725252	0.944918	0.000151472	0.802235	0.452012	0.541925
***	***	**					S.LDL.TG.pct	0.776239	0.509019	0.593339	0.145332	0.93083	0.21962	0.0585589	0.133975	0.107976	0.56109	0.563668	0.743162	0.566282	0.486597	0.50566	0.0781407	0.708069	0.137751	1.15994e-05	0.852567	0.000421498	0.495328	0.00740899	0.522664	0.181295	0.529671	0.0600002	0.458558	6.67384e-05	0.0134546	0.00432459	0.857844	0.956794	0.00629151	0.877282	0.0164353	0.833113	0.000388836	0.987514	0.303281	0.807847
*		*					XL.HDL.PL.pct	0.690011	0.90857	0.774947	0.326035	0.378875	0.451479	0.0124249	0.133975	0.292666	0.197831	0.584205	0.112165	0.885516	0.491347	0.482195	0.161938	0.843182	0.825706	0.0409306	0.793653	0.788741	0.339231	0.429901	0.70069	0.451992	0.829555	0.280024	0.144701	0.077962	0.453254	0.950174	0.981506	0.958432	0.842347	0.972647	0.0258365	0.626041	0.0747411	0.871517	0.332966	0.864935
*	**	*					XL.HDL.C.pct	0.898075	0.889818	0.59367	0.490448	0.754231	0.41755	0.014792	0.133975	0.139848	0.444181	0.848719	0.416291	0.962695	0.592539	0.482195	0.161938	0.880093	0.60102	0.00442014	0.852567	0.306426	0.328504	0.323488	0.988334	0.493264	0.988948	0.148005	0.15069	0.0337144	0.490675	0.21074	0.82441	0.634525	0.386057	0.972647	0.0393964	0.857094	0.0175233	0.764739	0.38848	0.766126
**	**	*	*				XL.HDL.CE.pct	0.626689	0.830135	0.546751	0.681504	0.811563	0.151734	0.00327002	0.309959	0.0395022	0.366145	0.530183	0.962817	0.796023	0.800585	0.873149	0.476327	0.613404	0.421318	0.00431933	0.397511	0.102289	0.249854	0.115339	0.674774	0.349216	0.967404	0.0722881	0.0582599	0.0058675	0.371791	0.147778	0.362361	0.567417	0.081259	0.54353	0.0179724	0.837407	0.013437	0.659796	0.401049	0.154452
			*	*	*		XL.HDL.FC.pct	0.288775	0.853611	0.227982	0.253516	0.353585	0.59337	0.227533	0.846053	0.319893	0.58928	0.997354	0.360402	0.698938	0.103934	0.929362	0.57733	0.0138283	0.924836	0.278455	0.29266	0.442722	0.728419	0.672646	0.428592	0.817305	0.710561	0.81385	0.760551	0.850576	0.755833	0.394997	0.990934	0.876531	0.122827	0.890845	0.651405	0.320283	0.678621	0.753461	0.406223	0.023527
	*						XL.HDL.TG.pct	0.637072	0.713175	0.0265261	0.914835	0.154771	0.304198	0.294277	0.133975	0.227773	0.863814	0.444785	0.743162	0.749512	0.644708	0.414778	0.161938	0.843182	0.304378	0.413785	0.246658	0.00327303	0.842659	0.651843	0.588234	0.876254	0.908323	0.439446	0.953347	0.0406603	0.000567369	0.00018068	0.353911	0.506191	0.030015	0.836778	0.573956	0.300773	0.0106183	0.709788	0.966607	0.106956
**	**				*		L.HDL.PL.pct	0.21106	0.949988	0.244642	0.425629	0.511185	0.286508	0.122149	0.554646	0.225454	0.637419	0.585355	1	0.772033	0.0014477	0.929362	0.712443	0.132777	0.469861	0.00866542	0.820542	0.619412	0.15507	0.0407527	0.390741	0.903883	0.42668	0.0180277	0.190716	0.0136908	0.188546	0.646899	0.974255	0.512316	0.942971	0.579395	0.0657072	0.25577	0.0320136	0.476811	0.234245	0.0118466
					**		L.HDL.C.pct	0.344475	0.426925	0.0702318	0.585448	0.503077	0.487363	0.0139088	0.846053	0.0853533	0.972665	0.12877	0.851885	0.40296	0.274049	0.845218	0.970779	0.269582	0.820388	0.905568	0.571293	0.122496	0.352067	0.56137	0.521881	0.938011	0.392778	0.96373	0.906393	0.684095	0.162144	0.0446534	0.0981911	0.435411	0.183195	0.430931	0.968962	0.396337	0.354182	0.852061	0.800056	0.00155451
					**		L.HDL.CE.pct	0.198435	0.679725	0.0310715	0.927547	0.26967	0.169303	0.00167225	0.846053	0.0303069	0.656851	0.214812	0.63824	0.659037	0.574484	0.817442	0.970779	0.1618	0.501349	0.497063	0.421438	0.0456738	0.203482	0.877488	0.948489	0.633633	0.721281	0.392786	0.424487	0.256955	0.0563218	0.0076121	0.073807	0.65388	0.0741646	0.359267	0.403232	0.625383	0.0711286	0.849625	0.827145	0.00343131
*	***						L.HDL.FC.pct	0.191248	0.0939266	0.437022	0.0328855	0.373198	0.272576	0.00753382	0.133975	0.00403241	0.0770496	0.763871	0.962817	0.317768	0.0563604	0.553971	0.161938	0.33626	0.0567527	0.00128572	0.311181	0.0438758	0.0295321	0.00137595	0.0029513	0.0338989	0.073058	0.0301469	0.270838	0.00951979	0.727459	0.0272081	0.358483	0.143404	0.0198186	0.165108	0.000818105	0.054117	0.041369	0.882327	0.313905	0.278182
			*		*		L.HDL.TG.pct	0.577572	0.395028	0.0188315	0.911556	0.185125	0.369142	0.0394858	0.309959	0.0404029	0.929255	0.240228	0.851885	0.49059	0.655273	0.789848	0.476327	0.843182	0.670026	0.489275	0.752546	0.015089	0.510824	0.967007	0.694469	0.867558	0.642196	0.654975	0.962992	0.14837	0.0247015	0.00292455	0.218272	0.323402	0.0574689	0.65361	0.600317	0.476978	0.0600013	0.626684	0.472374	0.0124147
*	**	*	***		*		M.HDL.PL.pct	0.271091	0.750634	0.880642	0.46737	0.467104	0.227863	0.00301156	0.554646	0.03647	0.491563	0.591122	0.962817	0.821491	0.749686	0.459214	0.525931	0.436624	0.29232	0.018669	0.962333	0.148341	0.0509706	0.0749809	0.352881	0.132371	0.53848	0.355464	0.0991246	0.0047159	0.357091	0.0511359	0.634661	0.873101	0.0302707	0.389209	0.0308271	0.89568	0.0290825	0.853965	0.513473	0.0562379
*	**		***		*		M.HDL.C.pct	0.307328	0.811919	0.0404478	0.568089	0.102647	0.056392	0.00814957	0.309959	0.0261425	0.575325	0.481801	0.707689	0.669428	0.911005	0.708424	0.476327	0.613404	0.122646	0.0367914	0.312756	0.0046134	0.199763	0.118158	0.478315	0.340704	0.784184	0.0651441	0.192568	0.00365619	0.0108024	0.000737516	0.189863	0.745893	0.00347212	0.603782	0.0234796	0.82036	0.00188386	0.999371	0.744134	0.0267029
*	**		**		*		M.HDL.CE.pct	0.202677	0.969314	0.015169	0.496844	0.0800397	0.0647451	0.00341886	0.309959	0.0176086	0.513609	0.404549	0.743162	0.894275	0.796405	0.655533	0.319234	0.677745	0.127353	0.0379175	0.434634	0.00253387	0.150677	0.130352	0.457125	0.30607	0.762159	0.0513408	0.217552	0.00491905	0.00467641	0.000150713	0.203171	0.827887	0.00516805	0.628527	0.022421	0.938982	0.00133268	0.846202	0.99439	0.0338703
**		**	***				M.HDL.FC.pct	0.96601	0.210838	0.660368	0.351772	0.765527	0.315563	0.613788	0.846053	0.546461	0.50826	0.696328	1	0.117149	0.603119	0.655533	0.630339	0.132777	0.596186	0.259727	0.511996	0.556099	0.494303	0.202246	0.782254	0.472282	0.427594	0.839296	0.675773	0.0117185	0.729577	0.909898	0.713541	0.378205	0.0618913	0.198672	0.381937	0.515657	0.168948	0.946703	0.698022	0.260301
	*		**		*		M.HDL.TG.pct	0.367762	0.515722	0.00951889	0.733035	0.058907	0.106308	0.0264067	0.309959	0.0221535	0.827625	0.304003	0.851885	0.661645	0.91803	0.62958	0.476327	0.743541	0.22371	0.14652	0.549777	0.00194426	0.304812	0.306818	0.808765	0.517112	0.960503	0.206631	0.531688	0.0196118	0.00489627	0.000219933	0.193628	0.449847	0.00737727	0.717652	0.151888	0.578295	0.00443353	0.966421	0.598916	0.0262798
							S.HDL.PL.pct	0.768992	0.608431	0.907797	0.996538	0.278898	0.635457	0.0794003	0.554646	0.35173	0.362817	0.779132	0.216838	0.736698	0.674531	0.817442	0.712443	0.580941	0.473176	0.857814	0.997488	0.263602	0.477564	0.240062	0.619257	0.940539	0.473297	0.486693	0.736924	0.9118	0.175824	0.242347	0.82087	0.838907	0.402489	0.717652	0.388135	0.56489	0.895382	0.785198	0.224255	0.150482
*	*						S.HDL.C.pct	0.607869	0.906601	0.333648	0.488987	0.583847	0.176774	0.00371797	0.554646	0.0254672	0.496049	0.360145	0.851885	0.78689	0.639279	0.901206	0.712443	0.41008	0.345957	0.021359	0.733414	0.0528404	0.221468	0.246715	0.671499	0.410444	0.885974	0.286307	0.307253	0.0143311	0.187245	0.0410846	0.433557	0.979513	0.0489139	0.603782	0.018035	0.716547	0.00933873	0.924169	0.604576	0.0943743
**	***	*					S.HDL.CE.pct	0.461865	0.676128	0.174718	0.183776	0.360552	0.0719083	0.00053114	0.309959	0.0121688	0.255897	0.487063	0.743162	0.819254	0.276563	0.817442	0.319234	0.708069	0.130948	0.00192793	0.647036	0.00994402	0.12553	0.0493023	0.348942	0.199201	0.681038	0.0363301	0.12708	0.00112709	0.0345418	0.00332881	0.242071	0.845073	0.0100863	0.567342	0.00264043	0.747513	0.000538898	0.739876	0.94695	0.217984
*	***				**	*	S.HDL.FC.pct	0.931802	0.0380654	0.406145	0.0261605	0.393133	0.50333	0.299582	0.554646	0.211406	0.59432	0.996031	0.538609	0.429868	0.0403166	0.603986	0.525931	0.107997	0.03398	0.000314082	0.864946	0.00180493	0.982847	0.00199543	0.167277	0.157237	0.0276899	0.00444922	0.681697	0.00177565	0.0442756	0.000131917	0.406147	0.28694	0.0214585	0.285382	0.0176185	0.599128	0.00318851	0.819081	0.0422923	0.00414548
**	***	*	***				S.HDL.TG.pct	0.395426	0.867796	0.0299028	0.397036	0.0606428	0.0373565	0.0169724	0.309959	0.0136353	0.621397	0.379207	0.743162	0.9545	0.379784	0.578776	0.319234	0.911618	0.0561671	0.00517156	0.353667	0.000164572	0.246727	0.00988372	0.409111	0.247598	0.701152	0.0173657	0.210226	0.000135602	0.000187819	2.87869e-05	0.253035	0.658878	0.000548265	0.666271	0.0105879	0.944918	3.75899e-05	0.889418	0.913321	0.139294
